# Supplementary material for: Distributed genotyping and clustering of Neisseria strains reveal continual emergence of epidemic meningococcus over a century
Source: Nat Commun. 2023 Nov 24;14:7706. doi: 10.1038/s41467-023-43528-0 (PMC10673917; doi:10.1038/s41467-023-43528-0)
Supplement: Supplementary file 4 — Supplementary Data 1 [file 41467_2023_43528_MOESM4_ESM.xlsx]

## Sheet: Additional-fle-1 metadata of gl
ID/Accession	Source	country	Continent	serogroup in silico	HC10	HC300	HC400	HC760	HC1050	HC1130	ST	Clonal complex	abcZ	adk	aroE	fumC	gdh	pdhC	pgm	city	collection_year
SAMN37720264	This study	China	Asia	X	70138	70138	70138	70138	2	1			2	8	79	274	6	1169	257	Suzhou	2011
SAMN37720265	This study	China	Asia	-	70142	70142	70142	55	55	1			30	917	267	1271	208	27	1258	Suzhou	2012
SAMN37720266	This study	China	Asia	-	70144	70144	70144	70144	70144	1			18	918	1208	1272	1249	257	1259	Suzhou	2012
SAMN37720267	This study	China	Asia	W	70130	4	4	4	2	1	11	ST-11 complex	2	3	4	3	8	4	6	Suzhou	2011
SAMN37720268	This study	China	Asia	B	70162	2994	2994	153	2	1			46	3	13	7	6	41	1260	Suzhou	2011
SAMN37720269	This study	China	Asia	A	31309	31213	31213	86	2	1	3	ST-1 complex	1	3	1	1	1	23	13	Suzhou	1979
SAMN37720270	This study	China	Asia	A	31309	31213	31213	86	2	1	3	ST-1 complex	1	3	1	1	1	23	13	Suzhou	1979
SAMN37720271	This study	China	Asia	A	70108	31213	31213	86	2	1	3	ST-1 complex	1	3	1	1	1	23	13	Suzhou	1979
SAMN37720272	This study	China	Asia	B	70137	8786	2994	153	2	1	5662		46	3	13	375	6	41	77	Suzhou	2011
SAMN37720273	This study	China	Asia	B	70139	70139	40054	40054	2	1	6927		46	18	88	24	22	6	410	Suzhou	2013
SAMN37720274	This study	China	Asia	B	70140	70140	70140	13	2	1			300	6	448	9	9	138	95	Suzhou	after 2000
SAMN37720275	This study	China	Asia	B	70141	70141	70141	22492	2	1			324	919	34	25	5	5	21	Suzhou	after 2000
SAMN37720276	This study	China	Asia	B	70143	4016	909	5	2	1			222	526	58	261	263	5	255	Suzhou	after 2000
SAMN37720277	This study	China	Asia	B	70145	4016	909	5	2	1	3200	ST-4821 complex	222	3	58	261	263	5	255	Suzhou	after 2000
SAMN37720278	This study	China	Asia	-	70146	39893	39890	39890	2	1			8	14	1209	11	3	63	118	Suzhou	after 2000
SAMN37720279	This study	China	Asia	B	70147	70147	2994	153	2	1	5615		46	3	13	7	6	41	77	Suzhou	after 2000
SAMN37720280	This study	China	Asia	B	70148	909	909	5	2	1	5664	ST-4821 complex	222	3	58	275	386	18	255	Suzhou	after 2000
SAMN37720281	This study	China	Asia	W	70149	70149	909	5	2	1	12334	ST-4821 complex	222	3	4	275	386	6	255	Suzhou	after 2000
SAMN37720282	This study	China	Asia	B	70150	70150	70150	153	2	1			46	3	13	7	6	5	77	Suzhou	2012
SAMN37720283	This study	China	Asia	B	70151	31114	31114	4	2	1	3789		20	3	132	3	128	11	118	Suzhou	2012
SAMN37720284	This study	China	Asia	B	70153	70153	70153	5	2	1			222	1	58	261	263	5	118	Suzhou	2012
SAMN37720285	This study	China	Asia	B	70154	70154	70154	26061	2	1	4830		311	2	53	259	259	6	13	Suzhou	2012
SAMN37720286	This study	China	Asia	W	70130	4	4	4	2	1	11	ST-11 complex	2	3	4	3	8	4	6	Suzhou	after 2000
SAMN37720287	This study	China	Asia	B	70151	31114	31114	4	2	1	3789		20	3	132	3	128	11	118	Suzhou	2012
SAMN37720288	This study	China	Asia	A	70098	31213	31213	86	2	1	3	ST-1 complex	1	3	1	1	1	23	13	Suzhou	1976
SAMN37720289	This study	China	Asia	C	70158	70141	70141	22492	2	1	12303		324	232	34	25	5	5	21	Suzhou	after 2000
SAMN37720290	This study	China	Asia	W	70130	4	4	4	2	1	11	ST-11 complex	2	3	4	3	8	4	6	Suzhou	after 2000
SAMN37720291	This study	China	Asia	W	70130	4	4	4	2	1	11	ST-11 complex	2	3	4	3	8	4	6	Suzhou	after 2000
SAMN37720292	This study	China	Asia	B	70161	8786	2994	153	2	1	5662		46	3	13	375	6	41	77	Suzhou	2011
SAMN37720293	This study	China	Asia	B	70163	8786	2994	153	2	1	5662		46	3	13	375	6	41	77	Suzhou	2011
SAMN37720294	This study	China	Asia	B	70153	70153	70153	5	2	1			222	1	58	261	263	5	118	Suzhou	2011
SAMN37720295	This study	China	Asia	B	70151	31114	31114	4	2	1	3789		20	3	132	3	128	11	118	Suzhou	2011
SAMN37720296	This study	China	Asia	B	70151	31114	31114	4	2	1	3789		20	3	132	3	128	11	118	Suzhou	2011
SAMN37720297	This study	China	Asia	B	70167	70167	909	5	2	1	15770	ST-4821 complex	222	3	4	1247	30	5	77	Suzhou	2011
SAMN37720298	This study	China	Asia	A	70168	31213	31213	86	2	1			1	3	52	1	1	87	13	Suzhou	1975
SAMN37720299	This study	China	Asia	B	70169	2	2	2	2	1	9759	ST-32 complex	4	10	5	4	286	3	8	Suzhou	1975
SAMN37720300	This study	China	Asia	B	70170	2	2	2	2	1	9759	ST-32 complex	4	10	5	4	286	3	8	Suzhou	1975
SAMN37720301	This study	China	Asia	B	70171	4016	909	5	2	1	4821	ST-4821 complex	222	3	58	275	30	5	255	Suzhou	1975
SAMN37720302	This study	China	Asia	-	70173	70173	70173	70173	2	1			351	5	132	24	8	1168	13	Suzhou	1975
SAMN37720303	This study	China	Asia	B	70174	70174	70174	39857	2	1			4	3	2	9	6	138	12	Suzhou	1975
SAMN37720304	This study	China	Asia	B	70175	70175	70175	26061	2	1			1155	2	53	259	259	8	251	Suzhou	1975
SAMN37720305	This study	China	Asia	B	70176	31114	31114	4	2	1			1165	3	132	3	128	11	118	Suzhou	1975
SAMN37720306	This study	China	Asia	B	31514	4016	909	5	2	1			222	3	58	275	30	5	1257	Suzhou	1975
SAMN37720307	This study	China	Asia	B	70178	70178	70178	153	2	1			3	3	7	53	6	41	77	Suzhou	1975
SAMN37720308	This study	China	Asia	A	70179	31213	31213	86	2	1	3	ST-1 complex	1	3	1	1	1	23	13	Suzhou	1975
SAMN37720309	This study	China	Asia	B	70171	4016	909	5	2	1	4821	ST-4821 complex	222	3	58	275	30	5	255	Suzhou	1975
SAMN37720310	This study	China	Asia	X	70181	39896	19454	19454	2	1	5604		3	3	4	25	22	87	75	Suzhou	1975
SAMN37720311	This study	China	Asia	A	31309	31213	31213	86	2	1	3	ST-1 complex	1	3	1	1	1	23	13	Suzhou	1975
SAMN37720312	This study	China	Asia	A	70179	31213	31213	86	2	1	3	ST-1 complex	1	3	1	1	1	23	13	Suzhou	1975
SAMN37720313	This study	China	Asia	A	31309	31213	31213	86	2	1	3	ST-1 complex	1	3	1	1	1	23	13	Suzhou	1975
SAMN37720314	This study	China	Asia	B	70176	31114	31114	4	2	1			1165	3	132	3	128	11	118	Suzhou	1975
SAMN37720315	This study	China	Asia	A	70187	31213	31213	86	2	1	3	ST-1 complex	1	3	1	1	1	23	13	Suzhou	1975
SAMN37720316	This study	China	Asia	X	70188	39896	19454	19454	2	1	5604		3	3	4	25	22	87	75	Suzhou	1975
SAMN37720317	This study	China	Asia	C	70189	70189	31171	31171	2	1	9514		2	5	76	76	6	3	2	Suzhou	1975
SAMN37720318	This study	China	Asia	X	70190	39896	19454	19454	2	1	5604		3	3	4	25	22	87	75	Suzhou	1975
SAMN37720319	This study	China	Asia	A	70192	31213	31213	86	2	1	3	ST-1 complex	1	3	1	1	1	23	13	Suzhou	1975
SAMN37720320	This study	China	Asia	B	70169	2	2	2	2	1	9759	ST-32 complex	4	10	5	4	286	3	8	Suzhou	1975
SAMN37720321	This study	China	Asia	B	70169	2	2	2	2	1	9759	ST-32 complex	4	10	5	4	286	3	8	Suzhou	1975
SAMN37720322	This study	China	Asia	A	31309	31213	31213	86	2	1	3	ST-1 complex	1	3	1	1	1	23	13	Suzhou	1975
SAMN37720323	This study	China	Asia	X	70188	39896	19454	19454	2	1	5604		3	3	4	25	22	87	75	Suzhou	1975
SAMN37720324	This study	China	Asia	A	31309	31213	31213	86	2	1	3	ST-1 complex	1	3	1	1	1	23	13	Suzhou	1975
SAMN37720325	This study	China	Asia	X	70181	39896	19454	19454	2	1	5604		3	3	4	25	22	87	75	Suzhou	1975
SAMN37720326	This study	China	Asia	A	70199	74	3	3	2	1			NA	NA	NA	NA	NA	NA	NA	Suzhou	1976
SAMN37720327	This study	China	Asia	A	70097	31213	31213	86	2	1	3	ST-1 complex	1	3	1	1	1	23	13	Suzhou	1976
SAMN37720328	This study	China	Asia	-	70092	70092	70092	70092	70092	1			NA	NA	NA	NA	NA	NA	NA	Suzhou	1976
SAMN37720329	This study	China	Asia	B	70093	31475	31475	153	2	1	5658		8	3	13	53	6	381	12	Suzhou	1976
SAMN37720330	This study	China	Asia	B	70094	31114	31114	4	2	1	3789		20	3	132	3	128	11	118	Suzhou	1976
SAMN37720331	This study	China	Asia	A	70095	31213	31213	86	2	1	3	ST-1 complex	1	3	1	1	1	23	13	Suzhou	1976
SAMN37720332	This study	China	Asia	B	70096	4016	909	5	2	1	4821	ST-4821 complex	222	3	58	275	30	5	255	Suzhou	1976
SAMN37720333	This study	China	Asia	A	70097	31213	31213	86	2	1	3	ST-1 complex	1	3	1	1	1	23	13	Suzhou	1976
SAMN37720334	This study	China	Asia	A	70098	31213	31213	86	2	1	3	ST-1 complex	1	3	1	1	1	23	13	Suzhou	1976
SAMN37720335	This study	China	Asia	A	70098	31213	31213	86	2	1	3	ST-1 complex	1	3	1	1	1	23	13	Suzhou	1976
SAMN37720336	This study	China	Asia	A	70098	31213	31213	86	2	1	3	ST-1 complex	1	3	1	1	1	23	13	Suzhou	1976
SAMN37720337	This study	China	Asia	A	70098	31213	31213	86	2	1	3	ST-1 complex	1	3	1	1	1	23	13	Suzhou	1976
SAMN37720338	This study	China	Asia	A	70098	31213	31213	86	2	1	3	ST-1 complex	1	3	1	1	1	23	13	Suzhou	1976
SAMN37720339	This study	China	Asia	A	31309	31213	31213	86	2	1	3	ST-1 complex	1	3	1	1	1	23	13	Suzhou	1979
SAMN37720340	This study	China	Asia	A	31309	31213	31213	86	2	1	3	ST-1 complex	1	3	1	1	1	23	13	Suzhou	1979
SAMN37720341	This study	China	Asia	A	31309	31213	31213	86	2	1	3	ST-1 complex	1	3	1	1	1	23	13	Suzhou	1979
SAMN37720342	This study	China	Asia	A	70106	31213	31213	86	2	1	3	ST-1 complex	1	3	1	1	1	23	13	Suzhou	1979
SAMN37720343	This study	China	Asia	A	31309	31213	31213	86	2	1	3	ST-1 complex	1	3	1	1	1	23	13	Suzhou	1979
SAMN37720344	This study	China	Asia	A	70108	31213	31213	86	2	1	3	ST-1 complex	1	3	1	1	1	23	13	Suzhou	1979
SAMN37720345	This study	China	Asia	A	31309	31213	31213	86	2	1	3	ST-1 complex	1	3	1	1	1	23	13	Suzhou	1979
SAMN37720346	This study	China	Asia	A	31309	31213	31213	86	2	1	3	ST-1 complex	1	3	1	1	1	23	13	Suzhou	1979
SAMN37720347	This study	China	Asia	A	70111	31213	31213	86	2	1	3	ST-1 complex	1	3	1	1	1	23	13	Suzhou	1979
SAMN37720348	This study	China	Asia	B	70112	31114	31114	4	2	1	3789		20	3	132	3	128	11	118	Suzhou	1979
SAMN37720349	This study	China	Asia	A	70098	31213	31213	86	2	1	3	ST-1 complex	1	3	1	1	1	23	13	Suzhou	1976
SAMN37720350	This study	China	Asia	A	31309	31213	31213	86	2	1	3	ST-1 complex	1	3	1	1	1	23	13	Suzhou	1979
SAMN37720351	This study	China	Asia	A	31309	31213	31213	86	2	1	3	ST-1 complex	1	3	1	1	1	23	13	Suzhou	1979
SAMN37720352	This study	China	Asia	A	31309	31213	31213	86	2	1	3	ST-1 complex	1	3	1	1	1	23	13	Suzhou	1979
SAMN37720353	This study	China	Asia	A	70117	31213	31213	86	2	1	3	ST-1 complex	1	3	1	1	1	23	13	Suzhou	1977
SAMN37720354	This study	China	Asia	A	70098	31213	31213	86	2	1	3	ST-1 complex	1	3	1	1	1	23	13	Suzhou	1977
SAMN37720355	This study	China	Asia	A	70119	31213	31213	86	2	1	3	ST-1 complex	1	3	1	1	1	23	13	Suzhou	1977
SAMN37720356	This study	China	Asia	A	70053	31213	31213	86	2	1	3	ST-1 complex	1	3	1	1	1	23	13	Suzhou	1977
SAMN37720357	This study	China	Asia	A	70098	31213	31213	86	2	1	3	ST-1 complex	1	3	1	1	1	23	13	Suzhou	1977
SAMN37720358	This study	China	Asia	A	70098	31213	31213	86	2	1	3	ST-1 complex	1	3	1	1	1	23	13	Suzhou	1977
SAMN37720359	This study	China	Asia	A	31309	31213	31213	86	2	1	3	ST-1 complex	1	3	1	1	1	23	13	Suzhou	1977
SAMN37720360	This study	China	Asia	A	70098	31213	31213	86	2	1	3	ST-1 complex	1	3	1	1	1	23	13	Suzhou	1977
SAMN37720361	This study	China	Asia	A	70060	31213	31213	86	2	1	3	ST-1 complex	1	3	1	1	1	23	13	Suzhou	1977
SAMN37720362	This study	China	Asia	A	70098	31213	31213	86	2	1	3	ST-1 complex	1	3	1	1	1	23	13	Suzhou	1977
SAMN37720363	This study	China	Asia	A	70119	31213	31213	86	2	1	3	ST-1 complex	1	3	1	1	1	23	13	Suzhou	1977
SAMN37720364	This study	China	Asia	B	70128	22429	909	5	2	1			222	3	58	1270	386	18	77	Suzhou	2021
SAMN37720365	This study	China	Asia	B	70129	70129	70129	5	2	1	8920	ST-4821 complex	222	3	58	12	30	18	251	Suzhou	2020
SAMN37720366	This study	China	Asia	W	70130	4	4	4	2	1	11	ST-11 complex	2	3	4	3	8	4	6	Suzhou	2019
SAMN37720367	This study	China	Asia	B	70131	70129	70129	5	2	1	8920	ST-4821 complex	222	3	58	12	30	18	251	Suzhou	2018
SAMN37720368	This study	China	Asia	W	70130	4	4	4	2	1	11	ST-11 complex	2	3	4	3	8	4	6	Suzhou	2016
SAMN37720369	This study	China	Asia	W	70130	4	4	4	2	1	11	ST-11 complex	2	3	4	3	8	4	6	Suzhou	2016
SAMN37720370	This study	China	Asia	B	70134	70134	2	2	2	1	32	ST-32 complex	4	10	5	4	6	3	8	Suzhou	2016
SAMN37720371	This study	China	Asia	B	70135	909	909	5	2	1	5664	ST-4821 complex	222	3	58	275	386	18	255	Suzhou	2021
SAMN37720372	This study	China	Asia	B	70135	909	909	5	2	1	5664	ST-4821 complex	222	3	58	275	386	18	255	Suzhou	2021
SAMN37720373	This study	China	Asia	A	70052	31213	31213	86	2	1	3	ST-1 complex	1	3	1	1	1	23	13	Suzhou	1977
SAMN37720374	This study	China	Asia	A	70053	31213	31213	86	2	1	3	ST-1 complex	1	3	1	1	1	23	13	Suzhou	1977
SAMN37720375	This study	China	Asia	A	70052	31213	31213	86	2	1	3	ST-1 complex	1	3	1	1	1	23	13	Suzhou	1977
SAMN37720376	This study	China	Asia	A	70055	31213	31213	86	2	1	3	ST-1 complex	1	3	1	1	1	23	13	Suzhou	1977
SAMN37720377	This study	China	Asia	A	70055	31213	31213	86	2	1	3	ST-1 complex	1	3	1	1	1	23	13	Suzhou	1977
SAMN37720378	This study	China	Asia	A	70057	31213	31213	86	2	1	3	ST-1 complex	1	3	1	1	1	23	13	Suzhou	1977
SAMN37720379	This study	China	Asia	A	70058	31213	31213	86	2	1			1	7	1	1	1	23	13	Suzhou	1977
SAMN37720380	This study	China	Asia	A	70059	31213	31213	86	2	1	3	ST-1 complex	1	3	1	1	1	23	13	Suzhou	1977
SAMN37720381	This study	China	Asia	A	70060	31213	31213	86	2	1	3	ST-1 complex	1	3	1	1	1	23	13	Suzhou	1977
SAMN37720382	This study	China	Asia	B	70061	31114	31114	4	2	1	3789		20	3	132	3	128	11	118	Suzhou	1977
SAMN37720383	This study	China	Asia	A	70062	31213	31213	86	2	1	3	ST-1 complex	1	3	1	1	1	23	13	Suzhou	1977
SAMN37720384	This study	China	Asia	A	70063	31213	31213	86	2	1	3	ST-1 complex	1	3	1	1	1	23	13	Suzhou	1977
SAMN37720385	This study	China	Asia	A	70064	31213	31213	86	2	1	3	ST-1 complex	1	3	1	1	1	23	13	Suzhou	1977
SAMN37720386	This study	China	Asia	A	70065	31213	31213	86	2	1	3	ST-1 complex	1	3	1	1	1	23	13	Suzhou	1977
SAMN37720387	This study	China	Asia	A	70053	31213	31213	86	2	1	3	ST-1 complex	1	3	1	1	1	23	13	Suzhou	1977
SAMN37720388	This study	China	Asia	A	70053	31213	31213	86	2	1	3	ST-1 complex	1	3	1	1	1	23	13	Suzhou	1977
SAMN37720389	This study	China	Asia	A	70055	31213	31213	86	2	1	3	ST-1 complex	1	3	1	1	1	23	13	Suzhou	1977
SAMN37720390	This study	China	Asia	B	70069	70069	70069	83	2	1			1	5	6	3	5	3	2	Suzhou	1978
SAMN37720391	This study	China	Asia	A	70070	31213	31213	86	2	1	3	ST-1 complex	1	3	1	1	1	23	13	Suzhou	1978
SAMN37720392	This study	China	Asia	A	70071	31213	31213	86	2	1	3	ST-1 complex	1	3	1	1	1	23	13	Suzhou	1978
SAMN37720393	This study	China	Asia	A	70072	31213	31213	86	2	1	3	ST-1 complex	1	3	1	1	1	23	13	Suzhou	1978
SAMN37720394	This study	China	Asia	A	70071	31213	31213	86	2	1	3	ST-1 complex	1	3	1	1	1	23	13	Suzhou	1978
SAMN37720395	This study	China	Asia	A	70074	31213	31213	86	2	1	3	ST-1 complex	1	3	1	1	1	23	13	Suzhou	1978
SAMN37720396	This study	China	Asia	A	70055	31213	31213	86	2	1	3	ST-1 complex	1	3	1	1	1	23	13	Suzhou	1978
SAMN37720397	This study	China	Asia	A	70055	31213	31213	86	2	1	3	ST-1 complex	1	3	1	1	1	23	13	Suzhou	1978
SAMN37720398	This study	China	Asia	A	70077	31213	31213	86	2	1	3	ST-1 complex	1	3	1	1	1	23	13	Suzhou	1978
SAMN37720399	This study	China	Asia	A	70055	31213	31213	86	2	1	3	ST-1 complex	1	3	1	1	1	23	13	Suzhou	1978
SAMN37720400	This study	China	Asia	A	70072	31213	31213	86	2	1	3	ST-1 complex	1	3	1	1	1	23	13	Suzhou	1978
SAMN37720401	This study	China	Asia	A	70071	31213	31213	86	2	1	3	ST-1 complex	1	3	1	1	1	23	13	Suzhou	1978
SAMN37720402	This study	China	Asia	A	70074	31213	31213	86	2	1	3	ST-1 complex	1	3	1	1	1	23	13	Suzhou	1978
SAMN37720403	This study	China	Asia	A	70082	31213	31213	86	2	1	3	ST-1 complex	1	3	1	1	1	23	13	Suzhou	1978
SAMN37720404	This study	China	Asia	B	70083	40054	40054	40054	2	1	5829		9	11	88	24	22	6	410	Suzhou	2021
SAMN37720405	This study	China	Asia	A	70055	31213	31213	86	2	1	3	ST-1 complex	1	3	1	1	1	23	13	Suzhou	1977
SAMN37720406	This study	China	Asia	B	70085	70085	70085	153	2	1			49	3	72	53	6	41	77	Suzhou	1980
SAMN37720407	This study	China	Asia	-	70086	31182	31182	83	2	1			8	5	19	17	3	1156	2	Suzhou	1980
SAMN37720408	This study	China	Asia	B	70087	70087	70087	70087	2	1			1164	18	6	613	24	6	17	Suzhou	1980
SAMN37720409	This study	China	Asia	A	31309	31213	31213	86	2	1	3	ST-1 complex	1	3	1	1	1	23	13	Suzhou	1980
SAMN37720410	This study	China	Asia	A	70089	31213	31213	86	2	1	3	ST-1 complex	1	3	1	1	1	23	13	Suzhou	1980
SAMN37720411	This study	China	Asia	A	31309	31213	31213	86	2	1	3	ST-1 complex	1	3	1	1	1	23	13	Suzhou	1980
SAMN37720412	This study	China	Asia	B	70091	70091	70091	31034	2	1	5613		222	231	406	12	6	2	16	Suzhou	2019
GCA_000006845	Genebank			-	1	1	1	1	1	1	1899		109	39	67	190	147	71	65
GCA_000008805	Genebank			-	2	2	2	2	2	1	74	ST-32 complex	4	10	5	4	5	3	2
GCA_000009105	Genebank			A	3	3	3	3	2	1	4	ST-4 complex	1	3	3	1	4	2	3		1983
GCA_000009465	Genebank			C	4	4	4	4	2	1	11	ST-11 complex	2	3	4	3	8	4	6
GCA_000014105	Genebank			C	5	5	5	5	2	1	4821	ST-4821 complex	222	3	58	275	30	5	255		2007
GCA_000020105	Genebank			-	6	6	6	1	1	1	1901		109	39	170	111	148	153	65
GCA_000026965	Genebank			C	7	7	7	7	2	1	177	ST-18 complex	7	8	10	38	10	1	20
GCA_000083565	Genebank			-	8	8	8	8	2	1	53	ST-53 complex	16	2	6	25	17	25	22
GCA_000090875	Genebank			-	9	9	9	9	9	9	10248		568	394	642	585	611	601	614
GCA_000144995	Genebank			C	10	4	4	4	2	1	11	ST-11 complex	2	3	4	3	8	4	6
GCA_000145015	Genebank			C	11	4	4	4	2	1	11	ST-11 complex	2	3	4	3	8	4	6
GCA_000146655	Genebank			B	12	12	12	12	2	1	7355		6	5	15	9	221	34	13
GCA_000152165	Genebank			B	13	13	13	13	2	1	136	ST-41/44 complex	27	6	9	3	9	6	16
GCA_000156755	Genebank			-	14	14	14	1	1	1	8422		126	39	170	158	149	531	65
GCA_000156775	Genebank			-	15	15	6	1	1	1	7363		59	39	67	78	148	153	65
GCA_000156795	Genebank			-	16	16	16	1	1	1	8418		109	39	170	78	228	71	65
GCA_000156815	Genebank			-	17	17	17	1	1	1	1927		126	39	67	78	149	71	65
GCA_000156835	Genebank			-	18	18	18	1	1	1	1892		59	39	67	156	188	71	133
GCA_000156855	Genebank			-	19	19	19	1	1	1	6959		126	39	67	78	146	153	133
GCA_000156875	Genebank			-	20	20	20	1	1	1	1926		59	113	67	158	148	154	133
GCA_000156895	Genebank			-	21	21	21	1	1	1	10154		59	39	67	156	149	71	133
GCA_000156915	Genebank			-	16	16	16	1	1	1	8418		109	39	170	78	228	71	65
GCA_000156935	Genebank			-	23	23	23	1	1	1	1594		109	39	67	156	152	71	65
GCA_000156955	Genebank			-	24	24	24	1	1	1	6715		59	39	67	111	149	153	65
GCA_000156975	Genebank			-	25	25	25	1	1	1	1595		129	39	67	156	149	153	65
GCA_000159935	Genebank			-	26	20	20	1	1	1	8421		59	113	67	158	147	530	133
GCA_000163535	Genebank			-	27	27	1	1	1	1	1900		109	39	67	190	149	71	65
GCA_000173875	Genebank			-	28	28	28	28	28	28	8082		492	329	546	490	520	513	503
GCA_000173895	Genebank			-	29	29	29	29	29	29	3579		247	167	284	298	283	284	274
GCA_000173935	Genebank			-	30	30	30	30	30	30	3576		244	172	296	285	270	259	276
GCA_000173955	Genebank			-	31	31	31	31	31	31			490	950	306	488	269	277	505
GCA_000173995	Genebank			-	32	32	32	32	32	1	3787		274	43	48	45	138	295	159
GCA_000174655	Genebank			-	33	33	33	33	33	33	8081		491	328	545	489	518	511	281
GCA_000175275	Genebank			-	38457	38457	38457	38457	38457	159	10303		488	431	698	487	519	512	502
GCA_000176735	Genebank			-	34	34	34	34	34	1	3557		106	66	40	46	219	43	261
GCA_000180595	Genebank			-	35	35	35	35	32	1	3493	ST-613 complex (lactamica)	80	45	98	100	94	158	56
GCA_000186165	Genebank			-	37	37	37	37	37	31	10149		567	393	641	584	610	600	613
GCA_000191185	Genebank			X	38	38	38	38	2	1	751	ST-181 complex	10	3	15	7	8	41	6
GCA_000191205	Genebank			B	39	39	39	13	2	1	8094	ST-41/44 complex	9	6	9	9	9	514	9
GCA_000191225	Genebank			B	40	4	4	4	2	1	1988	ST-11 complex	2	3	4	3	11	4	6
GCA_000191245	Genebank			B	41	41	41	41	2	1	2976	ST-269 complex	4	10	15	9	8	11	10
GCA_000191265	Genebank			B	42	42	42	13	2	1	43	ST-41/44 complex	12	6	9	9	9	6	9
GCA_000191285	Genebank			B	43	4	4	4	2	1	11	ST-11 complex	2	3	4	3	8	4	6
GCA_000191305	Genebank			B	44	2	2	2	2	1	33	ST-32 complex	8	10	5	4	6	3	8
GCA_000191325	Genebank			B	45	45	45	4	2	1			2	-10	7	2	34	5	2
GCA_000191345	Genebank			B	46	46	46	41	2	1	1159		4	10	2	5	38	11	1
GCA_000191425	Genebank			B	47	45	45	4	2	1	8	ST-8 complex	2	3	7	2	8	5	2
GCA_000191445	Genebank			B	36	2	2	2	2	1	32	ST-32 complex	4	10	5	4	6	3	8
GCA_000191465	Genebank			B	49	49	49	13	2	1	41	ST-41/44 complex	3	6	9	5	9	6	9
GCA_000191505	Genebank			B	51	51	51	41	2	1	269	ST-269 complex	4	10	15	9	8	11	9
GCA_000191525	Genebank			B	52	49	49	13	2	1	42	ST-41/44 complex	10	6	9	5	9	6	9
GCA_000193735	Genebank			-	53	53	53	53	53	53	3707		236	170	317	268	274	288	264
GCA_000193755	Genebank			-	54	54	54	54	54	28	3562		229	181	297	295	271	283	259
GCA_000193775	Genebank			-	55	55	55	55	55	1	16520		30	495	267	727	208	27	28
GCA_000193795	Genebank			-	56	56	56	56	56	1	12442		61	511	328	66	625	218	196
GCA_000193815	Genebank			Y	57	57	57	57	2	1	23	ST-23 complex	10	5	18	9	11	9	17
GCA_000194925	Genebank			-	58	58	58	58	58	58			1173	353	605	529	-4	548	545
GCA_000196295	Genebank			-	59	59	59	59	32	1	640	ST-640 complex (lactamica)	84	49	48	50	92	46	45
GCA_000224255	Genebank			-	60	60	60	60	60	60			529	358	0	533	1273	553	552
GCA_000224275	Genebank			-	61	61	61	60	60	60			529	358	0	533	1273	979	1010
GCA_000226875	Genebank			-	62	62	62	62	62	62			596	417	-14	0	0	1181	656
GCA_000227275	Genebank			-	63	63	63	63	63	33	10462		638	432	705	655	673	674	691
GCA_000227765	Genebank			-	64	64	64	64	64	64			595	416	1220	0	643	623	655
GCA_000240545	Genebank			Y	65	65	65	65	2	1	3923	ST-167 complex	2	7	6	17	9	7	8
GCA_000240565	Genebank			Y	66	65	65	65	2	1	3980	ST-167 complex	2	7	6	8	9	7	8
GCA_000240585	Genebank			W	67	67	67	67	2	1	22	ST-22 complex	11	5	18	8	11	24	21
GCA_000240605	Genebank			W	68	67	67	67	2	1	22	ST-22 complex	11	5	18	8	11	24	21
GCA_000240625	Genebank			Y	69	69	57	57	2	1	23	ST-23 complex	10	5	18	9	11	9	17
GCA_000240645	Genebank			Y	70	69	57	57	2	1	23	ST-23 complex	10	5	18	9	11	9	17
GCA_000240665	Genebank			-	71	71	71	71	2	1	1136	ST-1136 complex	5	4	38	15	22	40	13
GCA_000242735	Genebank			Y	72	69	57	57	2	1	1621	ST-23 complex	10	5	182	9	11	9	17
GCA_000242755	Genebank			Y	73	57	57	57	2	1	23	ST-23 complex	10	5	18	9	11	9	17
GCA_000253215	Genebank			A	74	74	3	3	2	1	5	ST-5 complex	1	1	2	1	3	2	3
GCA_000260655	Genebank			-	75	75	75	75	75	33	10254		526	355	578	531	549	613	548
GCA_000273665	Genebank			-	18	18	18	1	1	1	1892		59	39	67	156	188	71	133
GCA_000273685	Genebank			-	19	19	19	1	1	1	6959		126	39	67	78	146	153	133
GCA_000293245	Genebank			-	80	80	80	80	2	1	5594		21	18	6	37	26	15	20
GCA_000293265	Genebank			-	81	81	81	81	2	1	4959		300	231	53	24	30	8	3
GCA_000293285	Genebank			X	82	82	82	65	2	1	2980	ST-175 complex	6	7	4	5	246	18	8
GCA_000293305	Genebank			-	83	83	83	83	2	1	2981	ST-103 complex	8	4	6	9	5	18	241
GCA_000293325	Genebank			-	84	83	83	83	2	1	5467	ST-103 complex	8	4	6	9	3	18	241
GCA_000293345	Genebank			-	85	83	83	83	2	1	6937	ST-103 complex	8	4	6	17	5	18	241
GCA_000293365	Genebank			A	86	86	86	86	2	1	1	ST-1 complex	1	3	1	1	1	1	3
GCA_000293385	Genebank			-	84	83	83	83	2	1	5467	ST-103 complex	8	4	6	9	3	18	241
GCA_000293405	Genebank			B	88	88	88	88	2	1	461	ST-461 complex	12	5	12	35	60	22	17
GCA_000293425	Genebank			-	89	89	89	89	2	1	178	ST-178 complex	7	16	55	10	3	56	46
GCA_000293445	Genebank			W	90	90	90	90	2	1	4122		12	16	34	17	9	38	17
GCA_000293465	Genebank			-	91	91	91	83	2	1	60	ST-60 complex	17	5	19	17	3	26	2
GCA_000293625	Genebank			-	92	92	92	71	2	1	198	ST-198 complex	5	4	17	15	14	7	12
GCA_000293645	Genebank			B	93	93	93	93	2	1	6173		47	3	6	152	143	24	95
GCA_000293665	Genebank			-	94	94	94	94	2	1	1157	ST-1157 complex	8	25	7	17	21	26	49
GCA_000304435	Genebank			-	95	92	92	71	2	1	198	ST-198 complex	5	4	17	15	14	7	12
GCA_000318235	Genebank			-	96	96	96	96	96	96			1185	349	1221	1050	-12	968	543
GCA_000327545	Genebank			A	97	3	3	3	2	1	4	ST-4 complex	1	3	3	1	4	2	3
GCA_000327565	Genebank			A	98	74	3	3	2	1	4789	ST-5 complex	1	1	2	1	3	334	19
GCA_000327585	Genebank			A	99	74	3	3	2	1	580	ST-5 complex	2	1	2	1	3	2	3
GCA_000327605	Genebank			A	100	74	3	3	2	1	5	ST-5 complex	1	1	2	1	3	2	3
GCA_000327625	Genebank			W	101	4	4	4	2	1	11	ST-11 complex	2	3	4	3	8	4	6
GCA_000327645	Genebank			X	102	38	38	38	2	1	181	ST-181 complex	10	3	15	7	5	41	31
GCA_000327665	Genebank			A	103	3	3	3	2	1	4	ST-4 complex	1	3	3	1	4	2	3
GCA_000327685	Genebank			X	104	38	38	38	2	1	181	ST-181 complex	10	3	15	7	5	41	31
GCA_000327705	Genebank			B	105	45	45	4	2	1	10308	ST-11 complex	2	3	7	10	8	15	6
GCA_000327725	Genebank			A	106	74	3	3	2	1	2859	ST-5 complex	1	3	2	1	3	2	19
GCA_000327745	Genebank			A	107	86	86	86	2	1	1	ST-1 complex	1	3	1	1	1	1	3
GCA_000327765	Genebank			A	108	108	108	86	2	1	9580	ST-1 complex	1	3	1	1	1	630	3
GCA_000327785	Genebank			A	109	3	3	3	2	1	4	ST-4 complex	1	3	3	1	4	2	3
GCA_000327805	Genebank			A	110	3	3	3	2	1	4	ST-4 complex	1	3	3	1	4	2	3
GCA_000327825	Genebank			B	111	2	2	2	2	1	639	ST-32 complex	8	10	5	9	6	3	8
GCA_000327845	Genebank			B	112	2	2	2	2	1	3597	ST-32 complex	8	10	5	4	6	3	13
GCA_000327865	Genebank			C	113	2	2	2	2	1	33	ST-32 complex	8	10	5	4	6	3	8
GCA_000327885	Genebank			W	114	4	4	4	2	1	11	ST-11 complex	2	3	4	3	8	4	6
GCA_000327905	Genebank			C	115	4	4	4	2	1	11	ST-11 complex	2	3	4	3	8	4	6
GCA_000327925	Genebank			C	116	4	4	4	2	1	11	ST-11 complex	2	3	4	3	8	4	6
GCA_000327945	Genebank			C	117	2	2	2	2	1	32	ST-32 complex	4	10	5	4	6	3	8
GCA_000327965	Genebank			X	118	38	38	38	2	1	5789	ST-181 complex	10	4	15	7	5	41	31
GCA_000327985	Genebank			A	119	74	3	3	2	1	5	ST-5 complex	1	1	2	1	3	2	3
GCA_000328005	Genebank			B	120	120	120	4	2	1	658	ST-11 complex	2	3	4	3	8	110	20
GCA_000328025	Genebank			A	121	86	86	86	2	1	1	ST-1 complex	1	3	1	1	1	1	3
GCA_000328045	Genebank			C	122	122	122	122	2	1	8798		47	3	58	433	21	59	8
GCA_000328065	Genebank			A	123	74	3	3	2	1	7	ST-5 complex	1	1	2	1	3	2	19
GCA_000328085	Genebank			A	124	74	3	3	2	1	8428	ST-5 complex	510	1	2	1	3	334	19
GCA_000328105	Genebank			A	125	74	3	3	2	1	7	ST-5 complex	1	1	2	1	3	2	19
GCA_000328125	Genebank			C	126	2	2	2	2	1	639	ST-32 complex	8	10	5	9	6	3	8
GCA_000328145	Genebank			C	127	4	4	4	2	1	11	ST-11 complex	2	3	4	3	8	4	6
GCA_000328165	Genebank			W	101	4	4	4	2	1	11	ST-11 complex	2	3	4	3	8	4	6
GCA_000328185	Genebank			B	129	2	2	2	2	1	32	ST-32 complex	4	10	5	4	6	3	8
GCA_000328205	Genebank			X	130	38	38	38	2	1	181	ST-181 complex	10	3	15	7	5	41	31
GCA_000328225	Genebank			A	86	86	86	86	2	1	1	ST-1 complex	1	3	1	1	1	1	3
GCA_000328245	Genebank			A	86	86	86	86	2	1	1	ST-1 complex	1	3	1	1	1	1	3
GCA_000328265	Genebank			B	133	2	2	2	2	1	32	ST-32 complex	4	10	5	4	6	3	8
GCA_000334175	Genebank			C	134	5	5	5	2	1	4821	ST-4821 complex	222	3	58	275	30	5	255		2011
GCA_000367485	Genebank			B	135	45	45	4	2	1	4609	ST-8 complex	2	3	175	2	8	160	2
GCA_000386045	Genebank			Y	38360	57	57	57	2	1	1622	ST-23 complex	10	5	18	175	11	9	17
GCA_000386065	Genebank			Y	38321	69	57	57	2	1	23	ST-23 complex	10	5	18	9	11	9	17
GCA_000386085	Genebank			A	29934	86	86	86	2	1	8973	ST-1 complex	1	3	1	25	1	1	3
GCA_000386105	Genebank			A	30074	86	86	86	2	1	8973	ST-1 complex	1	3	1	25	1	1	3
GCA_000386125	Genebank			A	29940	86	86	86	2	1	1	ST-1 complex	1	3	1	1	1	1	3
GCA_000386145	Genebank			A	38548	74	3	3	2	1	7	ST-5 complex	1	1	2	1	3	2	19
GCA_000386165	Genebank			A	38486	86	86	86	2	1	1	ST-1 complex	1	3	1	1	1	1	3
GCA_000386185	Genebank			A	119	74	3	3	2	1			1	0	2	1	3	2	3
GCA_000386205	Genebank			A	30402	74	3	3	2	1	5	ST-5 complex	1	1	2	1	3	2	3
GCA_000386225	Genebank			A	38441	74	3	3	2	1	5	ST-5 complex	1	1	2	1	3	2	3
GCA_000386245	Genebank			A	107	86	86	86	2	1	1	ST-1 complex	1	3	1	1	1	1	3
GCA_000386265	Genebank			A	30971	108	108	86	2	1	1	ST-1 complex	1	3	1	1	1	1	3
GCA_000386285	Genebank			A	30841	108	108	86	2	1	1	ST-1 complex	1	3	1	1	1	1	3
GCA_000386305	Genebank			A	121	86	86	86	2	1	1	ST-1 complex	1	3	1	1	1	1	3
GCA_000386325	Genebank			A	109	3	3	3	2	1	4	ST-4 complex	1	3	3	1	4	2	3
GCA_000386345	Genebank			A	31030	3	3	3	2	1	4	ST-4 complex	1	3	3	1	4	2	3
GCA_000386365	Genebank			-	38708	3	3	3	2	1	4	ST-4 complex	1	3	3	1	4	2	3
GCA_000386385	Genebank			A	38462	74	3	3	2	1	5	ST-5 complex	1	1	2	1	3	2	3
GCA_000386405	Genebank			A	100	74	3	3	2	1	5	ST-5 complex	1	1	2	1	3	2	3
GCA_000386425	Genebank			A	100	74	3	3	2	1	5	ST-5 complex	1	1	2	1	3	2	3
GCA_000386445	Genebank			A	38505	74	3	3	2	1	7	ST-5 complex	1	1	2	1	3	2	19
GCA_000386465	Genebank			A	1242	74	3	3	2	1	7	ST-5 complex	1	1	2	1	3	2	19
GCA_000386485	Genebank			A	38505	74	3	3	2	1	7	ST-5 complex	1	1	2	1	3	2	19
GCA_000386505	Genebank			A	38545	74	3	3	2	1			1	1	2	1	-2	2	19
GCA_000386525	Genebank			A	38489	74	3	3	2	1			1	0	2	1	3	2	19
GCA_000386545	Genebank			A	38489	74	3	3	2	1			1	1	2	1	-2	2	19
GCA_000386565	Genebank			C	38720	4	4	4	2	1			-2	3	4	3	8	4	6
GCA_000386585	Genebank			Y	38612	57	57	57	2	1	23	ST-23 complex	10	5	18	9	11	9	17
GCA_000386605	Genebank			Y	38577	57	57	57	2	1	893	ST-23 complex	10	5	18	9	26	9	17
GCA_000386625	Genebank			Y	38493	57	57	57	2	1	6799	ST-23 complex	10	288	18	9	11	9	17
GCA_000386645	Genebank			Y	38516	57	57	57	2	1	6800	ST-23 complex	10	5	18	9	11	9	2
GCA_000386665	Genebank			Y	38418	57	57	57	2	1	3582	ST-23 complex	10	5	314	9	11	9	17
GCA_000386685	Genebank			Y	38613	69	57	57	2	1	23	ST-23 complex	10	5	18	9	11	9	17
GCA_000386705	Genebank			C	38543	4	4	4	2	1	11	ST-11 complex	2	3	4	3	8	4	6
GCA_000386725	Genebank			C	38602	4	4	4	2	1	11	ST-11 complex	2	3	4	3	8	4	6
GCA_000386745	Genebank			B	30051	30051	30051	83	2	1	8813		8	5	2	5	26	17	588
GCA_000386765	Genebank			C	30179	4	4	4	2	1	11	ST-11 complex	2	3	4	3	8	4	6
GCA_000386785	Genebank			C	33205	33205	33205	31563	2	1	344		7	5	2	72	3	75	21
GCA_000386805	Genebank			C	38580	2	2	2	2	1	32	ST-32 complex	4	10	5	4	6	3	8
GCA_000386825	Genebank			B	38562	2	2	2	2	1	32	ST-32 complex	4	10	5	4	6	3	8
GCA_000386845	Genebank			C	117	2	2	2	2	1	32	ST-32 complex	4	10	5	4	6	3	8
GCA_000386865	Genebank			W	38424	4	4	4	2	1	11	ST-11 complex	2	3	4	3	8	4	6
GCA_000386885	Genebank			W	101	4	4	4	2	1	11	ST-11 complex	2	3	4	3	8	4	6
GCA_000386905	Genebank			W	101	4	4	4	2	1			0	3	4	3	8	4	6
GCA_000386925	Genebank			W	38386	4	4	4	2	1			0	3	4	3	-2	4	-2
GCA_000386945	Genebank			-	38586	65	65	65	2	1	167	ST-167 complex	2	7	6	17	16	18	8
GCA_000386965	Genebank			W	38529	2628	82	65	2	1	2881	ST-175 complex	179	7	4	56	26	18	8
GCA_000386985	Genebank			W	18023	4	4	4	2	1	11	ST-11 complex	2	3	4	3	8	4	6
GCA_000387005	Genebank			W	32967	4	4	4	2	1	11	ST-11 complex	2	3	4	3	8	4	6
GCA_000387025	Genebank			W	33643	4	4	4	2	1	11	ST-11 complex	2	3	4	3	8	4	6
GCA_000387045	Genebank			W	5647	4	4	4	2	1	11	ST-11 complex	2	3	4	3	8	4	6
GCA_000387065	Genebank			W	38494	4	4	4	2	1	11	ST-11 complex	2	3	4	3	8	4	6
GCA_000387085	Genebank			W	38641	4	4	4	2	1	11	ST-11 complex	2	3	4	3	8	4	6
GCA_000387105	Genebank			X	1427	38	38	38	2	1	181	ST-181 complex	10	3	15	7	5	41	31
GCA_000387125	Genebank			X	1427	38	38	38	2	1	181	ST-181 complex	10	3	15	7	5	41	31
GCA_000387145	Genebank			Y	38412	65	65	65	2	1			2	7	6	0	16	9	8
GCA_000387165	Genebank			Y	38607	57	57	57	2	1	23	ST-23 complex	10	5	18	9	11	9	17
GCA_000387185	Genebank			C	38497	4	4	4	2	1			2	3	4	3	8	4	-2
GCA_000387205	Genebank			C	38483	4	4	4	2	1	11	ST-11 complex	2	3	4	3	8	4	6
GCA_000387225	Genebank			C	38740	4	4	4	2	1	11	ST-11 complex	2	3	4	3	8	4	6
GCA_000387245	Genebank			C	38483	4	4	4	2	1			2	0	4	3	8	4	6
GCA_000387265	Genebank			Y	38481	69	57	57	2	1	1621	ST-23 complex	10	5	182	9	11	9	17
GCA_000387285	Genebank			Y	38576	69	57	57	2	1	23	ST-23 complex	10	5	18	9	11	9	17
GCA_000387305	Genebank			Y	38749	69	57	57	2	1	23	ST-23 complex	10	5	18	9	11	9	17
GCA_000387325	Genebank			C	38534	4	4	4	2	1			2	3	4	-2	8	4	6
GCA_000387345	Genebank			C	38563	4	4	4	2	1	11	ST-11 complex	2	3	4	3	8	4	6
GCA_000387365	Genebank			C	38754	4	4	4	2	1	11	ST-11 complex	2	3	4	3	8	4	6
GCA_000387385	Genebank			C	115	4	4	4	2	1	11	ST-11 complex	2	3	4	3	8	4	6
GCA_000392355	Genebank			A	1220	74	3	3	2	1	580	ST-5 complex	2	1	2	1	3	2	3
GCA_000392695	Genebank			A	38552	74	3	3	2	1	7	ST-5 complex	1	1	2	1	3	2	19
GCA_000392715	Genebank			C	38567	4	4	4	2	1	1287	ST-11 complex	2	3	4	17	8	4	6
GCA_000392735	Genebank			Y	38458	57	57	57	2	1	1622	ST-23 complex	10	5	18	175	11	9	17
GCA_000413175	Genebank			W	101	4	4	4	2	1	11	ST-11 complex	2	3	4	3	8	4	6
GCA_000413195	Genebank			W	38592	2628	82	65	2	1			179	7	4	56	26	18	0
GCA_000413215	Genebank			W	38666	90	90	90	2	1	185	ST-174 complex	12	5	34	17	5	38	17
GCA_000413235	Genebank			X	104	38	38	38	2	1	181	ST-181 complex	10	3	15	7	5	41	31
GCA_000448005	Genebank			B	38392	1474	39	13	2	1	291	ST-41/44 complex	1	2	9	9	9	6	10
GCA_000448025	Genebank			B	38582	2	2	2	2	1	32	ST-32 complex	4	10	5	4	6	3	8
GCA_000448045	Genebank			B	38554	2	2	2	2	1			4	10	-2	-2	6	3	12
GCA_000448065	Genebank			B	38616	710	39	13	2	1	4682	ST-41/44 complex	9	220	9	17	9	6	9
GCA_000448085	Genebank			B	38449	13	13	13	2	1	136	ST-41/44 complex	27	6	9	3	9	6	16
GCA_000448105	Genebank			B	38384	49	49	13	2	1			3	-11	9	5	9	6	1276
GCA_000448125	Genebank			B	38452	710	39	13	2	1	437	ST-41/44 complex	9	6	9	17	9	6	9
GCA_000448145	Genebank			B	38507	2	2	2	2	1	32	ST-32 complex	4	10	5	4	6	3	8
GCA_000448165	Genebank			B	38443	6169	42	13	2	1	11268	ST-41/44 complex	688	6	9	60	9	6	9
GCA_000448185	Genebank			B	38630	39	39	13	2	1			9	6	9	9	9	6	-2
GCA_000448205	Genebank			B	38568	2	2	2	2	1	32	ST-32 complex	4	10	5	4	6	3	8
GCA_000448225	Genebank			B	38533	49	49	13	2	1	154	ST-41/44 complex	3	6	9	5	11	6	9
GCA_000448245	Genebank			B	38748	13	13	13	2	1			27	-2	9	3	9	7	-2
GCA_000471865	Genebank			C	38555	91	91	83	2	1	60	ST-60 complex	17	5	19	17	3	26	2
GCA_000471885	Genebank			C	38685	91	91	83	2	1	60	ST-60 complex	17	5	19	17	3	26	2
GCA_000626595	Genebank			A	38702	74	3	3	2	1	7	ST-5 complex	1	1	2	1	3	2	19
GCA_000695405	Genebank			-	38573	3630	3630	1	1	1	14295		59	39	1005	156	188	71	133
GCA_000695425	Genebank			-	38549	23	23	1	1	1	1594		109	39	67	156	152	71	65
GCA_000705675	Genebank			-	38422	38422	38422	1	1	1	12443		200	39	170	157	148	153	65
GCA_000763635	Genebank			-	38559	38559	38559	38559	38559	31	14297		988	736	1016	1071	1024	990	1061
GCA_000763745	Genebank			C	38593	4	4	4	2	1	11	ST-11 complex	2	3	4	3	8	4	6
GCA_000785065	Genebank			W	38742	4	4	4	2	1	11	ST-11 complex	2	3	4	3	8	4	6
GCA_000785075	Genebank			W	38621	4	4	4	2	1	11	ST-11 complex	2	3	4	3	8	4	6
GCA_000787195	Genebank			C	38556	4	4	4	2	1	11	ST-11 complex	2	3	4	3	8	4	6
GCA_000800235	Genebank			W	38623	4	4	4	2	1	11	ST-11 complex	2	3	4	3	8	4	6
GCA_000800275	Genebank			W	101	4	4	4	2	1	11	ST-11 complex	2	3	4	3	8	4	6
GCA_000800315	Genebank			W	30195	4	4	4	2	1	11	ST-11 complex	2	3	4	3	8	4	6
GCA_000800355	Genebank			W	30195	4	4	4	2	1	11	ST-11 complex	2	3	4	3	8	4	6
GCA_000800415	Genebank			W	38780	4	4	4	2	1	11	ST-11 complex	2	3	4	3	8	4	6
GCA_000816165	Genebank			B	38732	2	2	2	2	1			4	10	5	4	0	3	8
GCA_000818035	Genebank			-	38676	38676	38676	38676	38676	5832			493	330	1222	491	584	542	540
GCA_000952795	Genebank			-	38566	38566	38566	38566	38566	28	15738		946	371	980	838	994	558	1004
GCA_001025465	Genebank			-	38611	1451	14	1	1	1	1901		109	39	170	111	148	153	65
GCA_001025475	Genebank			-	38498	6	6	1	1	1	1893		59	39	67	157	147	153	133
GCA_001025485	Genebank			-	38664	6	6	1	1	1	1893		59	39	67	157	147	153	133
GCA_001025525	Genebank			-	38635	3566	3566	1	1	1	8122		59	142	67	156	188	153	65
GCA_001025535	Genebank			-	38715	6	6	1	1	1	1901		109	39	170	111	148	153	65
GCA_001025545	Genebank			-	38633	6	6	1	1	1	8153		109	39	170	111	188	153	65
GCA_001025585	Genebank			-	38528	1516	16	1	1	1	10931		109	39	67	78	149	71	65
GCA_001025595	Genebank			-	3158	14	14	1	1	1	1902		109	39	170	158	148	153	65
GCA_001025615	Genebank			-	38601	6	6	1	1	1	1893		59	39	67	157	147	153	133
GCA_001025645	Genebank			-	5073	1451	14	1	1	1	1901		109	39	170	111	148	153	65
GCA_001025655	Genebank			-	38469	6	6	1	1	1	1901		109	39	170	111	148	153	65
GCA_001025685	Genebank			-	3224	3200	6	1	1	1	1583		59	39	67	111	148	153	65
GCA_001025705	Genebank			-	3206	17	17	1	1	1	1590		126	39	67	78	149	153	65
GCA_001025715	Genebank			-	1736	6	6	1	1	1	1901		109	39	170	111	148	153	65
GCA_001025765	Genebank			-	38488	1516	16	1	1	1	11271		109	482	67	78	149	71	65
GCA_001025775	Genebank			-	38716	23	23	1	1	1	1594		109	39	67	156	152	71	65
GCA_001025805	Genebank			-	38584	1526	1414	1	1	1	1585		128	39	67	78	149	153	65
GCA_001025825	Genebank			-	38574	6	6	1	1	1	1893		59	39	67	157	147	153	133
GCA_001025835	Genebank			-	38783	6	6	1	1	1	1893		59	39	67	157	147	153	133
GCA_001025865	Genebank			-	38626	6	6	1	1	1	1893		59	39	67	157	147	153	133
GCA_001025875	Genebank			-	38597	38597	20220	1	1	1	1928		126	39	67	111	149	153	65
GCA_001025905	Genebank			-	38646	6	6	1	1	1	1901		109	39	170	111	148	153	65
GCA_001025915	Genebank			-	206	6	6	1	1	1	1901		109	39	170	111	148	153	65
GCA_001025945	Genebank			-	4973	428	428	1	1	1	1588		59	39	67	158	148	71	65
GCA_001025955	Genebank			-	38729	1414	1414	1	1	1	1584		59	39	67	156	150	153	65
GCA_001025985	Genebank			-	1736	6	6	1	1	1	1901		109	39	170	111	148	153	65
GCA_001025995	Genebank			-	20264	1414	1414	1	1	1	1584		59	39	67	156	150	153	65
GCA_001026025	Genebank			-	1545	1451	14	1	1	1	1901		109	39	170	111	148	153	65
GCA_001026035	Genebank			-	5073	1451	14	1	1	1	1901		109	39	170	111	148	153	65
GCA_001026065	Genebank			-	20314	6	6	1	1	1	1901		109	39	170	111	148	153	65
GCA_001026085	Genebank			-	3228	6	6	1	1	1	8127		126	39	67	111	149	153	133
GCA_001026105	Genebank			-	206	6	6	1	1	1	1901		109	39	170	111	148	153	65
GCA_001026115	Genebank			-	22441	14	14	1	1	1	1902		109	39	170	158	148	153	65
GCA_001026145	Genebank			-	38722	1414	1414	1	1	1	10935		59	39	67	157	149	153	65
GCA_001026165	Genebank			-	38604	1516	16	1	1	1	11270		109	39	67	78	149	71	736
GCA_001026175	Genebank			-	38693	1516	16	1	1	1	11270		109	39	67	78	149	71	736
GCA_001026185	Genebank			-	38808	6	6	1	1	1	1893		59	39	67	157	147	153	133
GCA_001026225	Genebank			-	23326	6	6	1	1	1	8126		126	39	67	78	148	153	133
GCA_001026245	Genebank			-	38644	1526	1414	1	1	1	1585		128	39	67	78	149	153	65
GCA_001026255	Genebank			-	38700	1567	19	1	1	1	10932		126	39	67	238	146	153	133
GCA_001026275	Genebank			-	9153	428	428	1	1	1	1588		59	39	67	158	148	71	65
GCA_001026305	Genebank			-	20147	1526	1414	1	1	1	1585		128	39	67	78	149	153	65
GCA_001026315	Genebank			-	38728	1414	1414	1	1	1	1931		59	39	67	157	150	153	65
GCA_001026335	Genebank			-	38675	6	6	1	1	1	1901		109	39	170	111	148	153	65
GCA_001026345	Genebank			-	38469	6	6	1	1	1	1901		109	39	170	111	148	153	65
GCA_001026385	Genebank			-	3156	3156	3156	1	1	1	10934		200	39	67	157	148	153	65
GCA_001026395	Genebank			-	480	15	6	1	1	1	7363		59	39	67	78	148	153	65
GCA_001026405	Genebank			-	206	6	6	1	1	1	1901		109	39	170	111	148	153	65
GCA_001026415	Genebank			-	3156	3156	3156	1	1	1	10934		200	39	67	157	148	153	65
GCA_001026465	Genebank			-	38679	6	6	1	1	1	1901		109	39	170	111	148	153	65
GCA_001026475	Genebank			-	38530	38530	38530	1	1	1	10933		126	39	67	78	147	71	133
GCA_001026485	Genebank			-	20147	1526	1414	1	1	1	1585		128	39	67	78	149	153	65
GCA_001026535	Genebank			-	38508	6	6	1	1	1	1893		59	39	67	157	147	153	133
GCA_001026545	Genebank			-	38591	6	6	1	1	1	1583		59	39	67	111	148	153	65
GCA_001026555	Genebank			-	38514	38514	38514	1	1	1	1583		59	39	67	111	148	153	65
GCA_001026565	Genebank			-	38683	3630	3630	1	1	1	1892		59	39	67	156	188	71	133
GCA_001026615	Genebank			-	20264	1414	1414	1	1	1	1584		59	39	67	156	150	153	65
GCA_001026625	Genebank			-	10793	6	6	1	1	1	1580		126	39	67	111	148	153	133
GCA_001026645	Genebank			-	38804	6	6	1	1	1	1901		109	39	170	111	148	153	65
GCA_001026655	Genebank			-	38610	15	6	1	1	1	7363		59	39	67	78	148	153	65
GCA_001027865	Genebank			-	38692	38692	38692	38692	38692	38692			1189	709	-15	0	1279	948	1005
GCA_001029815	Genebank			B	31226	45	45	4	2	1	10	ST-8 complex	2	3	4	2	8	15	2
GCA_001029835	Genebank			B	42	42	42	13	2	1			12	6	9	9	-2	6	9
GCA_001039435	Genebank			-	38637	1438	1438	1	1	1	1587		59	39	67	78	148	153	133
GCA_001047225	Genebank			-	18	18	18	1	1	1	1892		59	39	67	156	188	71	133
GCA_001047255	Genebank			-	17	17	17	1	1	1	1927		126	39	67	78	149	71	65
GCA_001047275	Genebank			-	15	15	6	1	1	1	7363		59	39	67	78	148	153	65
GCA_001060175	Genebank			-	38618	38618	38618	31	31	31			231	180	306	488	269	271	1046
GCA_001061215	Genebank			-	38817	38811	38811	38811	38811	31			970	954	1002	1305	1277	1185	1279
GCA_001061795	Genebank			-	38618	38618	38618	31	31	31			231	180	306	488	269	271	1046
GCA_001064935	Genebank			-	38755	38755	38755	38755	38755	5832			942	767	1225	1103	1064	563	994
GCA_001065565	Genebank			-	38648	25151	25151	5866	5820	159	16040		488	361	581	269	553	289	1205
GCA_001065605	Genebank			-	38648	25151	25151	5866	5820	159	16040		488	361	581	269	553	289	1205
GCA_001066195	Genebank			-	38811	38811	38811	38811	38811	31			970	382	1002	1305	1280	1185	1280
GCA_001067255	Genebank			-	38575	38575	38575	38575	5820	159			536	952	1224	1304	1275	1183	1278
GCA_001067635	Genebank			-	38840	38840	38840	38840	58	58			1187	374	1227	553	-13	1001	1072
GCA_001083105	Genebank			-	9097	6	6	1	1	1	1580		126	39	67	111	148	153	133
GCA_001083305	Genebank	Ghana	Africa	A	38510	74	3	3	2	1	7	ST-5 complex	1	1	2	1	3	2	19		2004
GCA_001083545	Genebank			-	206	6	6	1	1	1	10312		109	39	170	111	148	667	65
GCA_001083765	Genebank	Ghana	Africa	A	38677	74	3	3	2	1	7	ST-5 complex	1	1	2	1	3	2	19		2003
GCA_001083885	Genebank	Ghana	Africa	A	38719	74	3	3	2	1	7	ST-5 complex	1	1	2	1	3	2	19		2003
GCA_001083925	Genebank			-	9139	250	6	1	1	1	7823		435	39	170	111	148	153	65
GCA_001084085	Genebank			-	9082	6	6	1	1	1	1901		109	39	170	111	148	153	65
GCA_001084125	Genebank			-	9157	6	6	1	1	1	1901		109	39	170	111	148	153	65
GCA_001084345	Genebank			-	206	6	6	1	1	1	1901		109	39	170	111	148	153	65
GCA_001084685	Genebank			-	9097	6	6	1	1	1	1580		126	39	67	111	148	153	133
GCA_001085725	Genebank			-	1598	6	6	1	1	1	9363		126	39	67	238	148	153	133
GCA_001085765	Genebank	Ghana	Africa	A	38671	74	3	3	2	1	7	ST-5 complex	1	1	2	1	3	2	19		2003
GCA_001086285	Genebank	Ghana	Africa	A	38659	74	3	3	2	1	2859	ST-5 complex	1	3	2	1	3	2	19		2008
GCA_001086345	Genebank			-	1598	6	6	1	1	1	9363		126	39	67	238	148	153	133
GCA_001086405	Genebank			-	9219	6	6	1	1	1	1901		109	39	170	111	148	153	65
GCA_001087685	Genebank	Burkina Faso	Africa	A	38678	74	3	3	2	1	2859	ST-5 complex	1	3	2	1	3	2	19		2006
GCA_001087905	Genebank			-	9097	6	6	1	1	1	1580		126	39	67	111	148	153	133
GCA_001088485	Genebank			-	206	6	6	1	1	1	1901		109	39	170	111	148	153	65
GCA_001088805	Genebank	Ghana	Africa	A	38735	74	3	3	2	1	7	ST-5 complex	1	1	2	1	3	2	19		2002
GCA_001088845	Genebank			-	9153	428	428	1	1	1	1588		59	39	67	158	148	71	65
GCA_001089325	Genebank	Burkina Faso	Africa	A	38524	74	3	3	2	1	2859	ST-5 complex	1	3	2	1	3	2	19		2006
GCA_001090365	Genebank	Burkina Faso	Africa	A	38765	74	3	3	2	1	2859	ST-5 complex	1	3	2	1	3	2	19		2006
GCA_001090725	Genebank			-	9203	1690	6	1	1	1	10313		109	39	170	158	148	668	65
GCA_001091005	Genebank	Ghana	Africa	A	38697	74	3	3	2	1	2859	ST-5 complex	1	3	2	1	3	2	19		2009
GCA_001091205	Genebank			-	9150	6	6	1	1	1	1893		59	39	67	157	147	153	133
GCA_001091685	Genebank			-	9173	1704	6	1	1	1	1583		59	39	67	111	148	153	65
GCA_001092105	Genebank	Ghana	Africa	A	38674	74	3	3	2	1	2859	ST-5 complex	1	3	2	1	3	2	19		2008
GCA_001092265	Genebank	Ghana	Africa	A	38819	74	3	3	2	1	2859	ST-5 complex	1	3	2	1	3	2	19		2008
GCA_001092305	Genebank			-	9097	6	6	1	1	1	1580		126	39	67	111	148	153	133
GCA_001092465	Genebank			-	206	6	6	1	1	1	1901		109	39	170	111	148	153	65
GCA_001092945	Genebank			-	1545	1451	14	1	1	1	1901		109	39	170	111	148	153	65
GCA_001093625	Genebank	Burkina Faso	Africa	A	38882	74	3	3	2	1	2859	ST-5 complex	1	3	2	1	3	2	19		2008
GCA_001094285	Genebank			-	12006	1600	1600	1	1	1	6722		59	39	67	78	149	153	133
GCA_001094485	Genebank			-	9097	6	6	1	1	1	1580		126	39	67	111	148	153	133
GCA_001095225	Genebank			-	206	6	6	1	1	1	10312		109	39	170	111	148	667	65
GCA_001095465	Genebank			-	9097	6	6	1	1	1	1580		126	39	67	111	148	153	133
GCA_001095685	Genebank			-	1661	6	6	1	1	1	1579		109	39	67	111	148	153	65
GCA_001096365	Genebank			-	206	6	6	1	1	1	1901		109	39	170	111	148	153	65
GCA_001097185	Genebank	Burkina Faso	Africa	A	38738	74	3	3	2	1	2859	ST-5 complex	1	3	2	1	3	2	19		2006
GCA_001097605	Genebank			-	1598	6	6	1	1	1	9363		126	39	67	238	148	153	133
GCA_001097705	Genebank			-	9106	6	6	1	1	1	1901		109	39	170	111	148	153	65
GCA_001097725	Genebank			-	9148	250	6	1	1	1	7823		435	39	170	111	148	153	65
GCA_001098105	Genebank	Ghana	Africa	A	38598	74	3	3	2	1	7	ST-5 complex	1	1	2	1	3	2	19		2004
GCA_001098525	Genebank	Ghana	Africa	A	38734	74	3	3	2	1	2859	ST-5 complex	1	3	2	1	3	2	19		2008
GCA_001099005	Genebank			-	9189	6	6	1	1	1	8126		126	39	67	78	148	153	133
GCA_001099505	Genebank			-	11971	6	6	1	1	1	9363		126	39	67	238	148	153	133
GCA_001099685	Genebank			-	206	6	6	1	1	1	1901		109	39	170	111	148	153	65
GCA_001099825	Genebank			-	206	6	6	1	1	1	1901		109	39	170	111	148	153	65
GCA_001099965	Genebank	Burkina Faso	Africa	A	38642	74	3	3	2	1	2859	ST-5 complex	1	3	2	1	3	2	19		2006
GCA_001100285	Genebank			-	206	6	6	1	1	1	1901		109	39	170	111	148	153	65
GCA_001100325	Genebank	Ghana	Africa	A	38791	74	3	3	2	1	7	ST-5 complex	1	1	2	1	3	2	19		2005
GCA_001100365	Genebank			-	206	6	6	1	1	1	1901		109	39	170	111	148	153	65
GCA_001100505	Genebank	Burkina Faso	Africa	A	38686	74	3	3	2	1			943	3	2	1117	3	2	19		2006
GCA_001100565	Genebank	Burkina Faso	Africa	A	38885	74	3	3	2	1	2859	ST-5 complex	1	3	2	1	3	2	19		2006
GCA_001100605	Genebank			-	206	6	6	1	1	1	1901		109	39	170	111	148	153	65
GCA_001100625	Genebank	Burkina Faso	Africa	A	38852	74	3	3	2	1	2859	ST-5 complex	1	3	2	1	3	2	19		2006
GCA_001100765	Genebank			-	5027	6	6	1	1	1	9363		126	39	67	238	148	153	133
GCA_001101525	Genebank			-	12288	4416	1721	1	1	1	1582		59	39	170	78	148	154	65
GCA_001101725	Genebank	Burkina Faso	Africa	A	38809	74	3	3	2	1	2859	ST-5 complex	1	3	2	1	3	2	19		2006
GCA_001102165	Genebank			-	9097	6	6	1	1	1	1580		126	39	67	111	148	153	133
GCA_001102205	Genebank			-	206	6	6	1	1	1	1901		109	39	170	111	148	153	65
GCA_001103045	Genebank			-	206	6	6	1	1	1	1901		109	39	170	111	148	153	65
GCA_001103185	Genebank			-	1598	6	6	1	1	1	9363		126	39	67	238	148	153	133
GCA_001103205	Genebank	Burkina Faso	Africa	A	38736	74	3	3	2	1	2859	ST-5 complex	1	3	2	1	3	2	19		2006
GCA_001103565	Genebank			-	1545	1451	14	1	1	1	1901		109	39	170	111	148	153	65
GCA_001103645	Genebank			-	206	6	6	1	1	1	1901		109	39	170	111	148	153	65
GCA_001103805	Genebank			-	9164	6	6	1	1	1	9363		126	39	67	238	148	153	133
GCA_001103845	Genebank			-	1528	6	6	1	1	1	1901		109	39	170	111	148	153	65
GCA_001103925	Genebank			-	9106	6	6	1	1	1	1901		109	39	170	111	148	153	65
GCA_001106145	Genebank			-	9146	6	6	1	1	1	1901		109	39	170	111	148	153	65
GCA_001106765	Genebank			-	9097	6	6	1	1	1	1580		126	39	67	111	148	153	133
GCA_001106985	Genebank	Ghana	Africa	A	38986	74	3	3	2	1			1	1	2	1	-2	2	19		2004
GCA_001107205	Genebank	Ghana	Africa	A	38834	74	3	3	2	1	7	ST-5 complex	1	1	2	1	3	2	19		2003
GCA_001108545	Genebank	Ghana	Africa	A	38866	74	3	3	2	1			1	788	2	1	3	2	19		2008
GCA_001108785	Genebank			A	38733	74	3	3	2	1	7	ST-5 complex	1	1	2	1	3	2	19
GCA_001109305	Genebank			-	7128	6	6	1	1	1	1901		109	39	170	111	148	153	65
GCA_001109425	Genebank			-	11965	6	6	1	1	1	1901		109	39	170	111	148	153	65
GCA_001110045	Genebank			-	9216	6	6	1	1	1	1893		59	39	67	157	147	153	133
GCA_001110205	Genebank	Ghana	Africa	A	38912	74	3	3	2	1			1	-2	2	1	3	2	19		2002
GCA_001112125	Genebank	Ghana	Africa	A	38845	74	3	3	2	1	7	ST-5 complex	1	1	2	1	3	2	19		2004
GCA_001112205	Genebank	Burkina Faso	Africa	A	38813	74	3	3	2	1	2859	ST-5 complex	1	3	2	1	3	2	19		2006
GCA_001112425	Genebank	Burkina Faso	Africa	A	38578	74	3	3	2	1	2859	ST-5 complex	1	3	2	1	3	2	19		2007
GCA_001112805	Genebank	Burkina Faso	Africa	A	38634	74	3	3	2	1	2859	ST-5 complex	1	3	2	1	3	2	19		2006
GCA_001112845	Genebank			-	1598	6	6	1	1	1	9363		126	39	67	238	148	153	133
GCA_001113425	Genebank	Ghana	Africa	A	38786	74	3	3	2	1	7	ST-5 complex	1	1	2	1	3	2	19		2003
GCA_001113865	Genebank			-	206	6	6	1	1	1	1901		109	39	170	111	148	153	65
GCA_001114185	Genebank			-	9196	6	6	1	1	1	1901		109	39	170	111	148	153	65
GCA_001114265	Genebank			-	9097	6	6	1	1	1	1580		126	39	67	111	148	153	133
GCA_001114605	Genebank	Ghana	Africa	A	38690	74	3	3	2	1	7	ST-5 complex	1	1	2	1	3	2	19		2004
GCA_001115505	Genebank			-	1661	6	6	1	1	1	1579		109	39	67	111	148	153	65
GCA_001116105	Genebank			-	9159	6	6	1	1	1	1901		109	39	170	111	148	153	65
GCA_001116265	Genebank	Ghana	Africa	A	38773	74	3	3	2	1	7	ST-5 complex	1	1	2	1	3	2	19		2003
GCA_001116305	Genebank			-	206	6	6	1	1	1	1901		109	39	170	111	148	153	65
GCA_001116645	Genebank	Ghana	Africa	A	39053	74	3	3	2	1	7	ST-5 complex	1	1	2	1	3	2	19		2004
GCA_001116825	Genebank			-	206	6	6	1	1	1	1901		109	39	170	111	148	153	65
GCA_001116885	Genebank			-	1598	6	6	1	1	1	9363		126	39	67	238	148	153	133
GCA_001116905	Genebank			-	1598	6	6	1	1	1	9363		126	39	67	238	148	153	133
GCA_001117025	Genebank			-	206	6	6	1	1	1	1901		109	39	170	111	148	153	65
GCA_001117305	Genebank			-	9106	6	6	1	1	1	1901		109	39	170	111	148	153	65
GCA_001117325	Genebank	Ghana	Africa	A	38747	74	3	3	2	1	7	ST-5 complex	1	1	2	1	3	2	19		2004
GCA_001117425	Genebank	Burkina Faso	Africa	A	38608	74	3	3	2	1	2859	ST-5 complex	1	3	2	1	3	2	19		2006
GCA_001117665	Genebank			-	7128	6	6	1	1	1	1901		109	39	170	111	148	153	65
GCA_001118585	Genebank			-	9150	6	6	1	1	1	1893		59	39	67	157	147	153	133
GCA_001119185	Genebank			-	7128	6	6	1	1	1	1901		109	39	170	111	148	153	65
GCA_001119825	Genebank	Burkina Faso	Africa	A	38908	74	3	3	2	1	2859	ST-5 complex	1	3	2	1	3	2	19		2006
GCA_001119905	Genebank			-	9159	6	6	1	1	1	1901		109	39	170	111	148	153	65
GCA_001120145	Genebank	Ghana	Africa	A	38723	74	3	3	2	1			1	955	2	1	3	2	19		2008
GCA_001120385	Genebank			-	206	6	6	1	1	1	1901		109	39	170	111	148	153	65
GCA_001120685	Genebank			-	12262	6	6	1	1	1	1901		109	39	170	111	148	153	65
GCA_001120865	Genebank	Burkina Faso	Africa	A	38795	74	3	3	2	1	2859	ST-5 complex	1	3	2	1	3	2	19		2006
GCA_001121745	Genebank			-	9106	6	6	1	1	1	1901		109	39	170	111	148	153	65
GCA_001121905	Genebank	Ghana	Africa	A	38973	74	3	3	2	1	7	ST-5 complex	1	1	2	1	3	2	19		2003
GCA_001122125	Genebank			-	9136	6	6	1	1	1	1901		109	39	170	111	148	153	65
GCA_001122225	Genebank	Ghana	Africa	A	38818	74	3	3	2	1	7	ST-5 complex	1	1	2	1	3	2	19		2004
GCA_001123285	Genebank	Ghana	Africa	A	38767	74	3	3	2	1	7	ST-5 complex	1	1	2	1	3	2	19		2002
GCA_001123845	Genebank			-	1598	6	6	1	1	1	9363		126	39	67	238	148	153	133
GCA_001124185	Genebank	Ghana	Africa	A	38763	74	3	3	2	1	7	ST-5 complex	1	1	2	1	3	2	19		2003
GCA_001124565	Genebank			-	9105	6	6	1	1	1	1901		109	39	170	111	148	153	65
GCA_001124825	Genebank			-	206	6	6	1	1	1	1901		109	39	170	111	148	153	65
GCA_001125025	Genebank			-	11920	422	14	1	1	1	1582		59	39	170	78	148	154	65
GCA_001125445	Genebank			-	7128	6	6	1	1	1	1901		109	39	170	111	148	153	65
GCA_001126045	Genebank			-	206	6	6	1	1	1	1901		109	39	170	111	148	153	65
GCA_001126085	Genebank	Burkina Faso	Africa	A	38669	74	3	3	2	1	2859	ST-5 complex	1	3	2	1	3	2	19		2006
GCA_001126245	Genebank			-	9097	6	6	1	1	1	1580		126	39	67	111	148	153	133
GCA_001126285	Genebank			-	9097	6	6	1	1	1	1580		126	39	67	111	148	153	133
GCA_001126645	Genebank	Ghana	Africa	A	38655	74	3	3	2	1	2859	ST-5 complex	1	3	2	1	3	2	19		2008
GCA_001126665	Genebank			-	9097	6	6	1	1	1	1580		126	39	67	111	148	153	133
GCA_001126805	Genebank			-	206	6	6	1	1	1	1901		109	39	170	111	148	153	65
GCA_001127565	Genebank			-	9097	6	6	1	1	1	1580		126	39	67	111	148	153	133
GCA_001127705	Genebank	Ghana	Africa	A	38670	74	3	3	2	1	7	ST-5 complex	1	1	2	1	3	2	19		2002
GCA_001127825	Genebank	Burkina Faso	Africa	A	38869	74	3	3	2	1	2859	ST-5 complex	1	3	2	1	3	2	19		2006
GCA_001127965	Genebank	Ghana	Africa	A	38801	74	3	3	2	1			1	-2	2	1	3	2	19		2008
GCA_001128105	Genebank	Ghana	Africa	A	38777	74	3	3	2	1	7	ST-5 complex	1	1	2	1	3	2	19		2004
GCA_001128265	Genebank			-	206	6	6	1	1	1	1901		109	39	170	111	148	153	65
GCA_001128365	Genebank			-	9059	6	6	1	1	1	8110		109	39	170	111	147	153	65
GCA_001128745	Genebank			-	206	6	6	1	1	1	1901		109	39	170	111	148	153	65
GCA_001128885	Genebank	Ghana	Africa	A	38785	74	3	3	2	1	7	ST-5 complex	1	1	2	1	3	2	19		2005
GCA_001129585	Genebank			-	9097	6	6	1	1	1	1580		126	39	67	111	148	153	133
GCA_001129885	Genebank			-	7389	6	6	1	1	1	9363		126	39	67	238	148	153	133
GCA_001130425	Genebank			-	206	6	6	1	1	1	1901		109	39	170	111	148	153	65
GCA_001130585	Genebank			-	1598	6	6	1	1	1	9363		126	39	67	238	148	153	133
GCA_001130625	Genebank			-	9287	6	6	1	1	1	1901		109	39	170	111	148	153	65
GCA_001130865	Genebank			-	206	6	6	1	1	1	1901		109	39	170	111	148	153	65
GCA_001131185	Genebank			-	12168	6	6	1	1	1	10314		126	39	170	111	146	153	65
GCA_001131285	Genebank	Ghana	Africa	A	38949	74	3	3	2	1			1	706	2	1	3	2	19		2008
GCA_001131325	Genebank	Burkina Faso	Africa	A	38850	74	3	3	2	1	2859	ST-5 complex	1	3	2	1	3	2	19		2006
GCA_001131585	Genebank			-	206	6	6	1	1	1	1901		109	39	170	111	148	153	65
GCA_001131645	Genebank			-	206	6	6	1	1	1	1901		109	39	170	111	148	153	65
GCA_001131965	Genebank			-	1598	6	6	1	1	1	9363		126	39	67	238	148	153	133
GCA_001132085	Genebank			-	1639	6	6	1	1	1	1901		109	39	170	111	148	153	65
GCA_001132185	Genebank			-	206	6	6	1	1	1	1901		109	39	170	111	148	153	65
GCA_001132645	Genebank			-	5027	6	6	1	1	1	9363		126	39	67	238	148	153	133
GCA_001133405	Genebank			-	12179	428	428	1	1	1	1588		59	39	67	158	148	71	65
GCA_001133565	Genebank			-	12275	428	428	1	1	1	1588		59	39	67	158	148	71	65
GCA_001134525	Genebank			-	206	6	6	1	1	1	1901		109	39	170	111	148	153	65
GCA_001134645	Genebank	Ghana	Africa	A	38877	74	3	3	2	1	7	ST-5 complex	1	1	2	1	3	2	19		2004
GCA_001134725	Genebank	Burkina Faso	Africa	A	38705	74	3	3	2	1	2859	ST-5 complex	1	3	2	1	3	2	19		2007
GCA_001135125	Genebank			-	12201	1450	14	1	1	1	8130		59	39	170	78	149	154	65
GCA_001135185	Genebank			-	206	6	6	1	1	1	1901		109	39	170	111	148	153	65
GCA_001135245	Genebank			-	12194	6	6	1	1	1	9363		126	39	67	238	148	153	133
GCA_001135285	Genebank			-	1598	6	6	1	1	1	9363		126	39	67	238	148	153	133
GCA_001135385	Genebank			-	206	6	6	1	1	1	1901		109	39	170	111	148	153	65
GCA_001135405	Genebank			-	1661	6	6	1	1	1	1579		109	39	67	111	148	153	65
GCA_001136445	Genebank	Ghana	Africa	A	38827	74	3	3	2	1	7	ST-5 complex	1	1	2	1	3	2	19		2004
GCA_001137245	Genebank			-	206	6	6	1	1	1	1901		109	39	170	111	148	153	65
GCA_001137365	Genebank			-	9254	6	6	1	1	1	1580		126	39	67	111	148	153	133
GCA_001137985	Genebank	Ghana	Africa	A	38657	74	3	3	2	1	7	ST-5 complex	1	1	2	1	3	2	19		2004
GCA_001138225	Genebank			-	206	6	6	1	1	1	1901		109	39	170	111	148	153	65
GCA_001138665	Genebank			-	206	6	6	1	1	1	1901		109	39	170	111	148	153	65
GCA_001139145	Genebank	Burkina Faso	Africa	A	38696	74	3	3	2	1	2859	ST-5 complex	1	3	2	1	3	2	19		2006
GCA_001139505	Genebank	Ghana	Africa	A	38961	74	3	3	2	1	7	ST-5 complex	1	1	2	1	3	2	19		2004
GCA_001140325	Genebank			-	206	6	6	1	1	1	1901		109	39	170	111	148	153	65
GCA_001140465	Genebank			-	206	6	6	1	1	1	1901		109	39	170	111	148	153	65
GCA_001140845	Genebank			-	9169	1451	14	1	1	1	1901		109	39	170	111	148	153	65
GCA_001141185	Genebank			-	12238	6	6	1	1	1	8126		126	39	67	78	148	153	133
GCA_001143005	Genebank			-	1598	6	6	1	1	1	9363		126	39	67	238	148	153	133
GCA_001143605	Genebank			-	12133	6	6	1	1	1	1893		59	39	67	157	147	153	133
GCA_001143785	Genebank	Burkina Faso	Africa	A	38927	74	3	3	2	1	2859	ST-5 complex	1	3	2	1	3	2	19		2006
GCA_001144005	Genebank			-	9153	428	428	1	1	1	1588		59	39	67	158	148	71	65
GCA_001144185	Genebank			-	206	6	6	1	1	1	1901		109	39	170	111	148	153	65
GCA_001144225	Genebank			-	206	6	6	1	1	1	1901		109	39	170	111	148	153	65
GCA_001144945	Genebank			-	12125	6	6	1	1	1	1901		109	39	170	111	148	153	65
GCA_001145045	Genebank			-	206	6	6	1	1	1	1901		109	39	170	111	148	153	65
GCA_001145125	Genebank	Burkina Faso	Africa	A	38803	74	3	3	2	1	2859	ST-5 complex	1	3	2	1	3	2	19		2006
GCA_001145225	Genebank			-	11958	1451	14	1	1	1	1901		109	39	170	111	148	153	65
GCA_001145985	Genebank			-	9124	1451	14	1	1	1	1901		109	39	170	111	148	153	65
GCA_001146225	Genebank			-	9097	6	6	1	1	1	1580		126	39	67	111	148	153	133
GCA_001146365	Genebank			-	9106	6	6	1	1	1	1901		109	39	170	111	148	153	65
GCA_001146625	Genebank			-	9181	1422	6	1	1	1	7371		59	39	170	111	148	153	65
GCA_001146925	Genebank			-	9097	6	6	1	1	1	1580		126	39	67	111	148	153	133
GCA_001147245	Genebank	Ghana	Africa	A	38935	74	3	3	2	1	7	ST-5 complex	1	1	2	1	3	2	19		2005
GCA_001147865	Genebank			-	9177	6	6	1	1	1	1901		109	39	170	111	148	153	65
GCA_001147965	Genebank			-	9221	6	6	1	1	1	9363		126	39	67	238	148	153	133
GCA_001148025	Genebank	Burkina Faso	Africa	A	38945	74	3	3	2	1	2859	ST-5 complex	1	3	2	1	3	2	19		2006
GCA_001148185	Genebank			-	206	6	6	1	1	1	10312		109	39	170	111	148	667	65
GCA_001148685	Genebank	Ghana	Africa	A	38916	74	3	3	2	1	7	ST-5 complex	1	1	2	1	3	2	19		2004
GCA_001149765	Genebank			-	206	6	6	1	1	1	1901		109	39	170	111	148	153	65
GCA_001150325	Genebank			-	206	6	6	1	1	1	1901		109	39	170	111	148	153	65
GCA_001150465	Genebank			-	206	6	6	1	1	1	1901		109	39	170	111	148	153	65
GCA_001150765	Genebank			-	9106	6	6	1	1	1	1901		109	39	170	111	148	153	65
GCA_001150905	Genebank			-	9184	6	6	1	1	1	1901		109	39	170	111	148	153	65
GCA_001151205	Genebank			-	206	6	6	1	1	1	1901		109	39	170	111	148	153	65
GCA_001151425	Genebank			-	9219	6	6	1	1	1	1901		109	39	170	111	148	153	65
GCA_001151925	Genebank	Ghana	Africa	A	38889	74	3	3	2	1	2859	ST-5 complex	1	3	2	1	3	2	19		2007
GCA_001152085	Genebank	Ghana	Africa	A	38918	74	3	3	2	1	7	ST-5 complex	1	1	2	1	3	2	19		2004
GCA_001152665	Genebank	Ghana	Africa	A	38731	74	3	3	2	1	7	ST-5 complex	1	1	2	1	3	2	19		2004
GCA_001152885	Genebank			-	206	6	6	1	1	1	1901		109	39	170	111	148	153	65
GCA_001153945	Genebank			-	9097	6	6	1	1	1	1580		126	39	67	111	148	153	133
GCA_001153985	Genebank			-	206	6	6	1	1	1	1901		109	39	170	111	148	153	65
GCA_001154185	Genebank			-	9199	1526	1414	1	1	1	8154		128	39	67	157	149	153	65
GCA_001154265	Genebank			-	206	6	6	1	1	1	1901		109	39	170	111	148	153	65
GCA_001154625	Genebank			-	9097	6	6	1	1	1	1580		126	39	67	111	148	153	133
GCA_001154845	Genebank	Burkina Faso	Africa	A	38857	74	3	3	2	1	2859	ST-5 complex	1	3	2	1	3	2	19		2007
GCA_001155085	Genebank	Ghana	Africa	A	39047	74	3	3	2	1	7	ST-5 complex	1	1	2	1	3	2	19		2004
GCA_001155665	Genebank			-	12124	1682	6	1	1	1	1903		126	39	67	157	148	153	65
GCA_001155685	Genebank			-	9153	428	428	1	1	1	1588		59	39	67	158	148	71	65
GCA_001156005	Genebank			-	12343	566	6	1	1	1	1579		109	39	67	111	148	153	65
GCA_001156065	Genebank			-	206	6	6	1	1	1	1901		109	39	170	111	148	153	65
GCA_001156545	Genebank			-	9097	6	6	1	1	1	1580		126	39	67	111	148	153	133
GCA_001157065	Genebank			-	206	6	6	1	1	1	1901		109	39	170	111	148	153	65
GCA_001157345	Genebank			-	9086	6	6	1	1	1	1580		126	39	67	111	148	153	133
GCA_001158065	Genebank			-	1545	1451	14	1	1	1	1901		109	39	170	111	148	153	65
GCA_001158305	Genebank	Burkina Faso	Africa	A	38861	74	3	3	2	1	2859	ST-5 complex	1	3	2	1	3	2	19		2006
GCA_001158545	Genebank			-	206	6	6	1	1	1	1901		109	39	170	111	148	153	65
GCA_001158885	Genebank			-	9219	6	6	1	1	1	1901		109	39	170	111	148	153	65
GCA_001158945	Genebank			-	206	6	6	1	1	1	1901		109	39	170	111	148	153	65
GCA_001159185	Genebank	Ghana	Africa	A	38874	74	3	3	2	1	7	ST-5 complex	1	1	2	1	3	2	19		2002
GCA_001159225	Genebank			-	1598	6	6	1	1	1	9363		126	39	67	238	148	153	133
GCA_001159665	Genebank			-	12281	1451	14	1	1	1	1901		109	39	170	111	148	153	65
GCA_001160265	Genebank			-	206	6	6	1	1	1	1901		109	39	170	111	148	153	65
GCA_001160445	Genebank	Ghana	Africa	A	38974	74	3	3	2	1	7	ST-5 complex	1	1	2	1	3	2	19		2003
GCA_001160525	Genebank			-	9272	6	6	1	1	1	1580		126	39	67	111	148	153	133
GCA_001160885	Genebank			-	9082	6	6	1	1	1	1901		109	39	170	111	148	153	65
GCA_001161025	Genebank			-	206	6	6	1	1	1	1901		109	39	170	111	148	153	65
GCA_001161245	Genebank			-	12312	6	6	1	1	1	1901		109	39	170	111	148	153	65
GCA_001161625	Genebank	Ghana	Africa	A	38911	74	3	3	2	1	7	ST-5 complex	1	1	2	1	3	2	19		2002
GCA_001161645	Genebank			-	9097	6	6	1	1	1	1580		126	39	67	111	148	153	133
GCA_001161785	Genebank			-	11958	1451	14	1	1	1	1901		109	39	170	111	148	153	65
GCA_001162065	Genebank			-	9097	6	6	1	1	1	1580		126	39	67	111	148	153	133
GCA_001162285	Genebank			-	206	6	6	1	1	1	1901		109	39	170	111	148	153	65
GCA_001162645	Genebank			-	3189	1451	14	1	1	1	1901		109	39	170	111	148	153	65
GCA_001162805	Genebank			-	206	6	6	1	1	1	1901		109	39	170	111	148	153	65
GCA_001162925	Genebank	Ghana	Africa	A	38764	74	3	3	2	1	7	ST-5 complex	1	1	2	1	3	2	19		2003
GCA_001163145	Genebank			-	206	6	6	1	1	1	1901		109	39	170	111	148	153	65
GCA_001163225	Genebank	Ghana	Africa	A	38997	74	3	3	2	1	7	ST-5 complex	1	1	2	1	3	2	19		2002
GCA_001163365	Genebank			-	12219	6	6	1	1	1	1901		109	39	170	111	148	153	65
GCA_001163625	Genebank	Ghana	Africa	A	38775	74	3	3	2	1	7	ST-5 complex	1	1	2	1	3	2	19		2004
GCA_001164185	Genebank			-	206	6	6	1	1	1	1901		109	39	170	111	148	153	65
GCA_001165245	Genebank	Ghana	Africa	A	38921	74	3	3	2	1	7	ST-5 complex	1	1	2	1	3	2	19		2005
GCA_001165585	Genebank			-	206	6	6	1	1	1	1901		109	39	170	111	148	153	65
GCA_001165845	Genebank			-	12112	6	6	1	1	1	1901		109	39	170	111	148	153	65
GCA_001165865	Genebank	Ghana	Africa	A	39055	74	3	3	2	1	7	ST-5 complex	1	1	2	1	3	2	19		2005
GCA_001166285	Genebank	Ghana	Africa	A	38937	74	3	3	2	1			1	-2	2	1	3	2	19		2002
GCA_001166485	Genebank			-	1661	6	6	1	1	1	1579		109	39	67	111	148	153	65
GCA_001166745	Genebank			-	206	6	6	1	1	1	1901		109	39	170	111	148	153	65
GCA_001166965	Genebank	Ghana	Africa	A	38915	74	3	3	2	1	7	ST-5 complex	1	1	2	1	3	2	19		2004
GCA_001167005	Genebank			-	206	6	6	1	1	1	1901		109	39	170	111	148	153	65
GCA_001167285	Genebank			-	12100	6	6	1	1	1	1901		109	39	170	111	148	153	65
GCA_001167545	Genebank			-	9086	6	6	1	1	1	1580		126	39	67	111	148	153	133
GCA_001167585	Genebank			-	206	6	6	1	1	1	1901		109	39	170	111	148	153	65
GCA_001167785	Genebank			-	7128	6	6	1	1	1	1901		109	39	170	111	148	153	65
GCA_001168105	Genebank			-	206	6	6	1	1	1	1901		109	39	170	111	148	153	65
GCA_001168565	Genebank			-	1596	1414	1414	1	1	1	10317		126	142	67	156	230	153	65
GCA_001168725	Genebank			-	206	6	6	1	1	1	1901		109	39	170	111	148	153	65
GCA_001169005	Genebank	Ghana	Africa	A	39216	74	3	3	2	1			1	-2	2	1	3	2	19		2008
GCA_001169725	Genebank	Burkina Faso	Africa	A	38965	74	3	3	2	1	2859	ST-5 complex	1	3	2	1	3	2	19		2006
GCA_001170125	Genebank			-	5027	6	6	1	1	1	9363		126	39	67	238	148	153	133
GCA_001171225	Genebank			-	9097	6	6	1	1	1	1580		126	39	67	111	148	153	133
GCA_001171665	Genebank			-	206	6	6	1	1	1	1901		109	39	170	111	148	153	65
GCA_001171845	Genebank			-	9153	428	428	1	1	1	1588		59	39	67	158	148	71	65
GCA_001172285	Genebank			-	206	6	6	1	1	1	1901		109	39	170	111	148	153	65
GCA_001173185	Genebank			-	9246	6	6	1	1	1	1901		109	39	170	111	148	153	65
GCA_001173445	Genebank			-	9082	6	6	1	1	1	1901		109	39	170	111	148	153	65
GCA_001174885	Genebank	Ghana	Africa	A	38944	74	3	3	2	1			1	1	2	1	3	2	1001		2004
GCA_001183095	Genebank			C	38930	5	5	5	2	1	4821	ST-4821 complex	222	3	58	275	30	5	255		2006
GCA_001183125	Genebank			B	39006	5	5	5	2	1	4821	ST-4821 complex	222	3	58	275	30	5	255		2008
GCA_001183135	Genebank			C	38851	5	5	5	2	1	4821	ST-4821 complex	222	3	58	275	30	5	255		2005
GCA_001183165	Genebank			C	39037	5	5	5	2	1	9936	ST-4821 complex	222	3	58	275	30	5	12		2011
GCA_001183175	Genebank			C	38968	5	5	5	2	1	6928	ST-4821 complex	222	3	58	7	30	5	255		2008
GCA_001183205	Genebank			B	39093	909	909	5	2	1	4897	ST-4821 complex	222	3	58	275	30	18	8		2005
GCA_001183215	Genebank			B	38963	38963	909	5	2	1	9477	ST-4821 complex	222	3	58	275	386	18	13		2011
GCA_001183245	Genebank			C	38772	38772	38772	5	2	1	5610	ST-4821 complex	222	3	58	372	30	18	17		2005
GCA_001183255	Genebank			C	38928	4016	909	5	2	1	4831	ST-4821 complex	8	3	4	275	30	5	255		2005
GCA_001183285	Genebank			C	38951	38951	38951	5	2	1	4832	ST-4821 complex	222	3	58	275	6	11	255		2005
GCA_001183295	Genebank			B	39000	39000	909	5	2	1	4821	ST-4821 complex	222	3	58	275	30	5	255		2009
GCA_001183325	Genebank			C	38832	5	5	5	2	1	11920	ST-4821 complex	751	3	58	275	30	5	255		2007
GCA_001183335	Genebank			C	38776	5	5	5	2	1	10737	ST-4821 complex	610	3	58	92	30	5	255		2005
GCA_001183365	Genebank			C	38810	38810	909	5	2	1	5473	ST-4821 complex	222	3	374	4	26	5	255		2006
GCA_001183375	Genebank			B	38920	4016	909	5	2	1	5798	ST-4821 complex	222	3	58	275	263	5	255		2011
GCA_001183405	Genebank			B	38828	4016	909	5	2	1	5614	ST-4821 complex	222	3	58	261	263	5	2		2005
GCA_001183415	Genebank			B	39034	4016	909	5	2	1	3200	ST-4821 complex	222	3	58	261	263	5	255		2011
GCA_001183445	Genebank			C	38939	4016	909	5	2	1	3200	ST-4821 complex	222	3	58	261	263	5	255		2005
GCA_001183465	Genebank			C	38954	5	5	5	2	1	4821	ST-4821 complex	222	3	58	275	30	5	255		2005
GCA_001183485	Genebank			C	39178	5	5	5	2	1	4820	ST-4821 complex	3	3	58	275	30	5	255		2005
GCA_001245455	Genebank			-	38906	51	51	41	2	1			4	10	15	-14	8	11	9
GCA_001308005	Genebank			-	39031	39031	39031	39031	39031	39031			945	708	1232	1041	1281	947	1003
GCA_001308015	Genebank			-	38946	38946	38946	38946	38946	38946			944	707	1229	0	1074	1022	1002
GCA_001319065	Genebank			-	9097	6	6	1	1	1	1580		126	39	67	111	148	153	133
GCA_001319085	Genebank			-	12053	1451	14	1	1	1	1901		109	39	170	111	148	153	65
GCA_001319105	Genebank			-	1598	6	6	1	1	1	9363		126	39	67	238	148	153	133
GCA_001319125	Genebank			-	1598	6	6	1	1	1	9363		126	39	67	238	148	153	133
GCA_001319145	Genebank			-	9097	6	6	1	1	1	1580		126	39	67	111	148	153	133
GCA_001319165	Genebank			-	206	6	6	1	1	1	1901		109	39	170	111	148	153	65
GCA_001319185	Genebank			-	12043	6	6	1	1	1	10315		109	39	170	111	148	669	65
GCA_001319205	Genebank			-	7128	6	6	1	1	1	1901		109	39	170	111	148	153	65
GCA_001349075	Genebank	Burkina Faso	Africa	A	39002	74	3	3	2	1	2859	ST-5 complex	1	3	2	1	3	2	19		2006
GCA_001349095	Genebank	Ghana	Africa	A	38938	74	3	3	2	1	2859	ST-5 complex	1	3	2	1	3	2	19		2009
GCA_001349115	Genebank	Ghana	Africa	A	39020	74	3	3	2	1	2859	ST-5 complex	1	3	2	1	3	2	19		2008
GCA_001349135	Genebank	Burkina Faso	Africa	A	39072	74	3	3	2	1	2859	ST-5 complex	1	3	2	1	3	2	19		2006
GCA_001349155	Genebank	Burkina Faso	Africa	A	39016	74	3	3	2	1	2859	ST-5 complex	1	3	2	1	3	2	19		2008
GCA_001349175	Genebank	Ghana	Africa	A	39021	74	3	3	2	1	7	ST-5 complex	1	1	2	1	3	2	19		2004
GCA_001349195	Genebank	Ghana	Africa	A	39154	74	3	3	2	1	7	ST-5 complex	1	1	2	1	3	2	19		2002
GCA_001349215	Genebank	Ghana	Africa	A	39019	74	3	3	2	1	7	ST-5 complex	1	1	2	1	3	2	19		2004
GCA_001349235	Genebank	Burkina Faso	Africa	A	38984	74	3	3	2	1	2859	ST-5 complex	1	3	2	1	3	2	19		2007
GCA_001349255	Genebank	Burkina Faso	Africa	A	38958	74	3	3	2	1			1	3	2	1113	3	2	19		2006
GCA_001349275	Genebank	Ghana	Africa	A	39046	74	3	3	2	1			1	3	2	1307	3	2	19		2008
GCA_001349295	Genebank	Ghana	Africa	A	38893	74	3	3	2	1	7	ST-5 complex	1	1	2	1	3	2	19		2003
GCA_001349315	Genebank	Ghana	Africa	A	39073	74	3	3	2	1	2859	ST-5 complex	1	3	2	1	3	2	19		2008
GCA_001349335	Genebank	Ghana	Africa	A	39064	74	3	3	2	1	7	ST-5 complex	1	1	2	1	3	2	19		2001
GCA_001349355	Genebank	Ghana	Africa	A	39092	74	3	3	2	1	7	ST-5 complex	1	1	2	1	3	2	19		2002
GCA_001354635	Genebank			-	12289	428	428	1	1	1	1588		59	39	67	158	148	71	65
GCA_001354655	Genebank			-	206	6	6	1	1	1	1901		109	39	170	111	148	153	65
GCA_001354675	Genebank			-	5027	6	6	1	1	1	9363		126	39	67	238	148	153	133
GCA_001354695	Genebank			-	206	6	6	1	1	1	1901		109	39	170	111	148	153	65
GCA_001354715	Genebank			-	206	6	6	1	1	1	1901		109	39	170	111	148	153	65
GCA_001354735	Genebank			-	12176	6	6	1	1	1	1901		109	39	170	111	148	153	65
GCA_001354755	Genebank			-	206	6	6	1	1	1	1901		109	39	170	111	148	153	65
GCA_001354775	Genebank			-	9120	428	428	1	1	1	1588		59	39	67	158	148	71	65
GCA_001354795	Genebank			-	206	6	6	1	1	1	1901		109	39	170	111	148	153	65
GCA_001354815	Genebank			-	9097	6	6	1	1	1	1580		126	39	67	111	148	153	133
GCA_001354835	Genebank			-	206	6	6	1	1	1	1901		109	39	170	111	148	153	65
GCA_001354855	Genebank			-	206	6	6	1	1	1	1901		109	39	170	111	148	153	65
GCA_001354875	Genebank			-	206	6	6	1	1	1	1901		109	39	170	111	148	153	65
GCA_001354895	Genebank			-	7163	6	6	1	1	1	1901		109	39	170	111	148	153	65
GCA_001354915	Genebank			-	206	6	6	1	1	1	1901		109	39	170	111	148	153	65
GCA_001354935	Genebank			-	9106	6	6	1	1	1	1901		109	39	170	111	148	153	65
GCA_001354955	Genebank			-	206	6	6	1	1	1	1901		109	39	170	111	148	153	65
GCA_001354975	Genebank			-	206	6	6	1	1	1	1901		109	39	170	111	148	153	65
GCA_001354995	Genebank			-	9157	6	6	1	1	1	1901		109	39	170	111	148	153	65
GCA_001355015	Genebank			-	206	6	6	1	1	1	1901		109	39	170	111	148	153	65
GCA_001355035	Genebank			-	206	6	6	1	1	1	1901		109	39	170	111	148	153	65
GCA_001355055	Genebank			-	9131	6	6	1	1	1	1893		59	39	67	157	147	153	133
GCA_001355075	Genebank			-	9097	6	6	1	1	1	1580		126	39	67	111	148	153	133
GCA_001355095	Genebank			-	206	6	6	1	1	1	1901		109	39	170	111	148	153	65
GCA_001355115	Genebank			-	206	6	6	1	1	1	1901		109	39	170	111	148	153	65
GCA_001355135	Genebank			-	9153	428	428	1	1	1	1588		59	39	67	158	148	71	65
GCA_001355155	Genebank			-	1545	1451	14	1	1	1	1901		109	39	170	111	148	153	65
GCA_001355175	Genebank			-	1598	6	6	1	1	1	9363		126	39	67	238	148	153	133
GCA_001355195	Genebank			-	1545	1451	14	1	1	1	1901		109	39	170	111	148	153	65
GCA_001355215	Genebank			-	206	6	6	1	1	1	1901		109	39	170	111	148	153	65
GCA_001355235	Genebank			-	9186	1541	1541	1	1	1	10316		59	39	67	157	149	71	65
GCA_001355255	Genebank			-	9146	6	6	1	1	1	1901		109	39	170	111	148	153	65
GCA_001355275	Genebank			-	7163	6	6	1	1	1	1901		109	39	170	111	148	153	65
GCA_001355295	Genebank			-	9327	1451	14	1	1	1	1901		109	39	170	111	148	153	65
GCA_001355315	Genebank			-	3189	1451	14	1	1	1	1901		109	39	170	111	148	153	65
GCA_001355335	Genebank			-	1545	1451	14	1	1	1	1901		109	39	170	111	148	153	65
GCA_001355355	Genebank			-	206	6	6	1	1	1	1901		109	39	170	111	148	153	65
GCA_001355375	Genebank			-	206	6	6	1	1	1	1901		109	39	170	111	148	153	65
GCA_001407225	Genebank			W	39050	4	4	4	2	1	11	ST-11 complex	2	3	4	3	8	4	6
GCA_001556335	Genebank			-	39057	39057	39057	39057	39057	28			233	178	1230	1306	948	561	1281
GCA_001563755	Genebank			-	165	6	6	1	1	1	1901		109	39	170	111	148	153	65
GCA_001618015	Genebank			-	38909	38909	38909	38909	38909	31			948	711	984	1043	998	950	1006
GCA_001618065	Genebank			-	39003	39003	39003	39003	39003	39003			950	956	985	1044	999	951	1007
GCA_001618075	Genebank			-	39056	39056	39056	39056	39056	31			951	712	986	1045	1000	952	1008
GCA_001618085	Genebank			-	38898	38898	38898	38898	38898	31	14857		952	713	987	1046	1001	953	1009
GCA_001630495	Genebank			C	38847	4	4	4	2	1	11	ST-11 complex	2	3	4	3	8	4	6
GCA_001630505	Genebank			C	38897	4	4	4	2	1	11	ST-11 complex	2	3	4	3	8	4	6
GCA_001661085	Genebank			-	5073	1451	14	1	1	1	1901		109	39	170	111	148	153	65
GCA_001661115	Genebank			-	206	6	6	1	1	1	1901		109	39	170	111	148	153	65
GCA_001661135	Genebank			-	39090	1526	1414	1	1	1	12536		128	39	67	157	811	153	65
GCA_001697105	Genebank			B	39041	49	49	13	2	1	42	ST-41/44 complex	10	6	9	5	9	6	9
GCA_001697125	Genebank			Y	39030	57	57	57	2	1	23	ST-23 complex	10	5	18	9	11	9	17
GCA_001697165	Genebank			C	39376	4	4	4	2	1	11	ST-11 complex	2	3	4	3	8	4	6
GCA_001697205	Genebank			C	39018	4	4	4	2	1	11	ST-11 complex	2	3	4	3	8	4	6
GCA_001697305	Genebank			W	101	4	4	4	2	1	11	ST-11 complex	2	3	4	3	8	4	6
GCA_001697325	Genebank			W	101	4	4	4	2	1	11	ST-11 complex	2	3	4	3	8	4	6
GCA_001697345	Genebank			W	39135	2628	82	65	2	1	2881	ST-175 complex	179	7	4	56	26	18	8
GCA_001697365	Genebank			W	39234	2628	82	65	2	1	2881	ST-175 complex	179	7	4	56	26	18	8
GCA_001697385	Genebank			W	18023	4	4	4	2	1	11	ST-11 complex	2	3	4	3	8	4	6
GCA_001697405	Genebank			W	38981	4	4	4	2	1	11	ST-11 complex	2	3	4	3	8	4	6
GCA_001697425	Genebank			W	101	4	4	4	2	1	11	ST-11 complex	2	3	4	3	8	4	6
GCA_001697445	Genebank			W	1452	4	4	4	2	1	11	ST-11 complex	2	3	4	3	8	4	6
GCA_001697465	Genebank			W	18023	4	4	4	2	1	11	ST-11 complex	2	3	4	3	8	4	6
GCA_001697485	Genebank			W	39185	4	4	4	2	1	11	ST-11 complex	2	3	4	3	8	4	6
GCA_001697505	Genebank			W	38990	2628	82	65	2	1	2881	ST-175 complex	179	7	4	56	26	18	8
GCA_001697525	Genebank			W	39027	4	4	4	2	1	11	ST-11 complex	2	3	4	3	8	4	6
GCA_001697545	Genebank			W	32967	4	4	4	2	1	11	ST-11 complex	2	3	4	3	8	4	6
GCA_001697565	Genebank			W	18023	4	4	4	2	1			2	3	4	-15	8	4	6
GCA_001697585	Genebank			W	5647	4	4	4	2	1	11	ST-11 complex	2	3	4	3	8	4	6
GCA_001697605	Genebank			W	101	4	4	4	2	1	11	ST-11 complex	2	3	4	3	8	4	6
GCA_001697625	Genebank			W	39258	2628	82	65	2	1	2881	ST-175 complex	179	7	4	56	26	18	8
GCA_001697645	Genebank			W	5683	4	4	4	2	1	11	ST-11 complex	2	3	4	3	8	4	6
GCA_001697665	Genebank			W	1452	4	4	4	2	1	11	ST-11 complex	2	3	4	3	8	4	6
GCA_001697685	Genebank			W	101	4	4	4	2	1	11	ST-11 complex	2	3	4	3	8	4	6
GCA_001697705	Genebank			W	1452	4	4	4	2	1	11	ST-11 complex	2	3	4	3	8	4	6
GCA_001697725	Genebank			W	18023	4	4	4	2	1	11	ST-11 complex	2	3	4	3	8	4	6
GCA_001697745	Genebank			W	1452	4	4	4	2	1	11	ST-11 complex	2	3	4	3	8	4	6
GCA_001697765	Genebank			W	1452	4	4	4	2	1	11	ST-11 complex	2	3	4	3	8	4	6
GCA_001697785	Genebank			W	1452	4	4	4	2	1	11	ST-11 complex	2	3	4	3	8	4	6
GCA_001697805	Genebank			W	32967	4	4	4	2	1	11	ST-11 complex	2	3	4	3	8	4	6
GCA_001697825	Genebank			W	1452	4	4	4	2	1	11	ST-11 complex	2	3	4	3	8	4	6
GCA_001697845	Genebank			W	38990	2628	82	65	2	1	2881	ST-175 complex	179	7	4	56	26	18	8
GCA_001697865	Genebank			W	39062	2628	82	65	2	1	2881	ST-175 complex	179	7	4	56	26	18	8
GCA_001697885	Genebank			W	1452	4	4	4	2	1	11	ST-11 complex	2	3	4	3	8	4	6
GCA_001697905	Genebank			W	38981	4	4	4	2	1	11	ST-11 complex	2	3	4	3	8	4	6
GCA_001697925	Genebank			W	33122	4	4	4	2	1			2	3	4	-2	8	4	6
GCA_001697945	Genebank			W	1452	4	4	4	2	1	11	ST-11 complex	2	3	4	3	8	4	6
GCA_001697965	Genebank			W	1452	4	4	4	2	1	11	ST-11 complex	2	3	4	3	8	4	6
GCA_001697985	Genebank			W	2316	4	4	4	2	1	11	ST-11 complex	2	3	4	3	8	4	6
GCA_001698005	Genebank			W	101	4	4	4	2	1	11	ST-11 complex	2	3	4	3	8	4	6
GCA_001698025	Genebank			W	39110	2628	82	65	2	1	2881	ST-175 complex	179	7	4	56	26	18	8
GCA_001698045	Genebank			W	5908	4	4	4	2	1	11	ST-11 complex	2	3	4	3	8	4	6
GCA_001698065	Genebank			W	18023	4	4	4	2	1	11	ST-11 complex	2	3	4	3	8	4	6
GCA_001698085	Genebank			W	39081	2628	82	65	2	1	8638	ST-175 complex	179	7	4	56	26	18	12
GCA_001698105	Genebank			W	39132	4	4	4	2	1	11	ST-11 complex	2	3	4	3	8	4	6
GCA_001703675	Genebank			W	39113	4	4	4	2	1	11	ST-11 complex	2	3	4	3	8	4	6
GCA_001703695	Genebank			W	101	4	4	4	2	1	11	ST-11 complex	2	3	4	3	8	4	6
GCA_001703715	Genebank			W	18023	4	4	4	2	1	11	ST-11 complex	2	3	4	3	8	4	6
GCA_001703755	Genebank			W	32967	4	4	4	2	1	11	ST-11 complex	2	3	4	3	8	4	6
GCA_001703775	Genebank			W	5320	4	4	4	2	1	11	ST-11 complex	2	3	4	3	8	4	6
GCA_001703795	Genebank			W	5320	4	4	4	2	1	11	ST-11 complex	2	3	4	3	8	4	6
GCA_001721325	Genebank			C	39032	5	5	5	2	1	6928	ST-4821 complex	222	3	58	7	30	5	255		2016
GCA_001742295	Genebank			C	39069	5	5	5	2	1	6928	ST-4821 complex	222	3	58	7	30	5	255		2016
GCA_001750825	Genebank	China	Asia	X	39349	39349	39349	3	2	1	15419		815	1	1029	1	1043	2	1055		2013
GCA_001807625	Genebank			-	39142	39142	39142	39142	39057	28			233	730	583	1058	1019	917	1031
GCA_001807735	Genebank			-	39078	39078	39078	39078	39078	39078			987	751	1231	1084	1041	988	1053
GCA_001808205	Genebank			-	39151	39151	39151	39151	39151	28			985	749	1025	1081	1039	986	1051
GCA_001808255	Genebank			-	39187	39187	39187	39187	140	31			986	750	1026	1083	1040	987	1052
GCA_001808875	Genebank			-	39085	39085	39085	39085	39085	39085			972	735	1006	1066	1027	975	1040
GCA_001809245	Genebank			-	39148	39148	39148	39067	28	28			965	40	587	1063	938	972	533
GCA_001809325	Genebank			-	39348	39348	39348	39348	39348	39348			235	747	1023	1079	1037	282	1041
GCA_001809345	Genebank			-	39146	39146	39146	31	31	31	10304		490	180	306	488	269	277	505
GCA_001809585	Genebank			-	39140	39140	39140	39140	39089	31			982	957	1018	1075	1034	982	1045
GCA_001809595	Genebank			-	39067	39067	39067	39067	28	28			965	329	998	1059	540	967	533
GCA_001810035	Genebank			-	39209	39209	39209	31	31	31			969	180	306	488	1023	277	1036
GCA_001810105	Genebank			-	39014	39014	39014	39014	39014	39014			978	740	1011	1070	1030	980	1043
GCA_001810165	Genebank			-	39170	39170	37	37	37	31			980	393	1013	584	610	600	613
GCA_001810355	Genebank			-	39141	39141	39141	63	63	33			638	432	1021	655	673	984	281
GCA_001811065	Genebank			-	39228	25316	25316	31	31	31			787	551	833	488	269	277	819
GCA_001811365	Genebank			-	39203	39117	39117	39117	39117	31			968	620	1001	1062	1022	971	1035
GCA_001811855	Genebank			-	38950	38950	38950	31	31	31			231	180	1004	488	269	277	260
GCA_001811945	Genebank			-	39065	38618	38618	31	31	31			231	180	306	488	269	271	1046
GCA_001812055	Genebank			-	39254	25316	25316	31	31	31	12374		780	551	829	488	269	277	819
GCA_001812225	Genebank			-	39163	39163	39163	39163	39163	28			965	181	1019	1076	540	566	1047
GCA_001812465	Genebank			-	39008	39008	39008	39008	39008	28			230	40	71	73	186	140	1048
GCA_001812605	Genebank			-	38976	38976	38976	38976	38976	31			983	744	1020	1077	1036	983	1049
GCA_001812725	Genebank			-	38983	25316	25316	31	31	31	12374		780	551	829	488	269	277	819
GCA_001812735	Genebank			-	39095	39095	39095	39095	39095	159			979	741	1012	1072	1031	981	1044
GCA_001812885	Genebank			-	38983	25316	25316	31	31	31	12374		780	551	829	488	269	277	819
GCA_001813335	Genebank			-	39191	39191	39191	39191	39191	28			966	731	999	1060	1020	969	1033
GCA_001814095	Genebank			-	39152	5825	5825	31	31	31			231	180	306	488	269	277	260
GCA_001814135	Genebank			-	39134	38566	38566	38566	38566	28	15738		946	371	980	838	994	558	1004
GCA_001814225	Genebank			-	39331	94	94	94	2	1	1649	ST-1157 complex	8	25	7	17	21	26	17
GCA_001814445	Genebank			-	39117	39117	39117	39117	39117	31			968	620	1001	1062	1022	971	1035
GCA_001815375	Genebank			-	39106	39106	39106	38787	38787	31			975	737	1008	1067	780	976	564
GCA_001815615	Genebank			-	39274	39274	39274	39089	39089	31			981	745	1022	1078	1032	982	1045
GCA_001815675	Genebank			-	39246	39246	39246	39246	39246	33	14479		976	738	1009	1068	1028	977	1041
GCA_001815685	Genebank			-	39337	39337	39337	39337	39337	159			967	732	1000	1061	1021	970	1034
GCA_001836315	Genebank			-	39129	39117	39117	39117	39117	31			968	620	1001	1062	1022	971	1035
GCA_001836705	Genebank			-	39017	39017	39017	39017	38811	31			970	733	1002	1064	1025	973	1037
GCA_001836795	Genebank			-	39197	39197	39197	39079	39079	31			971	734	1003	1065	1026	974	1038
GCA_001837185	Genebank			-	39048	39048	8965	8965	8965	31	14301		685	453	738	698	707	711	1039
GCA_001837245	Genebank			-	39079	39079	39079	39079	39079	31			973	734	1007	1065	1026	974	1038
GCA_001837365	Genebank			-	39117	39117	39117	39117	39117	31			968	620	1001	1062	1022	971	1035
GCA_001837375	Genebank			-	39123	39123	39123	39123	39123	31			977	739	1010	1069	1029	978	1042
GCA_001837635	Genebank			-	39089	39089	39089	39089	39089	31			981	742	1015	1073	1032	982	1045
GCA_001838065	Genebank			-	39196	39196	39196	39196	39196	31			984	748	1024	1080	1038	985	1050
GCA_001838135	Genebank			-	39306	39306	39117	39117	39117	31			968	620	1001	1062	1022	971	1035
GCA_001838365	Genebank			-	39174	39174	39174	39174	28	28			974	365	995	490	540	559	643
GCA_001838375	Genebank			-	39241	39241	39241	39067	28	28			965	40	1014	490	540	511	533
GCA_001838405	Genebank			-	39335	39235	39235	39235	39008	28			975	743	-16	1074	1033	558	559
GCA_001838415	Genebank			-	39235	39235	39235	39235	39008	28			975	743	1017	1074	1033	558	559
GCA_001838645	Genebank			-	39149	39149	39149	39149	39149	33			989	438	1028	1085	1042	989	1054
GCA_001858595	Genebank			-	39049	1414	1414	1	1	1	1584		59	39	67	156	150	153	65
GCA_001858605	Genebank			-	18003	6	6	1	1	1	7822		126	39	170	111	148	153	65
GCA_001858615	Genebank			-	39049	1414	1414	1	1	1	1584		59	39	67	156	150	153	65
GCA_001858665	Genebank			-	39204	1451	14	1	1	1	1901		109	39	170	111	148	153	65
GCA_001858675	Genebank			-	39204	1451	14	1	1	1	1901		109	39	170	111	148	153	65
GCA_001858695	Genebank			-	39251	1422	6	1	1	1	7371		59	39	170	111	148	153	65
GCA_001858715	Genebank			-	12238	6	6	1	1	1	8126		126	39	67	78	148	153	133
GCA_001858745	Genebank			-	12238	6	6	1	1	1	8126		126	39	67	78	148	153	133
GCA_001858755	Genebank			-	206	6	6	1	1	1	1901		109	39	170	111	148	153	65
GCA_001858765	Genebank			-	206	6	6	1	1	1	1901		109	39	170	111	148	153	65
GCA_001858785	Genebank			-	1598	6	6	1	1	1	9363		126	39	67	238	148	153	133
GCA_001858825	Genebank			-	39040	6	6	1	1	1	9363		126	39	67	238	148	153	133
GCA_001858835	Genebank			-	38988	6	6	1	1	1	1901		109	39	170	111	148	153	65
GCA_001858855	Genebank			-	1598	6	6	1	1	1	11463		126	39	67	238	734	153	133
GCA_001858865	Genebank			-	20362	1414	1414	1	1	1	1584		59	39	67	156	150	153	65
GCA_001858905	Genebank			-	20362	1414	1414	1	1	1	1584		59	39	67	156	150	153	65
GCA_001858925	Genebank			-	20362	1414	1414	1	1	1	1584		59	39	67	156	150	153	65
GCA_001858935	Genebank			-	206	6	6	1	1	1	1901		109	39	170	111	148	153	65
GCA_001858955	Genebank			-	39155	1451	14	1	1	1	1901		109	39	170	111	148	153	65
GCA_001858985	Genebank			-	38988	6	6	1	1	1			109	39	170	-2	148	153	65
GCA_001859005	Genebank			-	39162	6	6	1	1	1	9363		126	39	67	238	148	153	133
GCA_001859015	Genebank			-	39160	6	6	1	1	1	7822		126	39	170	111	148	153	65
GCA_001859045	Genebank			-	39160	6	6	1	1	1	7822		126	39	170	111	148	153	65
GCA_001859055	Genebank			-	39160	6	6	1	1	1	7822		126	39	170	111	148	153	65
GCA_001859085	Genebank			-	39160	6	6	1	1	1	7822		126	39	170	111	148	153	65
GCA_001859095	Genebank			-	20767	6	6	1	1	1	1580		126	39	67	111	148	153	133
GCA_001859125	Genebank			-	3668	6	6	1	1	1	1901		109	39	170	111	148	153	65
GCA_001859135	Genebank			-	3668	6	6	1	1	1	1901		109	39	170	111	148	153	65
GCA_001859165	Genebank			-	20362	1414	1414	1	1	1	1584		59	39	67	156	150	153	65
GCA_001859185	Genebank			-	1598	6	6	1	1	1	9363		126	39	67	238	148	153	133
GCA_001859205	Genebank			-	39305	6	6	1	1	1	1580		126	39	67	111	148	153	133
GCA_001859215	Genebank			-	5073	1451	14	1	1	1	1901		109	39	170	111	148	153	65
GCA_001859245	Genebank			-	20362	1414	1414	1	1	1	1584		59	39	67	156	150	153	65
GCA_001859255	Genebank			-	20362	1414	1414	1	1	1	1584		59	39	67	156	150	153	65
GCA_001859285	Genebank			-	206	6	6	1	1	1	1901		109	39	170	111	148	153	65
GCA_001859295	Genebank			-	39315	6	6	1	1	1	1901		109	39	170	111	148	153	65
GCA_001859325	Genebank			-	206	6	6	1	1	1	1901		109	39	170	111	148	153	65
GCA_001859335	Genebank			-	1598	6	6	1	1	1	12396		126	557	67	238	148	153	133
GCA_001859365	Genebank			-	1598	6	6	1	1	1	12396		126	557	67	238	148	153	133
GCA_001859385	Genebank			-	3668	6	6	1	1	1	1901		109	39	170	111	148	153	65
GCA_001859405	Genebank			-	3668	6	6	1	1	1	1901		109	39	170	111	148	153	65
GCA_001859425	Genebank			-	3668	6	6	1	1	1	1901		109	39	170	111	148	153	65
GCA_001859445	Genebank			-	3668	6	6	1	1	1	1901		109	39	170	111	148	153	65
GCA_001859465	Genebank			-	1598	6	6	1	1	1	9363		126	39	67	238	148	153	133
GCA_001859485	Genebank			-	10793	6	6	1	1	1	1580		126	39	67	111	148	153	133
GCA_001859495	Genebank			-	1598	6	6	1	1	1	9363		126	39	67	238	148	153	133
GCA_001859525	Genebank			-	7161	263	263	1	1	1	7363		59	39	67	78	148	153	65
GCA_001859545	Genebank			-	5066	6	6	1	1	1	9363		126	39	67	238	148	153	133
GCA_001859565	Genebank			-	1598	6	6	1	1	1	11463		126	39	67	238	734	153	133
GCA_001859585	Genebank			-	1598	6	6	1	1	1	11463		126	39	67	238	734	153	133
GCA_001859605	Genebank			-	1598	6	6	1	1	1	11463		126	39	67	238	734	153	133
GCA_001859615	Genebank			-	3147	6	6	1	1	1	1901		109	39	170	111	148	153	65
GCA_001859635	Genebank			-	1598	6	6	1	1	1	11463		126	39	67	238	734	153	133
GCA_001859655	Genebank			-	1598	6	6	1	1	1	11463		126	39	67	238	734	153	133
GCA_001859685	Genebank			-	1598	6	6	1	1	1	11463		126	39	67	238	734	153	133
GCA_001859705	Genebank			-	1598	6	6	1	1	1	11463		126	39	67	238	734	153	133
GCA_001859715	Genebank			-	1598	6	6	1	1	1	11463		126	39	67	238	734	153	133
GCA_001859745	Genebank			-	1598	6	6	1	1	1	11463		126	39	67	238	734	153	133
GCA_001859755	Genebank			-	1736	6	6	1	1	1	1901		109	39	170	111	148	153	65
GCA_001859785	Genebank			-	20362	1414	1414	1	1	1	1584		59	39	67	156	150	153	65
GCA_001859825	Genebank			-	20767	6	6	1	1	1	1580		126	39	67	111	148	153	133
GCA_001859835	Genebank			-	3794	422	14	1	1	1	1582		59	39	170	78	148	154	65
GCA_001859865	Genebank			-	3758	6	6	1	1	1	1901		109	39	170	111	148	153	65
GCA_001859875	Genebank			-	5080	6	6	1	1	1	1901		109	39	170	111	148	153	65
GCA_001859905	Genebank			-	1591	263	263	1	1	1	7363		59	39	67	78	148	153	65
GCA_001859915	Genebank			-	3668	6	6	1	1	1	1901		109	39	170	111	148	153	65
GCA_001859945	Genebank			-	5053	6	6	1	1	1	11463		126	39	67	238	734	153	133
GCA_001859965	Genebank			-	1533	566	6	1	1	1	1579		109	39	67	111	148	153	65
GCA_001859975	Genebank			-	1598	6	6	1	1	1	11463		126	39	67	238	734	153	133
GCA_001859995	Genebank			-	1598	6	6	1	1	1	11463		126	39	67	238	734	153	133
GCA_001860025	Genebank			-	39336	6	6	1	1	1	1580		126	39	67	111	148	153	133
GCA_001860045	Genebank			-	1591	263	263	1	1	1	7363		59	39	67	78	148	153	65
GCA_001860055	Genebank			-	1591	263	263	1	1	1	7363		59	39	67	78	148	153	65
GCA_001956715	Genebank			-	39240	6	6	1	1	1	1901		109	39	170	111	148	153	65
GCA_001969775	Genebank			-	39340	4	4	4	2	1	11	ST-11 complex	2	3	4	3	8	4	6
GCA_001969785	Genebank			-	39211	4	4	4	2	1	11	ST-11 complex	2	3	4	3	8	4	6
GCA_001974965	Genebank			-	39290	3398	3398	13	2	1	845		6	41	108	15	9	6	9
GCA_001997645	Genebank			-	3172	16	16	1	1	1	11075		109	39	67	111	228	71	65
GCA_002022745	Genebank			-	937	35	35	35	32	1	3493	ST-613 complex (lactamica)	80	45	98	100	94	158	56
GCA_002071035	Genebank			-	39291	4	4	4	2	1	11	ST-11 complex	2	3	4	3	8	4	6
GCA_002073235	Genebank			C	33205	33205	33205	31563	2	1	344		7	5	2	72	3	75	21
GCA_002073275	Genebank			B	39270	39270	39270	1456	2	1	2875	ST-4240/6688 complex	15	5	9	13	8	15	15
GCA_002073535	Genebank			-	39088	27631	4385	1	1	1	1920		126	39	67	78	147	153	65
GCA_002073555	Genebank			B	39270	39270	39270	1456	2	1	2875	ST-4240/6688 complex	15	5	9	13	8	15	15
GCA_002073575	Genebank			A	39278	3	3	3	2	1	4	ST-4 complex	1	3	3	1	4	2	3
GCA_002073595	Genebank			B	39322	2	2	2	2	1	74	ST-32 complex	4	10	5	4	5	3	2
GCA_002073615	Genebank			-	25882	20220	20220	1	1	1	1928		126	39	67	111	149	153	65
GCA_002073655	Genebank			-	39063	160	160	1	1	1	13450		59	39	67	78	146	153	223
GCA_002073675	Genebank			C	39139	1488	1488	4	2	1	16521		20	3	6	3	8	11	2
GCA_002073715	Genebank			-	39207	39207	39207	39207	39057	28	16519		233	760	311	282	938	917	558
GCA_002075815	Genebank			-	39291	4	4	4	2	1	11	ST-11 complex	2	3	4	3	8	4	6
GCA_002080715	Genebank			-	17777	422	14	1	1	1	1582		59	39	170	78	148	154	65
GCA_002080745	Genebank			-	5066	6	6	1	1	1	9363		126	39	67	238	148	153	133
GCA_002080775	Genebank			-	1598	6	6	1	1	1	9363		126	39	67	238	148	153	133
GCA_002080785	Genebank			-	10793	6	6	1	1	1	1580		126	39	67	111	148	153	133
GCA_002080815	Genebank			-	4493	6	6	1	1	1	1901		109	39	170	111	148	153	65
GCA_002080825	Genebank			-	4579	6	6	1	1	1	9363		126	39	67	238	148	153	133
GCA_002080855	Genebank			-	10793	6	6	1	1	1	1580		126	39	67	111	148	153	133
GCA_002080865	Genebank			-	21873	263	263	1	1	1	1587		59	39	67	78	148	153	133
GCA_002080895	Genebank			-	4414	6	6	1	1	1	9363		126	39	67	238	148	153	133
GCA_002080905	Genebank			-	18003	6	6	1	1	1	7822		126	39	170	111	148	153	65
GCA_002080935	Genebank			-	39233	1422	6	1	1	1	7371		59	39	170	111	148	153	65
GCA_002080955	Genebank			-	206	6	6	1	1	1	1901		109	39	170	111	148	153	65
GCA_002080965	Genebank			-	1533	566	6	1	1	1	1579		109	39	67	111	148	153	65
GCA_002080995	Genebank			-	1591	263	263	1	1	1	7363		59	39	67	78	148	153	65
GCA_002081015	Genebank			-	39217	1414	1414	1	1	1			59	39	67	156	150	153	133
GCA_002082895	Genebank			C	4	4	4	4	2	1	11	ST-11 complex	2	3	4	3	8	4	6
GCA_002083025	Genebank			-	39408	160	160	1	1	1	13450		59	39	67	78	146	153	223
GCA_002108495	Genebank			-	39295	39295	39295	39295	39295	39295			540	377	1238	0	574	571	570
GCA_002108505	Genebank			-	39206	39206	39206	39206	39206	39031			743	515	1234	752	754	768	781
GCA_002108535	Genebank			-	39391	39391	39391	39391	39391	39031			744	516	1235	753	755	769	782
GCA_002108545	Genebank			-	39223	39223	39223	39223	39223	39031			745	517	1236	754	756	770	783
GCA_002108575	Genebank			-	39208	39208	39208	39208	39208	39208			991	753	1233	1087	1171	992	1057
GCA_002108595	Genebank			-	39293	39293	39293	39293	39293	39293			539	376	1244	554	572	570	569
GCA_002108605	Genebank			-	39312	39312	39312	39312	39312	39312			938	756	1233	0	1170	997	1063
GCA_002154965	Genebank			W	39297	4	4	4	2	1	11	ST-11 complex	2	3	4	3	8	4	6
GCA_002154975	Genebank			W	39297	4	4	4	2	1	11	ST-11 complex	2	3	4	3	8	4	6
GCA_002216145	Genebank			-	39289	39289	39289	39289	39289	39289			834	618	881	0	860	854	897
GCA_002237445	Genebank			-	39099	96	96	96	96	96			1190	759	1221	1092	-12	968	543
GCA_002266825	Genebank			-	1555	1451	14	1	1	1	1901		109	39	170	111	148	153	65
GCA_002307415	Genebank			C	37835	4	4	4	2	1	11	ST-11 complex	2	3	4	3	8	4	6
GCA_002318055	Genebank			-	1898	89	89	89	2	1	13078	ST-178 complex	7	16	55	10	3	56	16
GCA_002318065	Genebank			C	1638	4	4	4	2	1	11	ST-11 complex	2	3	4	3	8	4	6
GCA_002318075	Genebank			C	1529	1529	1529	718	2	1	278	ST-35 complex	4	10	47	17	6	2	12
GCA_002318085	Genebank			Y	1869	69	57	57	2	1	23	ST-23 complex	10	5	18	9	11	9	17
GCA_002318135	Genebank			-	39231	92	92	71	2	1	198	ST-198 complex	5	4	17	15	14	7	12
GCA_002318145	Genebank			B	39143	50	50	50	2	1	213	ST-213 complex	7	5	1	13	36	53	15
GCA_002318155	Genebank			B	39330	36642	49	13	2	1	41	ST-41/44 complex	3	6	9	5	9	6	9
GCA_002318165	Genebank			-	39299	919	919	919	2	1	5953		20	3	2	26	26	15	112
GCA_002318215	Genebank			B	39260	9869	9869	41	2	1	3091	ST-269 complex	4	10	271	90	8	11	20
GCA_002318225	Genebank			Y	745	69	57	57	2	1	23	ST-23 complex	10	5	18	9	11	9	17
GCA_002318235	Genebank			Y	704	69	57	57	2	1	23	ST-23 complex	10	5	18	9	11	9	17
GCA_002318255	Genebank			Y	711	69	57	57	2	1	23	ST-23 complex	10	5	18	9	11	9	17
GCA_002318295	Genebank			Y	704	69	57	57	2	1	23	ST-23 complex	10	5	18	9	11	9	17
GCA_002318305	Genebank			-	717	678	39	13	2	1	2045	ST-41/44 complex	9	3	9	9	13	6	9
GCA_002318315	Genebank			Y	702	57	57	57	2	1	23	ST-23 complex	10	5	18	9	11	9	17
GCA_002318345	Genebank			-	720	720	720	71	2	1	823	ST-198 complex	5	4	17	15	30	7	12
GCA_002318375	Genebank			Y	39215	69	57	57	2	1	11120	ST-23 complex	10	484	18	9	11	9	17
GCA_002318385	Genebank			-	39366	69	57	57	2	1	23	ST-23 complex	10	5	18	9	11	9	17
GCA_002318395	Genebank			C	2398	4	4	4	2	1	11	ST-11 complex	2	3	4	3	8	4	6
GCA_002318415	Genebank			Y	866	69	57	57	2	1	23	ST-23 complex	10	5	18	9	11	9	17
GCA_002318465	Genebank			Y	39273	69	57	57	2	1	23	ST-23 complex	10	5	18	9	11	9	17
GCA_002318475	Genebank			W	2316	4	4	4	2	1	10651	ST-11 complex	662	3	4	3	8	4	6
GCA_002318495	Genebank			Y	39477	69	57	57	2	1	23	ST-23 complex	10	5	18	9	11	9	17
GCA_002318535	Genebank			-	718	718	718	718	2	1	35	ST-35 complex	4	10	11	18	6	10	12
GCA_002318555	Genebank			Y	745	69	57	57	2	1	23	ST-23 complex	10	5	18	9	11	9	17
GCA_002318565	Genebank			B	728	678	39	13	2	1	687	ST-41/44 complex	9	3	9	9	9	6	9
GCA_002318575	Genebank			Y	727	69	57	57	2	1	23	ST-23 complex	10	5	18	9	11	9	17
GCA_002318615	Genebank			-	36211	1789	1789	1789	32	1	595	ST-595 complex (lactamica)	40	46	102	89	91	82	82
GCA_002327085	Genebank			-	39327	39327	39327	39327	39327	39327			835	619	882	893	862	855	0
GCA_002556585	Genebank			C	34793	4	4	4	2	1	11	ST-11 complex	2	3	4	3	8	4	6
GCA_002556605	Genebank			C	34793	4	4	4	2	1	11	ST-11 complex	2	3	4	3	8	4	6
GCA_002607845	Genebank			-	206	6	6	1	1	1	1901		109	39	170	111	148	153	65
GCA_002708685	Genebank			C	39343	83	83	83	2	1	5122	ST-103 complex	276	4	6	17	5	18	2
GCA_002845425	Genebank			B	39266	2	2	2	2	1	32	ST-32 complex	4	10	5	4	6	3	8
GCA_002845505	Genebank			B	39124	2	2	2	2	1	32	ST-32 complex	4	10	5	4	6	3	8
GCA_002845525	Genebank			B	39284	1104	39	13	2	1	409	ST-41/44 complex	9	6	9	9	9	64	9
GCA_002845535	Genebank			B	10140	1104	39	13	2	1	409	ST-41/44 complex	9	6	9	9	9	64	9
GCA_002845545	Genebank			B	10140	1104	39	13	2	1	409	ST-41/44 complex	9	6	9	9	9	64	9
GCA_002845565	Genebank			B	10140	1104	39	13	2	1	409	ST-41/44 complex	9	6	9	9	9	64	9
GCA_002845605	Genebank			B	39127	2	2	2	2	1	32	ST-32 complex	4	10	5	4	6	3	8
GCA_002845615	Genebank			B	39124	2	2	2	2	1	32	ST-32 complex	4	10	5	4	6	3	8
GCA_002845635	Genebank			B	39266	2	2	2	2	1	32	ST-32 complex	4	10	5	4	6	3	8
GCA_002845655	Genebank			B	10140	1104	39	13	2	1	409	ST-41/44 complex	9	6	9	9	9	64	9
GCA_002845685	Genebank			B	10140	1104	39	13	2	1	409	ST-41/44 complex	9	6	9	9	9	64	9
GCA_002845695	Genebank			B	10140	1104	39	13	2	1	409	ST-41/44 complex	9	6	9	9	9	64	9
GCA_002845725	Genebank			B	10140	1104	39	13	2	1	409	ST-41/44 complex	9	6	9	9	9	64	9
GCA_002845765	Genebank			B	10140	1104	39	13	2	1	409	ST-41/44 complex	9	6	9	9	9	64	9
GCA_002845785	Genebank			B	10140	1104	39	13	2	1	409	ST-41/44 complex	9	6	9	9	9	64	9
GCA_002845805	Genebank			B	10140	1104	39	13	2	1	409	ST-41/44 complex	9	6	9	9	9	64	9
GCA_002845825	Genebank			B	10140	1104	39	13	2	1	409	ST-41/44 complex	9	6	9	9	9	64	9
GCA_002847985	Genebank			-	39314	39314	39314	39314	39314	31			770	543	820	1308	785	794	810
GCA_002863285	Genebank			-	39361	39361	39361	39361	39163	28			1191	958	1240	1309	1283	1186	1282
GCA_002863305	Genebank			-	39314	39314	39314	39314	39314	31			770	543	820	1308	785	794	810
GCA_002942825	Genebank			-	39238	428	428	1	1	1	1588		59	39	67	158	148	71	65
GCA_002942835	Genebank			-	39238	428	428	1	1	1	1588		59	39	67	158	148	71	65
GCA_002942855	Genebank			-	39238	428	428	1	1	1	1588		59	39	67	158	148	71	65
GCA_002942865	Genebank			-	39238	428	428	1	1	1	1588		59	39	67	158	148	71	65
GCA_002942905	Genebank			-	39238	428	428	1	1	1	1588		59	39	67	158	148	71	65
GCA_002942925	Genebank			-	39238	428	428	1	1	1	1588		59	39	67	158	148	71	65
GCA_002942945	Genebank			-	39238	428	428	1	1	1	1588		59	39	67	158	148	71	65
GCA_002942955	Genebank			-	39238	428	428	1	1	1	1588		59	39	67	158	148	71	65
GCA_002942985	Genebank			-	39238	428	428	1	1	1	1588		59	39	67	158	148	71	65
GCA_002943005	Genebank			-	39238	428	428	1	1	1	1588		59	39	67	158	148	71	65
GCA_002943025	Genebank			-	39238	428	428	1	1	1	1588		59	39	67	158	148	71	65
GCA_002943035	Genebank			-	39238	428	428	1	1	1	1588		59	39	67	158	148	71	65
GCA_002943065	Genebank			-	39238	428	428	1	1	1	1588		59	39	67	158	148	71	65
GCA_002943085	Genebank			-	39238	428	428	1	1	1	1588		59	39	67	158	148	71	65
GCA_002951575	Genebank			C	39536	4	4	4	2	1	2724	ST-11 complex	10	3	4	3	8	4	6
GCA_003013245	Genebank			-	39390	39390	39390	39390	39390	39390			941	774	1249	1244	1063	1009	0
GCA_003044345	Genebank			-	39229	39229	39229	39229	39229	28			233	961	1242	1211	1286	1189	1285
GCA_003044355	Genebank			-	39504	39504	39504	31	31	31			231	180	306	1105	269	277	1074
GCA_003044385	Genebank			-	39435	39435	39435	140	140	31			1005	776	1026	895	1065	987	1075
GCA_003044395	Genebank			-	39478	39478	39478	39067	28	28			965	40	1014	1063	540	511	533
GCA_003044425	Genebank			-	39380	39380	39380	39380	39380	28			1192	959	1241	1310	1284	1187	1283
GCA_003044445	Genebank			-	39166	39151	39151	39151	39151	28			985	749	1025	1081	1039	986	1051
GCA_003044455	Genebank			-	39259	39259	39259	5839	1706	1	3558		225	166	23	255	278	269	271
GCA_003044485	Genebank			-	39259	39259	39259	5839	1706	1	3558		225	166	23	255	278	269	271
GCA_003044505	Genebank			-	39429	39017	39017	39017	38811	31			970	733	1002	1064	1025	973	1037
GCA_003044525	Genebank			-	39218	39218	39218	31	31	31	3566		231	180	306	271	269	277	260
GCA_003044545	Genebank			-	39221	39221	39221	60	60	60			529	780	0	533	1273	979	1084
GCA_003044565	Genebank			-	39214	39214	39214	39214	39214	39214			1194	962	1248	686	1289	701	1286
GCA_003044585	Genebank			-	39303	39303	39303	31	31	31			231	180	306	488	1066	277	1076
GCA_003044605	Genebank			-	39236	39236	39236	39236	39236	5832			998	769	1247	1098	1058	1005	1067
GCA_003044625	Genebank			-	39439	39439	39439	39439	39439	39439			999	770	1239	1099	1059	1006	1068
GCA_003044645	Genebank			-	39358	39358	39358	39358	39358	31			1006	777	1039	1106	1067	1011	844
GCA_003044665	Genebank			-	39347	39347	39347	39347	39347	31			1007	538	1040	1107	1068	1013	1077
GCA_003044675	Genebank			-	39539	39539	39539	39539	39539	29			996	766	1035	1095	1055	1002	789
GCA_003044705	Genebank			-	39345	39345	39345	39345	39345	39312			939	764	1237	0	1282	771	1065
GCA_003044725	Genebank			-	39360	39360	39360	39360	39360	5832			1000	771	1250	1100	1060	1007	1069
GCA_003044745	Genebank			-	39344	39344	39344	39344	39344	29			997	768	1036	1096	1056	1003	1066
GCA_003044765	Genebank			-	39600	39600	39600	39600	39600	28			1193	960	583	1311	1285	1188	1284
GCA_003044785	Genebank			-	39471	39471	39471	39471	39471	5832			1001	772	607	1101	1061	1008	1070
GCA_003044805	Genebank			-	39317	39317	39317	39317	39317	64			1009	707	-17	0	1071	1015	1082
GCA_003044825	Genebank			-	39245	39245	39245	39245	39245	29			906	679	960	602	956	675	966
GCA_003044845	Genebank			-	39433	39433	39433	39422	140	31			785	750	1041	1108	1040	987	1078
GCA_003044855	Genebank			-	39253	39253	39253	39253	1817	29			522	700	1037	1097	1057	1004	511
GCA_003044885	Genebank			-	39286	39286	39286	39286	60	60			1010	358	0	1086	1273	979	1085
GCA_003044905	Genebank			-	39492	39492	39492	39492	60	60			529	781	0	1112	1288	979	1086
GCA_003044925	Genebank			-	39339	39339	39339	39314	39314	31	12953		770	597	820	863	785	794	230
GCA_003044935	Genebank			-	39356	39356	39356	39356	25125	31			1008	778	1042	1109	1069	1014	1079
GCA_003044965	Genebank			-	39405	39405	39187	39187	140	31			986	750	1026	1110	1040	982	1080
GCA_003044985	Genebank			-	39483	39483	39483	39483	39236	5832			1002	773	1246	1102	1062	1005	1071
GCA_003044995	Genebank			-	39373	39373	39373	60	60	60			529	358	0	533	1273	979	1087
GCA_003045025	Genebank			-	39422	39422	39422	39422	140	31			970	779	1043	1111	1070	987	1081
GCA_003045035	Genebank			-	39551	39551	39551	39551	39551	1			1004	775	1038	1104	220	1010	1073
GCA_003045095	Genebank			-	39409	39409	39409	39409	39409	39312			940	765	1243	0	1287	1000	1063
GCA_003096735	Genebank			-	39383	57	57	57	2	1	3587	ST-23 complex	10	5	319	287	11	9	63
GCA_003315235	Genebank			-	39402	27649	18	1	1	1	11248		59	39	67	156	188	71	65
GCA_003351545	Genebank			-	39415	39415	39415	39415	39415	5832	9906		248	160	607	292	586	550	549
GCA_003351565	Genebank			-	39268	39268	7593	3287	32	1			29	51	1045	94	93	46	40
GCA_003351665	Genebank			-	39489	39489	39489	39314	39314	31			770	784	820	779	785	1016	810
GCA_003351685	Genebank			-	39425	39425	39425	39425	39236	5832			1012	783	1245	1102	1073	1005	1089
GCA_003355195	Genebank			-	39541	34	34	34	34	1	3557		106	66	40	46	219	43	261
GCA_003355215	Genebank			B	30076	30076	30076	2431	2	1	8445	ST-364 complex	13	3	34	13	3	11	2
GCA_003355235	Genebank			C	39239	4	4	4	2	1	11	ST-11 complex	2	3	4	3	8	4	6
GCA_003355255	Genebank			C	39359	4	4	4	2	1	11	ST-11 complex	2	3	4	3	8	4	6
GCA_003355275	Genebank			C	34793	4	4	4	2	1	11	ST-11 complex	2	3	4	3	8	4	6
GCA_003355295	Genebank			X	39457	38	38	38	2	1	5789	ST-181 complex	10	4	15	7	5	41	31
GCA_003355315	Genebank			B	39389	88	88	88	2	1	461	ST-461 complex	12	5	12	35	60	22	17
GCA_003355335	Genebank			C	39249	4	4	4	2	1	11	ST-11 complex	2	3	4	3	8	4	6
GCA_003355355	Genebank			C	39269	4	4	4	2	1	11	ST-11 complex	2	3	4	3	8	4	6
GCA_003355375	Genebank			B	39370	7722	7722	674	2	1	7303	ST-1572 complex	8	105	52	4	9	11	7
GCA_003355395	Genebank			C	122	122	122	122	2	1	8798		47	3	58	433	21	59	8
GCA_003355415	Genebank			C	39452	2	2	2	2	1	32	ST-32 complex	4	10	5	4	6	3	8
GCA_003355435	Genebank			B	39394	51	51	41	2	1	283	ST-269 complex	4	10	15	9	8	11	17
GCA_003428665	Genebank			-	16	16	16	1	1	1	8418		109	39	170	78	228	71	65
GCA_003428675	Genebank			-	39624	25	25	1	1	1	1595		129	39	67	156	149	153	65
GCA_003428735	Genebank			-	39470	20	20	1	1	1	8421		59	113	67	158	147	530	133
GCA_003428755	Genebank			-	20	20	20	1	1	1	1926		59	113	67	158	148	154	133
GCA_003428775	Genebank			-	23	23	23	1	1	1	1594		109	39	67	156	152	71	65
GCA_003432725	Genebank			Y	39523	69	57	57	2	1	6800	ST-23 complex	10	5	18	9	11	9	2
GCA_003432735	Genebank			W	39442	67	67	67	2	1	16399	ST-22 complex	11	5	18	188	11	4	21
GCA_003432765	Genebank			Y	39377	69	57	57	2	1	5733	ST-23 complex	367	5	18	9	11	9	17
GCA_003432795	Genebank			W	39285	67	67	67	2	1	13197	ST-22 complex	11	5	18	8	11	4	17
GCA_003432805	Genebank			W	39285	67	67	67	2	1	13197	ST-22 complex	11	5	18	8	11	4	17
GCA_003432815	Genebank			W	39285	67	67	67	2	1	13197	ST-22 complex	11	5	18	8	11	4	17
GCA_003432855	Genebank			Y	39324	69	57	57	2	1	5733	ST-23 complex	367	5	18	9	11	9	17
GCA_003432865	Genebank			Y	39567	69	57	57	2	1	5733	ST-23 complex	367	5	18	9	11	9	17
GCA_003432885	Genebank			W	39355	67	67	67	2	1	13197	ST-22 complex	11	5	18	8	11	4	17
GCA_003432905	Genebank			W	39357	67	67	67	2	1	184	ST-22 complex	11	5	18	8	11	4	21
GCA_003432925	Genebank			Y	39324	69	57	57	2	1	5733	ST-23 complex	367	5	18	9	11	9	17
GCA_003432945	Genebank			Y	39523	69	57	57	2	1	6800	ST-23 complex	10	5	18	9	11	9	2
GCA_003432975	Genebank			Y	39404	65	65	65	2	1	1624	ST-167 complex	2	7	6	17	9	6	8
GCA_003432985	Genebank			B	39513	1104	39	13	2	1	409	ST-41/44 complex	9	6	9	9	9	64	9
GCA_003433005	Genebank			W	39597	67	67	67	2	1	13197	ST-22 complex	11	5	18	8	11	4	17
GCA_003433015	Genebank			Y	39324	69	57	57	2	1	5733	ST-23 complex	367	5	18	9	11	9	17
GCA_003433055	Genebank			Y	39377	69	57	57	2	1	5733	ST-23 complex	367	5	18	9	11	9	17
GCA_003433075	Genebank			W	39355	67	67	67	2	1	13197	ST-22 complex	11	5	18	8	11	4	17
GCA_003433085	Genebank			W	39285	67	67	67	2	1	13197	ST-22 complex	11	5	18	8	11	4	17
GCA_003433095	Genebank			Y	39324	69	57	57	2	1	5733	ST-23 complex	367	5	18	9	11	9	17
GCA_003433105	Genebank			Y	39324	69	57	57	2	1	5733	ST-23 complex	367	5	18	9	11	9	17
GCA_003433155	Genebank			Y	39324	69	57	57	2	1	5733	ST-23 complex	367	5	18	9	11	9	17
GCA_003433165	Genebank			Y	39324	69	57	57	2	1	5733	ST-23 complex	367	5	18	9	11	9	17
GCA_003433175	Genebank			B	39566	1104	39	13	2	1	409	ST-41/44 complex	9	6	9	9	9	64	9
GCA_003433185	Genebank			Y	39324	69	57	57	2	1	5733	ST-23 complex	367	5	18	9	11	9	17
GCA_003457535	Genebank			C	39395	94	94	94	2	1	1649	ST-1157 complex	8	25	7	17	21	26	17
GCA_003457545	Genebank			B	39461	51	51	41	2	1	269	ST-269 complex	4	10	15	9	8	11	9
GCA_003457995	Genebank			B	39501	49	49	13	2	1	41	ST-41/44 complex	3	6	9	5	9	6	9
GCA_003458005	Genebank			B	39431	89	89	89	2	1	178	ST-178 complex	7	16	55	10	3	56	46
GCA_003458035	Genebank			A	39313	3	3	3	2	1	4	ST-4 complex	1	3	3	1	4	2	3
GCA_003458055	Genebank			B	39292	41	41	41	2	1	2972	ST-269 complex	4	10	15	5	8	11	10
GCA_003490165	Genebank			B	39400	2	2	2	2	1	1249	ST-32 complex	4	10	5	4	6	3	12
GCA_003490265	Genebank			B	39326	13	13	13	2	1	11557	ST-41/44 complex	733	6	9	3	9	6	16
GCA_003490325	Genebank			-	39500	5399	5399	5399	1706	1	12190		495	257	23	29	538	28	529
GCA_003490335	Genebank			Y	39493	65	65	65	2	1	767	ST-167 complex	2	7	6	9	16	9	8
GCA_003490355	Genebank			-	39418	39418	2418	919	2	1	11562		2	29	2	26	739	755	53
GCA_003490375	Genebank			B	39646	50	50	50	2	1	3123	ST-213 complex	7	5	9	13	36	53	15
GCA_003490405	Genebank			-	39419	1529	1529	718	2	1	1623		4	10	47	17	11	2	12
GCA_003490465	Genebank			C	39459	4	4	4	2	1	2724	ST-11 complex	10	3	4	3	8	4	6
GCA_003490525	Genebank			B	39412	13	13	13	2	1	3101	ST-41/44 complex	5	6	9	3	9	6	16
GCA_003490535	Genebank			B	39514	39372	39372	41	2	1	11390		4	10	9	4	3	11	20
GCA_003490545	Genebank			Y	39641	69	57	57	2	1	5027	ST-23 complex	277	5	18	9	11	9	17
GCA_003490585	Genebank			C	39507	4	4	4	2	1	8532	ST-11 complex	8	3	4	3	8	538	6
GCA_003490665	Genebank			Y	27463	57	57	57	2	1	4375	ST-23 complex	10	5	362	9	11	9	17
GCA_003490725	Genebank			B	20564	51	51	41	2	1	10544	ST-269 complex	4	10	15	9	579	11	9
GCA_003490745	Genebank			C	39351	1418	1418	1418	2	1	10217	ST-10217 complex	12	5	4	643	187	2	120
GCA_003490795	Genebank			-	39362	7538	6412	4271	2	1	11564		6	506	4	9	8	13	169
GCA_003490825	Genebank			W	11052	4	4	4	2	1	11	ST-11 complex	2	3	4	3	8	4	6
GCA_003490845	Genebank			-	39556	8786	2994	153	2	1	11563		46	3	13	375	6	756	77
GCA_003490915	Genebank			B	39382	13	13	13	2	1	1331		27	6	9	3	5	6	16
GCA_003490965	Genebank			-	39508	2628	82	65	2	1	175	ST-175 complex	6	7	4	56	26	18	8
GCA_003491035	Genebank			-	39553	83	83	83	2	1	103	ST-103 complex	8	4	6	17	5	18	2
GCA_003491045	Genebank			B	39447	23774	2259	153	2	1	2153	ST-162 complex	1	5	13	53	11	41	17
GCA_003491085	Genebank			B	39562	4646	4646	153	2	1	11110		46	3	415	7	6	18	77
GCA_003491105	Genebank			Y	39635	65	65	65	2	1	12481	ST-167 complex	10	7	88	17	16	18	8
GCA_003491115	Genebank			B	39485	46	46	41	2	1	12477		4	16	2	5	38	11	9
GCA_003491145	Genebank			B	39472	94	94	94	2	1	12475	ST-1157 complex	8	25	7	17	132	26	9
GCA_003492085	Genebank			C	39662	1383	1383	13	2	1	337	ST-41/44 complex	12	6	9	17	9	73	9
GCA_003492095	Genebank			B	39546	6310	49	13	2	1	7442	ST-41/44 complex	3	6	18	5	9	6	70
GCA_003492125	Genebank			B	39342	39342	39342	83	2	1	5836		12	3	6	1	26	78	2
GCA_003492145	Genebank			-	39540	39540	39540	3334	32	1	14616		83	37	100	45	90	1018	995
GCA_003492155	Genebank			-	39509	39509	39509	39443	32	1	14621		33	65	100	45	1077	46	159
GCA_003492195	Genebank			-	39568	39420	39420	3322	32	1	14615		1014	43	39	108	88	42	1091
GCA_003492205	Genebank			B	38152	51	51	41	2	1	2693	ST-269 complex	4	10	15	9	17	11	9
GCA_003492245	Genebank			Y	39283	57	57	57	2	1	893	ST-23 complex	10	5	18	9	26	9	17
GCA_003492255	Genebank			X	39406	38	38	38	2	1	751	ST-181 complex	10	3	15	7	8	41	6
GCA_003492275	Genebank			B	39527	6310	49	13	2	1	414	ST-41/44 complex	3	6	9	5	9	6	70
GCA_003492305	Genebank			B	39525	2	2	2	2	1	1364	ST-32 complex	4	10	9	4	6	3	8
GCA_003492315	Genebank			C	39385	2634	2634	13	2	1	7151	ST-41/44 complex	12	6	6	9	9	363	9
GCA_003492345	Genebank			-	39301	3456	3350	3282	32	1	14618	ST-613 complex (lactamica)	80	787	48	804	94	46	56
GCA_003492375	Genebank			B	39341	88	88	88	2	1	461	ST-461 complex	12	5	12	35	60	22	17
GCA_003492385	Genebank			-	39445	39445	39445	3334	32	1	14633		1015	37	100	45	138	44	85
GCA_003492425	Genebank			-	39352	39352	39352	39352	32	1	14625		1015	43	100	387	1078	46	1093
GCA_003492435	Genebank			-	39521	1104	39	13	2	1	409	ST-41/44 complex	9	6	9	9	9	64	9
GCA_003492465	Genebank			-	39460	39460	39460	3282	32	1	11644	ST-613 complex (lactamica)	80	45	98	45	94	44	56
GCA_003492485	Genebank			A	39449	86	86	86	2	1	1	ST-1 complex	1	3	1	1	1	1	3
GCA_003492545	Genebank			-	39654	94	94	94	2	1	11553	ST-1157 complex	8	25	7	17	21	753	49
GCA_003492555	Genebank			-	39549	39549	3350	3282	32	1	14634	ST-613 complex (lactamica)	80	45	48	96	94	46	997
GCA_003492605	Genebank			C	39488	4	4	4	2	1	11	ST-11 complex	2	3	4	3	8	4	6
GCA_003492625	Genebank			-	39443	39443	39443	39443	32	1	14628		33	88	87	45	1077	46	105
GCA_003492635	Genebank			-	39545	160	160	1	1	1	1918		59	39	67	78	146	153	133
GCA_003492665	Genebank			B	39526	91	91	83	2	1	8250	ST-60 complex	17	5	19	17	3	41	2
GCA_003492695	Genebank			C	39463	3267	3267	83	2	1	1434		132	3	19	17	62	21	2
GCA_003492725	Genebank			C	39372	39372	39372	41	2	1	2048		4	10	6	16	3	11	20
GCA_003492765	Genebank			-	39603	1811	1811	1811	32	1	11640	ST-624 complex (lactamica)	81	47	100	98	81	46	168
GCA_003492775	Genebank			-	39387	39387	39387	3334	32	1	14627		83	65	87	45	1079	44	85
GCA_003492805	Genebank			B	37008	2	2	2	2	1	11278	ST-32 complex	4	10	5	4	722	3	8
GCA_003492815	Genebank			B	39620	1104	39	13	2	1	10330	ST-41/44 complex	9	6	9	9	670	64	9
GCA_003492845	Genebank			-	39420	39420	39420	3322	32	1	14615		1014	43	39	108	88	42	1091
GCA_003492865	Genebank			-	39473	39473	3334	3334	32	1	14622		83	37	87	45	90	44	1092
GCA_003492885	Genebank			-	39494	2899	2899	2899	2	1	192	ST-192 complex	35	24	15	48	6	48	41
GCA_003492905	Genebank			-	39544	5399	5399	5399	1706	1	12190		495	257	23	29	538	28	529
GCA_003492925	Genebank			B	39484	91	91	83	2	1	60	ST-60 complex	17	5	19	17	3	26	2
GCA_003492945	Genebank			B	39560	2	2	2	2	1	10840	ST-32 complex	4	10	5	4	688	3	8
GCA_003492955	Genebank			-	39768	39387	39387	3334	32	1	11649		83	65	87	45	65	44	85
GCA_003492975	Genebank			B	39512	4016	909	5	2	1	6595	ST-4821 complex	222	3	58	261	455	5	441
GCA_003493005	Genebank			C	39530	4	4	4	2	1	11	ST-11 complex	2	3	4	3	8	4	6
GCA_003493015	Genebank			B	39648	49	49	13	2	1	41	ST-41/44 complex	3	6	9	5	9	6	9
GCA_003493045	Genebank			-	39534	39534	39534	3334	32	1	14623		83	43	87	45	1076	46	876
GCA_003493135	Genebank			B	39384	49	49	13	2	1	1403	ST-41/44 complex	10	6	63	5	9	6	12
GCA_003493185	Genebank			-	39616	39616	39616	3282	32	1	11653	ST-613 complex (lactamica)	80	45	48	96	94	44	56
GCA_003493215	Genebank			-	39542	39542	39542	3402	32	1	14619		74	44	68	47	1075	46	91
GCA_003493325	Genebank			-	39578	39578	5399	5399	1706	1			495	257	1251	29	538	28	890
GCA_003493505	Genebank			B	39563	8682	8682	83	2	1	12484	ST-865 complex	8	526	154	17	26	21	2
GCA_003493565	Genebank			B	39407	49	49	13	2	1	1194	ST-41/44 complex	3	6	34	5	11	6	9
GCA_003493575	Genebank			B	39455	88	88	88	2	1	7580	ST-461 complex	12	5	12	467	60	22	17
GCA_003493665	Genebank			-	39557	674	674	674	2	1	254	ST-254 complex	2	16	12	11	3	60	7
GCA_003493695	Genebank			C	39587	13084	10059	83	2	1	11579	ST-60 complex	132	3	19	17	3	757	2
GCA_003493765	Genebank			C	39424	4	4	4	2	1	11	ST-11 complex	2	3	4	3	8	4	6
GCA_003493805	Genebank			C	39497	4	4	4	2	1	11	ST-11 complex	2	3	4	3	8	4	6
GCA_003493825	Genebank			B	39363	23824	6771	41	2	1	4221		4	18	2	9	21	11	20
GCA_003493855	Genebank			-	39466	39466	39466	3334	32	1	14631		1015	43	87	387	1078	46	996
GCA_003493885	Genebank			-	39413	5298	5298	5298	2	1	12718		6	11	850	313	363	40	12
GCA_003493915	Genebank			Y	39572	65	65	65	2	1	767	ST-167 complex	2	7	6	9	16	9	8
GCA_003493985	Genebank			B	39538	49	49	13	2	1	6706	ST-41/44 complex	3	5	9	5	252	6	9
GCA_003494015	Genebank			W	39490	67	67	67	2	1	11565	ST-22 complex	11	5	18	35	11	24	21
GCA_003494045	Genebank			B	16142	50	50	50	2	1	3496	ST-213 complex	7	5	1	3	36	53	15
GCA_003494055	Genebank			B	39533	2	2	2	2	1	10418	ST-32 complex	51	10	5	35	6	3	8
GCA_003494125	Genebank			B	39517	718	718	718	2	1	8533	ST-35 complex	4	10	11	18	9	10	539
GCA_003494165	Genebank			C	39486	11279	4232	674	2	1	10216		8	92	6	11	3	22	9
GCA_003494185	Genebank			C	39617	83	83	83	2	1	2006	ST-103 complex	8	4	6	17	5	18	9
GCA_003494355	Genebank			B	39555	4016	909	5	2	1	3469	ST-4821 complex	222	3	58	261	263	5	13
GCA_003494405	Genebank			B	39475	9869	9869	41	2	1	3091	ST-269 complex	4	10	271	90	8	11	20
GCA_003494425	Genebank			B	39421	2	2	2	2	1	33	ST-32 complex	8	10	5	4	6	3	8
GCA_003494565	Genebank			Y	39598	65	65	65	2	1	10991	ST-167 complex	2	5	6	17	11	18	8
GCA_003494625	Genebank			B	39403	1474	39	13	2	1	44	ST-41/44 complex	9	6	9	9	9	6	9
GCA_003494685	Genebank			B	38533	49	49	13	2	1	154	ST-41/44 complex	3	6	9	5	11	6	9
GCA_003494805	Genebank			B	39676	39	39	13	2	1	44	ST-41/44 complex	9	6	9	9	9	6	9
GCA_003494825	Genebank			Y	39547	69	57	57	2	1	11280	ST-23 complex	12	5	18	332	11	9	17
GCA_003494865	Genebank			B	39474	39372	39372	41	2	1	3592	ST-35 complex	4	10	6	16	6	10	20
GCA_003494875	Genebank			B	39550	46	46	41	2	1	1163	ST-269 complex	4	10	2	5	3	11	9
GCA_003494885	Genebank			B	39585	2	2	2	2	1	2712	ST-32 complex	4	10	5	4	6	9	8
GCA_003494925	Genebank			B	39499	39372	39372	41	2	1	7688		4	5	6	16	8	11	20
GCA_003494935	Genebank			B	39593	51	51	41	2	1	269	ST-269 complex	4	10	15	9	8	11	9
GCA_003494945	Genebank			Y	39808	57	57	57	2	1	3587	ST-23 complex	10	5	319	287	11	9	63
GCA_003494985	Genebank			-	39552	718	718	718	2	1	35	ST-35 complex	4	10	11	18	6	10	12
GCA_003495005	Genebank			Y	39324	69	57	57	2	1	5733	ST-23 complex	367	5	18	9	11	9	17
GCA_003495025	Genebank			B	39595	2	2	2	2	1	749	ST-32 complex	8	10	77	4	6	3	8
GCA_003495045	Genebank			C	39626	4	4	4	2	1	11	ST-11 complex	2	3	4	3	8	4	6
GCA_003495055	Genebank			C	39428	4	4	4	2	1	11	ST-11 complex	2	3	4	3	8	4	6
GCA_003495085	Genebank			B	39692	8682	8682	83	2	1	3327	ST-865 complex	8	3	154	17	26	21	2
GCA_003495105	Genebank			B	39590	13	13	13	2	1	12482	ST-41/44 complex	27	6	9	769	9	6	16
GCA_003495115	Genebank			B	39655	6535	6535	153	2	1	9069		20	392	13	93	6	155	77
GCA_003495125	Genebank			B	39601	50	50	50	2	1	6765	ST-213 complex	329	5	1	13	36	53	15
GCA_003495165	Genebank			W	4671	4	4	4	2	1	11	ST-11 complex	2	3	4	3	8	4	6
GCA_003495185	Genebank			B	39481	39	39	13	2	1	44	ST-41/44 complex	9	6	9	9	9	6	9
GCA_003495205	Genebank			B	39647	2	2	2	2	1	34	ST-32 complex	8	10	5	4	5	3	8
GCA_003495225	Genebank			-	39599	39599	2409	2409	2409	1			757	496	244	762	71	27	1000
GCA_003495245	Genebank			B	39465	65	65	65	2	1	1624	ST-167 complex	2	7	6	17	9	6	8
GCA_003495265	Genebank			C	39374	4	4	4	2	1	11	ST-11 complex	2	3	4	3	8	4	6
GCA_003495285	Genebank			B	39528	17659	17659	83	2	1	9300	ST-103 complex	8	5	6	17	560	18	2
GCA_003495295	Genebank			B	39506	2141	42	13	2	1	7574	ST-41/44 complex	28	6	9	8	9	6	9
GCA_003495325	Genebank			B	39432	1104	39	13	2	1	6058	ST-41/44 complex	9	3	9	9	9	64	9
GCA_003495345	Genebank			B	39604	2	2	2	2	1	10829	ST-32 complex	4	10	5	4	6	692	8
GCA_003495355	Genebank			B	39580	718	718	718	2	1	10842	ST-35 complex	27	10	11	18	6	10	12
GCA_003495385	Genebank			Y	39531	65	65	65	2	1	12487	ST-167 complex	2	7	6	17	9	18	13
GCA_003495405	Genebank			-	39721	39420	39420	3322	32	1	14647		1014	43	39	1116	88	42	1091
GCA_003495425	Genebank			B	39573	2418	2418	919	2	1	2160	ST-750 complex	2	5	2	9	17	65	53
GCA_003495445	Genebank			B	39532	10166	10166	13	2	1	12478		13	6	152	8	17	6	9
GCA_003495465	Genebank			B	39548	2	2	2	2	1	11910	ST-32 complex	4	10	800	4	6	3	8
GCA_003495485	Genebank			C	39658	83	83	83	2	1	2006	ST-103 complex	8	4	6	17	5	18	9
GCA_003495505	Genebank			-	39618	89	89	89	2	1	178	ST-178 complex	7	16	55	10	3	56	46
GCA_003495515	Genebank			Y	39535	57	57	57	2	1	6800	ST-23 complex	10	5	18	9	11	9	2
GCA_003495545	Genebank			B	39621	4016	909	5	2	1	13001	ST-4821 complex	222	3	867	261	26	5	255
GCA_003495565	Genebank			-	39786	39786	39786	39786	32	1	14645		74	43	96	735	142	1020	999
GCA_003495575	Genebank			-	39434	39434	1811	1811	32	1	14637	ST-624 complex (lactamica)	81	47	100	98	81	46	998
GCA_003495605	Genebank			C	39496	8220	8220	13	2	1			866	6	1046	9	249	6	9
GCA_003495615	Genebank			B	39683	49	49	13	2	1	7670	ST-41/44 complex	3	6	19	5	83	6	9
GCA_003495625	Genebank			B	39524	51	51	41	2	1	479	ST-269 complex	4	10	15	17	8	11	17
GCA_003495665	Genebank			-	39479	720	720	71	2	1	11960	ST-198 complex	5	4	17	15	30	7	765
GCA_003495685	Genebank			B	39632	94	94	94	2	1	1157	ST-1157 complex	8	25	7	17	21	26	49
GCA_003495705	Genebank			B	39637	2	2	2	2	1	803	ST-32 complex	4	10	5	17	6	3	8
GCA_003495725	Genebank			Y	39612	69	57	57	2	1	23	ST-23 complex	10	5	18	9	11	9	17
GCA_003495745	Genebank			B	39656	2259	2259	153	2	1	12483	ST-162 complex	1	5	13	53	26	41	7
GCA_003495775	Genebank			X	39789	39789	30135	83	2	1	13513		8	5	6	17	9	68	415
GCA_003495805	Genebank			B	39764	50	50	50	2	1	213	ST-213 complex	7	5	1	13	36	53	15
GCA_003495815	Genebank			-	39669	1516	16	1	1	1	10931		109	39	67	78	149	71	65
GCA_003495835	Genebank			-	39728	39549	3350	3282	32	1	14634	ST-613 complex (lactamica)	80	45	48	96	94	46	997
GCA_003495865	Genebank			-	39638	89	89	89	2	1	12474	ST-178 complex	7	525	55	10	3	56	46
GCA_003495885	Genebank			B	39498	718	718	718	2	1	35	ST-35 complex	4	10	11	18	6	10	12
GCA_003495895	Genebank			B	39673	39673	39673	13	2	1	44	ST-41/44 complex	9	6	9	9	9	6	9
GCA_003495925	Genebank			B	39689	46	46	41	2	1	12485	ST-269 complex	4	10	2	17	3	11	9
GCA_003495945	Genebank			W	39682	67	67	67	2	1	22	ST-22 complex	11	5	18	8	11	24	21
GCA_003495955	Genebank			B	39649	39649	39649	718	2	1	8252	ST-35 complex	4	10	11	17	6	10	20
GCA_003495985	Genebank			C	39430	4	4	4	2	1	11	ST-11 complex	2	3	4	3	8	4	6
GCA_003495995	Genebank			-	39522	2619	49	13	2	1	5916	ST-41/44 complex	3	167	9	5	9	24	9
GCA_003496015	Genebank			-	39630	2628	82	65	2	1	175	ST-175 complex	6	7	4	56	26	18	8
GCA_003496045	Genebank			B	39639	39	39	13	2	1	5111	ST-41/44 complex	9	6	9	9	9	6	32
GCA_003496055	Genebank			B	39510	50	50	50	2	1	3496	ST-213 complex	7	5	1	3	36	53	15
GCA_003496085	Genebank			B	39441	28205	28205	1546	2	1	917	ST-37 complex	12	5	15	5	5	21	20
GCA_003496105	Genebank			W	39480	67	67	67	2	1	22	ST-22 complex	11	5	18	8	11	24	21
GCA_003496115	Genebank			C	39724	1029	39	13	2	1	180	ST-41/44 complex	9	6	9	9	9	6	2
GCA_003496145	Genebank			B	39495	8682	8682	83	2	1	8537		8	3	154	17	26	73	2
GCA_003496165	Genebank			B	39730	42	42	13	2	1	43	ST-41/44 complex	12	6	9	9	9	6	9
GCA_003496185	Genebank			-	39605	2619	49	13	2	1	2578	ST-41/44 complex	3	6	9	5	9	24	9
GCA_003496195	Genebank			-	39576	39576	39576	3292	32	1	14639		74	65	48	45	138	1019	43
GCA_003496225	Genebank			-	39784	94	94	94	2	1	12488	ST-1157 complex	11	25	7	17	21	26	21
GCA_003496245	Genebank			B	39670	13	13	13	2	1	11572		27	6	9	3	9	65	16
GCA_003496265	Genebank			B	39581	1104	39	13	2	1	409	ST-41/44 complex	9	6	9	9	9	64	9
GCA_003496285	Genebank			W	39565	67	67	67	2	1	1158	ST-22 complex	11	5	18	15	11	24	21
GCA_003496305	Genebank			-	39698	89	89	89	2	1	178	ST-178 complex	7	16	55	10	3	56	46
GCA_003496325	Genebank			B	39666	4	4	4	2	1	11	ST-11 complex	2	3	4	3	8	4	6
GCA_003496345	Genebank			A	39577	74	3	3	2	1	4789	ST-5 complex	1	1	2	1	3	334	19
GCA_003496365	Genebank			Y	39503	2377	2377	90	2	1	1466	ST-174 complex	6	5	173	13	5	24	17
GCA_003496375	Genebank			B	39725	49	49	13	2	1	11911	ST-41/44 complex	10	6	9	5	9	6	531
GCA_003496405	Genebank			B	39482	39482	4232	674	2	1	11596		8	5	72	11	3	22	7
GCA_003496425	Genebank			-	39583	3456	3350	3282	32	1	613	ST-613 complex (lactamica)	80	45	48	96	94	46	56
GCA_003496435	Genebank			W/Y	39745	65	65	65	2	1	1624	ST-167 complex	2	7	6	17	9	6	8
GCA_003496445	Genebank			B	39571	13	13	13	2	1	136	ST-41/44 complex	27	6	9	3	9	6	16
GCA_003496485	Genebank			-	39520	39520	3350	3282	32	1	11457	ST-613 complex (lactamica)	80	45	48	96	736	44	56
GCA_003496505	Genebank			B	39685	28564	42	13	2	1	11569	ST-41/44 complex	44	6	9	9	3	6	9
GCA_003496515	Genebank			B	39653	4016	909	5	2	1	3200	ST-4821 complex	222	3	58	261	263	5	255
GCA_003496565	Genebank			B	39594	41	41	41	2	1	2976	ST-269 complex	4	10	15	9	8	11	10
GCA_003496575	Genebank			C	39749	4	4	4	2	1	11	ST-11 complex	2	3	4	3	8	4	6
GCA_003496605	Genebank			B	39773	13	13	13	2	1	11575	ST-41/44 complex	27	6	9	3	9	6	756
GCA_003496625	Genebank			B	39657	49	49	13	2	1	1475	ST-41/44 complex	3	6	108	5	9	6	9
GCA_003496645	Genebank			X	39633	39633	39633	83	2	1	11724	ST-865 complex	8	5	15	17	8	21	17
GCA_003496665	Genebank			-	39677	39677	39677	3322	32	1			88	786	97	1115	65	388	37
GCA_003496685	Genebank			B	39710	7722	7722	674	2	1	11646	ST-1572 complex	742	105	52	3	9	11	7
GCA_003496695	Genebank			B	39537	39537	39537	41	2	1	13378		8	18	904	9	8	11	20
GCA_003496725	Genebank			B	39735	94	94	94	2	1	1649	ST-1157 complex	8	25	7	17	21	26	17
GCA_003496745	Genebank			C	39664	83	83	83	2	1	2006	ST-103 complex	8	4	6	17	5	18	9
GCA_003496765	Genebank			B	39747	2	2	2	2	1	2936	ST-32 complex	4	10	6	4	6	3	8
GCA_003496825	Genebank			C	39686	718	718	718	2	1	3329	ST-35 complex	12	10	11	18	9	10	12
GCA_003496845	Genebank			B	39456	6535	6535	153	2	1	3482		20	3	13	93	6	155	77
GCA_003496855	Genebank			B	39629	50	50	50	2	1	10353	ST-213 complex	7	5	83	13	36	53	15
GCA_003496885	Genebank			X	1427	38	38	38	2	1	181	ST-181 complex	10	3	15	7	5	41	31
GCA_003571445	Genebank			-	206	6	6	1	1	1	1901		109	39	170	111	148	153	65
GCA_003571465	Genebank			-	206	6	6	1	1	1	1901		109	39	170	111	148	153	65
GCA_003600375	Genebank			Y	39324	69	57	57	2	1	5733	ST-23 complex	367	5	18	9	11	9	17
GCA_003600385	Genebank			Y	39324	69	57	57	2	1	5733	ST-23 complex	367	5	18	9	11	9	17
GCA_003600425	Genebank			Y	39324	69	57	57	2	1	5733	ST-23 complex	367	5	18	9	11	9	17
GCA_003600435	Genebank			Y	39324	69	57	57	2	1	5733	ST-23 complex	367	5	18	9	11	9	17
GCA_003600465	Genebank			Y	39324	69	57	57	2	1	5733	ST-23 complex	367	5	18	9	11	9	17
GCA_003600475	Genebank			-	39651	1529	1529	718	2	1	278	ST-35 complex	4	10	47	17	6	2	12
GCA_003600505	Genebank			W	39355	67	67	67	2	1	13197	ST-22 complex	11	5	18	8	11	4	17
GCA_003600515	Genebank			Y	39324	69	57	57	2	1	5733	ST-23 complex	367	5	18	9	11	9	17
GCA_003600555	Genebank			W	39355	67	67	67	2	1	13197	ST-22 complex	11	5	18	8	11	4	17
GCA_003600565	Genebank			W	39285	67	67	67	2	1	13197	ST-22 complex	11	5	18	8	11	4	17
GCA_003600605	Genebank			Y	39377	69	57	57	2	1	5733	ST-23 complex	367	5	18	9	11	9	17
GCA_003702685	Genebank			-	39734	92	92	71	2	1	2146	ST-198 complex	5	4	17	17	14	7	12
GCA_003702745	Genebank			-	39716	92	92	71	2	1			-19	4	17	17	14	7	12
GCA_003724355	Genebank			B	39602	13	13	13	2	1	9493		27	6	9	3	3	6	16
GCA_003724375	Genebank			B	39558	49	49	13	2	1	16635	ST-41/44 complex	3	6	9	5	8	65	9
GCA_003724385	Genebank			Y	39715	69	57	57	2	1	23	ST-23 complex	10	5	18	9	11	9	17
GCA_003724395	Genebank			W	10135	67	67	67	2	1	184	ST-22 complex	11	5	18	8	11	4	21
GCA_003724435	Genebank			C	39606	39606	7722	674	2	1	14184	ST-1572 complex	8	105	52	255	3	11	7
GCA_003724445	Genebank			B	39946	2	2	2	2	1	32	ST-32 complex	4	10	5	4	6	3	8
GCA_003724475	Genebank			B	39609	91	91	83	2	1	1383	ST-60 complex	17	5	19	10	3	26	2
GCA_003724495	Genebank			B	39591	13	13	13	2	1	9493		27	6	9	3	3	6	16
GCA_003724515	Genebank			B	39696	4016	909	5	2	1	11311	ST-4821 complex	222	492	58	261	263	5	255		2016
GCA_003724525	Genebank			C	39720	4	4	4	2	1	14189	ST-11 complex	2	3	4	3	980	4	6
GCA_003724545	Genebank			C	39705	4	4	4	2	1	11	ST-11 complex	2	3	4	3	8	4	6
GCA_003724575	Genebank			B	39726	13	13	13	2	1	9493		27	6	9	3	3	6	16
GCA_003724585	Genebank			B	39886	13	13	13	2	1	9493		27	6	9	3	3	6	16
GCA_003724615	Genebank			B	39788	49	49	13	2	1	14187	ST-41/44 complex	3	6	9	5	978	6	9
GCA_003724635	Genebank			C	39695	1529	1529	718	2	1	278	ST-35 complex	4	10	47	17	6	2	12
GCA_003724645	Genebank			C	39766	8682	8682	83	2	1	6610		8	3	154	17	26	3	2
GCA_003724655	Genebank			C	39704	4	4	4	2	1	11149	ST-11 complex	672	3	4	3	8	4	6
GCA_003724695	Genebank			C	39570	1529	1529	718	2	1	278	ST-35 complex	4	10	47	17	6	2	12
GCA_003724715	Genebank			C	39761	4	4	4	2	1	11	ST-11 complex	2	3	4	3	8	4	6
GCA_003724735	Genebank			B	39702	91	91	83	2	1	14194	ST-60 complex	17	5	973	10	3	26	2
GCA_003724745	Genebank			C	39783	4	4	4	2	1	11	ST-11 complex	2	3	4	3	8	4	6
GCA_003724755	Genebank			B	39609	91	91	83	2	1	1383	ST-60 complex	17	5	19	10	3	26	2
GCA_003724795	Genebank			Y	39608	69	57	57	2	1	23	ST-23 complex	10	5	18	9	11	9	17
GCA_003724815	Genebank			C	39611	4	4	4	2	1	11	ST-11 complex	2	3	4	3	8	4	6
GCA_003724825	Genebank			B	39865	19699	19699	13	2	1	2288	ST-41/44 complex	25	6	9	9	9	6	9
GCA_003724835	Genebank			C	39866	46	46	41	2	1	2561	ST-269 complex	4	10	15	5	3	11	9
GCA_003724875	Genebank			C	39744	4	4	4	2	1	11	ST-11 complex	2	3	4	3	8	4	6
GCA_003724895	Genebank			B	39502	3267	3267	83	2	1	1434		132	3	19	17	62	21	2
GCA_003724935	Genebank			C	39588	4	4	4	2	1	11	ST-11 complex	2	3	4	3	8	4	6
GCA_003789165	Genebank			-	39622	1567	19	1	1	1	11967		59	39	67	238	146	153	133
GCA_003789175	Genebank			-	39543	6	6	1	1	1	9363		126	39	67	238	148	153	133
GCA_003789185	Genebank			-	39812	566	6	1	1	1	13413		59	39	67	78	146	153	65
GCA_003789225	Genebank			-	39687	6	6	1	1	1	1893		59	39	67	157	147	153	133
GCA_003789235	Genebank			-	39634	1567	19	1	1	1	11967		59	39	67	238	146	153	133
GCA_003789265	Genebank			-	39867	6	6	1	1	1	1901		109	39	170	111	148	153	65
GCA_003789285	Genebank			-	39650	6	6	1	1	1	1580		126	39	67	111	148	153	133
GCA_003789295	Genebank			-	39622	1567	19	1	1	1	11967		59	39	67	238	146	153	133
GCA_003789325	Genebank			-	39660	6	6	1	1	1	1893		59	39	67	157	147	153	133
GCA_003789345	Genebank			-	39765	6	6	1	1	1	1893		59	39	67	157	147	153	133
GCA_003789355	Genebank			-	39722	1414	1414	1	1	1	11418		59	142	67	156	150	153	65
GCA_003789365	Genebank			-	39619	6	6	1	1	1	9363		126	39	67	238	148	153	133
GCA_003789405	Genebank			-	39596	6	6	1	1	1	10932		126	39	67	238	146	153	133
GCA_003789415	Genebank			-	39805	2525	2221	1	1	1	12905		730	112	67	157	148	153	133
GCA_003789445	Genebank			-	39575	566	6	1	1	1	1920		126	39	67	78	147	153	65
GCA_003789465	Genebank			-	39652	2525	2221	1	1	1	12905		730	112	67	157	148	153	133
GCA_003789485	Genebank			-	39631	1414	1414	1	1	1	1584		59	39	67	156	150	153	65
GCA_003789495	Genebank			-	39623	6	6	1	1	1	9363		126	39	67	238	148	153	133
GCA_003789525	Genebank			-	39631	1414	1414	1	1	1	1584		59	39	67	156	150	153	65
GCA_003789535	Genebank			-	39718	6	6	1	1	1	10932		126	39	67	238	146	153	133
GCA_003789545	Genebank			-	39751	1414	1414	1	1	1	11418		59	142	67	156	150	153	65
GCA_003789585	Genebank			-	39615	1526	1414	1	1	1	1585		128	39	67	78	149	153	65
GCA_003789595	Genebank			-	39582	6	6	1	1	1	10932		126	39	67	238	146	153	133
GCA_003789605	Genebank			-	39582	6	6	1	1	1	10932		126	39	67	238	146	153	133
GCA_003789645	Genebank			-	39699	6	6	1	1	1	13525		59	39	67	78	229	153	133
GCA_003789655	Genebank			-	39663	566	6	1	1	1	13413		59	39	67	78	146	153	65
GCA_003789665	Genebank			-	39743	1414	1414	1	1	1	11418		59	142	67	156	150	153	65
GCA_003789705	Genebank			-	39755	1450	14	1	1	1			59	39	67	78	146	154	133
GCA_003789715	Genebank			-	39582	6	6	1	1	1	10932		126	39	67	238	146	153	133
GCA_003789735	Genebank			-	39850	160	160	1	1	1	1918		59	39	67	78	146	153	133
GCA_003789765	Genebank			-	39756	1704	6	1	1	1	8156		59	39	67	111	150	153	65
GCA_003789775	Genebank			-	39582	6	6	1	1	1	10932		126	39	67	238	146	153	133
GCA_003789785	Genebank			-	39765	6	6	1	1	1	1893		59	39	67	157	147	153	133
GCA_003789825	Genebank			-	1610	6	6	1	1	1	9363		126	39	67	238	148	153	133
GCA_003789835	Genebank			-	39619	6	6	1	1	1	9363		126	39	67	238	148	153	133
GCA_003789845	Genebank			-	39719	566	6	1	1	1	13413		59	39	67	78	146	153	65
GCA_003789885	Genebank			-	39765	6	6	1	1	1	1893		59	39	67	157	147	153	133
GCA_003789895	Genebank			-	39582	6	6	1	1	1	10932		126	39	67	238	146	153	133
GCA_003789925	Genebank			-	39554	1450	14	1	1	1	12973		59	39	67	78	146	154	65
GCA_003789945	Genebank			-	39690	1414	1414	1	1	1	8156		59	39	67	111	150	153	65
GCA_003789955	Genebank			-	39675	1541	1541	1	1	1	11414		59	39	67	157	146	71	65
GCA_003789985	Genebank			-	39582	6	6	1	1	1	10932		126	39	67	238	146	153	133
GCA_003789995	Genebank			-	39751	1414	1414	1	1	1	11418		59	142	67	156	150	153	65
GCA_003790025	Genebank			-	39701	263	263	1	1	1	7363		59	39	67	78	148	153	65
GCA_003790045	Genebank			-	39679	6	6	1	1	1	1901		109	39	170	111	148	153	65
GCA_003790055	Genebank			-	39743	1414	1414	1	1	1	11418		59	142	67	156	150	153	65
GCA_003790065	Genebank			-	39663	566	6	1	1	1	13413		59	39	67	78	146	153	65
GCA_003790105	Genebank			-	39732	566	6	1	1	1	6959		126	39	67	78	146	153	133
GCA_003790125	Genebank			-	39631	1414	1414	1	1	1	1584		59	39	67	156	150	153	65
GCA_003790135	Genebank			-	39765	6	6	1	1	1	1893		59	39	67	157	147	153	133
GCA_003790165	Genebank			-	39926	1526	1414	1	1	1	1585		128	39	67	78	149	153	65
GCA_003790185	Genebank			-	39659	566	6	1	1	1	13413		59	39	67	78	146	153	65
GCA_003790195	Genebank			-	39615	1526	1414	1	1	1	1585		128	39	67	78	149	153	65
GCA_003790215	Genebank			-	39800	6	6	1	1	1	1893		59	39	67	157	147	153	133
GCA_003790245	Genebank			-	39708	1567	19	1	1	1	11967		59	39	67	238	146	153	133
GCA_003790255	Genebank			-	39619	6	6	1	1	1	9363		126	39	67	238	148	153	133
GCA_003790285	Genebank			-	39663	566	6	1	1	1	13413		59	39	67	78	146	153	65
GCA_003790305	Genebank			-	39674	566	6	1	1	1	13413		59	39	67	78	146	153	65
GCA_003790315	Genebank			-	39642	566	6	1	1	1	1601		126	39	67	78	146	153	65
GCA_003790325	Genebank			-	39659	566	6	1	1	1	13413		59	39	67	78	146	153	65
GCA_003790445	Genebank			-	39797	39797	39797	39289	39289	39289			834	618	881	0	861	854	897
GCA_003795365	Genebank			-	180	180	180	180	180	180			528	357	1252	0	551	552	551
GCA_003798565	Genebank			C	39807	4	4	4	2	1	2962	ST-11 complex	2	3	4	3	8	4	21
GCA_003798585	Genebank			C	39811	4	4	4	2	1	11	ST-11 complex	2	3	4	3	8	4	6
GCA_003798605	Genebank			C	39771	4	4	4	2	1	11	ST-11 complex	2	3	4	3	8	4	6
GCA_003798615	Genebank			C	39826	4	4	4	2	1	2962	ST-11 complex	2	3	4	3	8	4	21
GCA_003798645	Genebank			C	39640	4	4	4	2	1	11	ST-11 complex	2	3	4	3	8	4	6
GCA_003798665	Genebank			C	39640	4	4	4	2	1	11	ST-11 complex	2	3	4	3	8	4	6
GCA_003798675	Genebank			C	39640	4	4	4	2	1	11	ST-11 complex	2	3	4	3	8	4	6
GCA_003798705	Genebank			C	39640	4	4	4	2	1	11	ST-11 complex	2	3	4	3	8	4	6
GCA_003798715	Genebank			C	39803	4	4	4	2	1	11	ST-11 complex	2	3	4	3	8	4	6
GCA_003798725	Genebank			C	39803	4	4	4	2	1	11	ST-11 complex	2	3	4	3	8	4	6
GCA_003798765	Genebank			-	39640	4	4	4	2	1	11	ST-11 complex	2	3	4	3	8	4	6
GCA_003798775	Genebank			C	39559	4	4	4	2	1	11	ST-11 complex	2	3	4	3	8	4	6
GCA_003798785	Genebank			C	39559	4	4	4	2	1	11	ST-11 complex	2	3	4	3	8	4	6
GCA_003798825	Genebank			C	39790	4	4	4	2	1	11	ST-11 complex	2	3	4	3	8	4	6
GCA_003798835	Genebank			C	39824	4	4	4	2	1	11	ST-11 complex	2	3	4	3	8	4	6
GCA_003798845	Genebank			C	39640	4	4	4	2	1	11	ST-11 complex	2	3	4	3	8	4	6
GCA_003798885	Genebank			C	39574	4	4	4	2	1	11	ST-11 complex	2	3	4	3	8	4	6
GCA_003798895	Genebank			C	39667	4	4	4	2	1	11	ST-11 complex	2	3	4	3	8	4	6
GCA_003798905	Genebank			C	39693	4	4	4	2	1	11	ST-11 complex	2	3	4	3	8	4	6
GCA_003798935	Genebank			C	39613	4	4	4	2	1	11	ST-11 complex	2	3	4	3	8	4	6
GCA_003798965	Genebank			C	39801	4	4	4	2	1	11	ST-11 complex	2	3	4	3	8	4	6
GCA_003798975	Genebank			C	39739	1529	1529	718	2	1	278	ST-35 complex	4	10	47	17	6	2	12
GCA_003798985	Genebank			C	39717	4	4	4	2	1	11	ST-11 complex	2	3	4	3	8	4	6
GCA_003799015	Genebank			B	39921	2	2	2	2	1	33	ST-32 complex	8	10	5	4	6	3	8
GCA_003799035	Genebank			C	39791	4	4	4	2	1	2724	ST-11 complex	10	3	4	3	8	4	6
GCA_003799065	Genebank			C	39785	4	4	4	2	1	11	ST-11 complex	2	3	4	3	8	4	6
GCA_003799075	Genebank			C	39738	4	4	4	2	1	11	ST-11 complex	2	3	4	3	8	4	6
GCA_003799085	Genebank			-	39860	8257	8257	919	2	1	10866		10	29	2	26	71	3	129
GCA_003799125	Genebank			C	39714	83	83	83	2	1	5122	ST-103 complex	276	4	6	17	5	18	2
GCA_003799135	Genebank			C	39731	4	4	4	2	1	11	ST-11 complex	2	3	4	3	8	4	6
GCA_003799145	Genebank			C	39731	4	4	4	2	1	11	ST-11 complex	2	3	4	3	8	4	6
GCA_003799185	Genebank			C	39799	4	4	4	2	1	11	ST-11 complex	2	3	4	3	8	4	6
GCA_003799195	Genebank			-	39644	720	720	71	2	1	6321		5	277	17	17	30	9	12
GCA_003799225	Genebank			W	39691	4	4	4	2	1	11	ST-11 complex	2	3	4	3	8	4	6
GCA_003799235	Genebank			W	39691	4	4	4	2	1	11	ST-11 complex	2	3	4	3	8	4	6
GCA_003799255	Genebank			C	39714	83	83	83	2	1	5122	ST-103 complex	276	4	6	17	5	18	2
GCA_003799275	Genebank			C	39697	4	4	4	2	1	11	ST-11 complex	2	3	4	3	8	4	6
GCA_003799325	Genebank			C	37835	4	4	4	2	1	11	ST-11 complex	2	3	4	3	8	4	6
GCA_003799365	Genebank			C	39811	4	4	4	2	1	11	ST-11 complex	2	3	4	3	8	4	6
GCA_003799385	Genebank			C	39742	4	4	4	2	1	11	ST-11 complex	2	3	4	3	8	4	6
GCA_003799405	Genebank			C	39847	4	4	4	2	1	11	ST-11 complex	2	3	4	3	8	4	6
GCA_003799415	Genebank			C	39640	4	4	4	2	1	11	ST-11 complex	2	3	4	3	8	4	6
GCA_003799425	Genebank			C	39803	4	4	4	2	1	11	ST-11 complex	2	3	4	3	8	4	6
GCA_003799465	Genebank			C	39640	4	4	4	2	1	11	ST-11 complex	2	3	4	3	8	4	6
GCA_003799475	Genebank			C	39640	4	4	4	2	1	11	ST-11 complex	2	3	4	3	8	4	6
GCA_003799485	Genebank			C	39640	4	4	4	2	1	11	ST-11 complex	2	3	4	3	8	4	6
GCA_003799525	Genebank			C	39661	4	4	4	2	1	11	ST-11 complex	2	3	4	3	8	4	6
GCA_003799535	Genebank			C	39895	51	51	41	2	1	269	ST-269 complex	4	10	15	9	8	11	9
GCA_003799555	Genebank			C	39874	4	4	4	2	1	11	ST-11 complex	2	3	4	3	8	4	6
GCA_003799585	Genebank			C	39908	4	4	4	2	1			2	3	4	1313	8	4	6
GCA_003799595	Genebank			C	39799	4	4	4	2	1	11	ST-11 complex	2	3	4	3	8	4	6
GCA_003799605	Genebank			B	39625	39	39	13	2	1	5111	ST-41/44 complex	9	6	9	9	9	6	32
GCA_003799645	Genebank			C	37835	4	4	4	2	1	11	ST-11 complex	2	3	4	3	8	4	6
GCA_003799655	Genebank			C	39829	4	4	4	2	1	11	ST-11 complex	2	3	4	3	8	4	6
GCA_003799665	Genebank			C	39829	4	4	4	2	1	11	ST-11 complex	2	3	4	3	8	4	6
GCA_003799705	Genebank			C	34957	4	4	4	2	1	11	ST-11 complex	2	3	4	3	8	4	6
GCA_003799715	Genebank			C	39672	4	4	4	2	1	11	ST-11 complex	2	3	4	3	8	4	6
GCA_003799725	Genebank			C	37835	4	4	4	2	1	11	ST-11 complex	2	3	4	3	8	4	6
GCA_003799765	Genebank			C	37835	4	4	4	2	1	11	ST-11 complex	2	3	4	3	8	4	6
GCA_003799775	Genebank			C	34793	4	4	4	2	1	11	ST-11 complex	2	3	4	3	8	4	6
GCA_003799795	Genebank			C	39779	4	4	4	2	1	11	ST-11 complex	2	3	4	3	8	4	6
GCA_003799825	Genebank			C	39779	4	4	4	2	1	11	ST-11 complex	2	3	4	3	8	4	6
GCA_003799835	Genebank			C	37835	4	4	4	2	1	11	ST-11 complex	2	3	4	3	8	4	6
GCA_003799845	Genebank			C	37835	4	4	4	2	1	11	ST-11 complex	2	3	4	3	8	4	6
GCA_003799885	Genebank			B	39767	4016	909	5	2	1	3200	ST-4821 complex	222	3	58	261	263	5	255
GCA_003799895	Genebank			C	39780	4	4	4	2	1	11	ST-11 complex	2	3	4	3	8	4	6
GCA_003799905	Genebank			B	39762	2	2	2	2	1	5101	ST-32 complex	8	10	5	12	6	3	8
GCA_003799945	Genebank			B	39878	39	39	13	2	1	5111	ST-41/44 complex	9	6	9	9	9	6	32
GCA_003799955	Genebank			B	40009	2634	2634	13	2	1			12	6	9	19	9	15	9
GCA_003799975	Genebank			B	39763	2	2	2	2	1	32	ST-32 complex	4	10	5	4	6	3	8
GCA_003799995	Genebank			B	39746	1104	39	13	2	1			9	6	9	1312	9	64	9
GCA_003800015	Genebank			Y	39700	57	57	57	2	1	6800	ST-23 complex	10	5	18	9	11	9	2
GCA_003800045	Genebank			Y	39700	57	57	57	2	1	6800	ST-23 complex	10	5	18	9	11	9	2
GCA_003800055	Genebank			Y	39700	57	57	57	2	1	6800	ST-23 complex	10	5	18	9	11	9	2
GCA_003800075	Genebank			Y	39970	2377	2377	90	2	1	1466	ST-174 complex	6	5	173	13	5	24	17
GCA_003800095	Genebank			Y	39757	65	65	65	2	1	1624	ST-167 complex	2	7	6	17	9	6	8
GCA_003800105	Genebank			Y	3088	57	57	57	2	1	3582	ST-23 complex	10	5	314	9	11	9	17
GCA_003800145	Genebank			-	39870	94	94	94	2	1	1157	ST-1157 complex	8	25	7	17	21	26	49
GCA_003800155	Genebank			W	39853	67	67	67	2	1	11565	ST-22 complex	11	5	18	35	11	24	21
GCA_003800165	Genebank			W	3393	4	4	4	2	1	11	ST-11 complex	2	3	4	3	8	4	6
GCA_003800205	Genebank			W	3393	4	4	4	2	1	11	ST-11 complex	2	3	4	3	8	4	6
GCA_003800215	Genebank			-	39870	94	94	94	2	1	1157	ST-1157 complex	8	25	7	17	21	26	49
GCA_003800245	Genebank			W	39842	7538	6412	4271	2	1			6	3	4	53	8	13	169
GCA_003800255	Genebank			X	39819	94	94	94	2	1	11580	ST-1157 complex	4	25	7	17	21	26	5
GCA_003800265	Genebank			W	39912	4	4	4	2	1	11	ST-11 complex	2	3	4	3	8	4	6
GCA_003800305	Genebank			C	39969	4	4	4	2	1	11	ST-11 complex	2	3	4	3	8	4	6
GCA_003800315	Genebank			B	39750	50	50	50	2	1	213	ST-213 complex	7	5	1	13	36	53	15
GCA_003800325	Genebank			-	39932	69	57	57	2	1	23	ST-23 complex	10	5	18	9	11	9	17
GCA_003800365	Genebank			C	37835	4	4	4	2	1	11	ST-11 complex	2	3	4	3	8	4	6
GCA_003800385	Genebank			C	37835	4	4	4	2	1	11	ST-11 complex	2	3	4	3	8	4	6
GCA_003800395	Genebank			C	37835	4	4	4	2	1	11	ST-11 complex	2	3	4	3	8	4	6
GCA_003800415	Genebank			C	37835	4	4	4	2	1	11	ST-11 complex	2	3	4	3	8	4	6
GCA_003800445	Genebank			C	39813	4	4	4	2	1	11	ST-11 complex	2	3	4	3	8	4	6
GCA_003800455	Genebank			C	39813	4	4	4	2	1	11	ST-11 complex	2	3	4	3	8	4	6
GCA_003813805	Genebank			-	39737	39737	39737	39737	39327	39327			835	619	882	894	863	856	0
GCA_003813885	Genebank			-	39737	39737	39737	39737	39327	39327			835	619	882	894	863	856	0
GCA_003817075	Genebank			-	39615	1526	1414	1	1	1	1585		128	39	67	78	149	153	65
GCA_003841845	Genebank			B	39752	13	13	13	2	1	9493		27	6	9	3	3	6	16
GCA_003841855	Genebank			Y	39833	65	65	65	2	1	1624	ST-167 complex	2	7	6	17	9	6	8
GCA_003841865	Genebank			C	39713	4	4	4	2	1	11	ST-11 complex	2	3	4	3	8	4	6
GCA_003841875	Genebank			C	39866	46	46	41	2	1	2561	ST-269 complex	4	10	15	5	3	11	9
GCA_003841885	Genebank			C	39841	4	4	4	2	1	11149	ST-11 complex	672	3	4	3	8	4	6
GCA_003841945	Genebank			B	39795	13	13	13	2	1	13977		27	6	9	3	454	6	941
GCA_003841955	Genebank			C	40001	4	4	4	2	1	11	ST-11 complex	2	3	4	3	8	4	6
GCA_003841965	Genebank			B	39875	19699	19699	13	2	1	2288	ST-41/44 complex	25	6	9	9	9	6	9
GCA_003841975	Genebank			C	39866	46	46	41	2	1	2561	ST-269 complex	4	10	15	5	3	11	9
GCA_003841985	Genebank			B	39892	46	46	41	2	1	9461	ST-269 complex	4	10	2	330	3	11	9
GCA_003842045	Genebank			C	39940	4	4	4	2	1	11	ST-11 complex	2	3	4	3	8	4	6
GCA_003842055	Genebank			C	39987	4	4	4	2	1	11	ST-11 complex	2	3	4	3	8	4	6
GCA_003842065	Genebank			B	39815	46	46	41	2	1	9461	ST-269 complex	4	10	2	330	3	11	9
GCA_003842075	Genebank			Y	39828	69	57	57	2	1	14193	ST-23 complex	10	5	18	1031	982	9	17
GCA_003842105	Genebank			C	39898	4	4	4	2	1	14192	ST-11 complex	2	3	4	1030	981	4	6
GCA_003842145	Genebank			C	39713	4	4	4	2	1	11	ST-11 complex	2	3	4	3	8	4	6
GCA_003842155	Genebank			C	39869	4	4	4	2	1	14186	ST-11 complex	920	3	4	3	8	4	6
GCA_003842165	Genebank			C	39713	4	4	4	2	1	11	ST-11 complex	2	3	4	3	8	4	6
GCA_003842195	Genebank			C	39830	89	89	89	2	1	3128	ST-178 complex	7	16	55	10	3	78	46
GCA_003842205	Genebank			C	39774	4	4	4	2	1	11	ST-11 complex	2	3	4	3	8	4	6
GCA_003842245	Genebank			B	39863	718	718	718	2	1	35	ST-35 complex	4	10	11	18	6	10	12
GCA_003842255	Genebank			C	39917	4	4	4	2	1	11	ST-11 complex	2	3	4	3	8	4	6
GCA_003842275	Genebank			C	39822	4	4	4	2	1	11	ST-11 complex	2	3	4	3	8	4	6
GCA_003842285	Genebank			C	39925	4	4	4	2	1	11	ST-11 complex	2	3	4	3	8	4	6
GCA_003842305	Genebank			B	40041	13	13	13	2	1	14191		921	6	9	1029	3	6	16
GCA_003842345	Genebank			B	39948	13	13	13	2	1	9493		27	6	9	3	3	6	16
GCA_003842365	Genebank			Y	39888	30439	57	57	2	1	5024	ST-23 complex	10	5	18	315	11	9	17
GCA_003842385	Genebank			B	39920	13	13	13	2	1	14190		27	6	9	3	3	941	16
GCA_003842395	Genebank			B	39950	13	13	13	2	1	9493		27	6	9	3	3	6	16
GCA_003842425	Genebank			B	39776	2	2	2	2	1	33	ST-32 complex	8	10	5	4	6	3	8
GCA_003842435	Genebank			B	39954	718	718	718	2	1	3992	ST-35 complex	4	10	11	18	6	160	12
GCA_003842445	Genebank			B	40008	13	13	13	2	1	14188		27	6	9	3	979	6	16
GCA_003842485	Genebank			B	39962	13	13	13	2	1	9493		27	6	9	3	3	6	16
GCA_003842495	Genebank			-	39904	13	13	13	2	1	13976		27	6	943	25	3	6	16
GCA_003842525	Genebank			B	39680	50	50	50	2	1	213	ST-213 complex	7	5	1	13	36	53	15
GCA_003842535	Genebank			B	39854	13	13	13	2	1	9493		27	6	9	3	3	6	16
GCA_003842545	Genebank			B	39903	13	13	13	2	1	9493		27	6	9	3	3	6	16
GCA_003842585	Genebank			B	39933	2	2	2	2	1	33	ST-32 complex	8	10	5	4	6	3	8
GCA_003842595	Genebank			B	39778	2	2	2	2	1	32	ST-32 complex	4	10	5	4	6	3	8
GCA_003842625	Genebank			B	39711	13	13	13	2	1	9493		27	6	9	3	3	6	16
GCA_003842635	Genebank			B	39794	13	13	13	2	1	9493		27	6	9	3	3	6	16
GCA_003842645	Genebank			B	39839	13	13	13	2	1	9493		27	6	9	3	3	6	16
GCA_003842685	Genebank			B	39754	2	2	2	2	1	32	ST-32 complex	4	10	5	4	6	3	8
GCA_003842695	Genebank			B	39945	13	13	13	2	1	9493		27	6	9	3	3	6	16
GCA_003842725	Genebank			B	40051	40051	7722	674	2	1	13975		8	105	52	255	3	6	8
GCA_003842735	Genebank			B	39814	13	13	13	2	1	13974		27	5	9	3	3	6	16
GCA_003842745	Genebank			B	40098	19699	19699	13	2	1	2288	ST-41/44 complex	25	6	9	9	9	6	9
GCA_003842765	Genebank			B	39823	13	13	13	2	1	9493		27	6	9	3	3	6	16
GCA_003842795	Genebank			-	39907	2967	2967	83	2	1	4237	ST-865 complex	8	5	15	56	9	21	2
GCA_003842825	Genebank			-	39843	13	13	13	2	1	9493		27	6	9	3	3	6	16
GCA_003842835	Genebank			B	40011	2	2	2	2	1	33	ST-32 complex	8	10	5	4	6	3	8
GCA_003842845	Genebank			C	39936	39606	7722	674	2	1	14184	ST-1572 complex	8	105	52	255	3	11	7
GCA_003842855	Genebank			B	39832	718	718	718	2	1	35	ST-35 complex	4	10	11	18	6	10	12
GCA_003842865	Genebank			B	39753	13	13	13	2	1	9493		27	6	9	3	3	6	16
GCA_003842925	Genebank			B	39937	13	13	13	2	1	14185		27	6	9	3	977	6	16
GCA_003842935	Genebank			B	39775	13	13	13	2	1	9493		27	6	9	3	3	6	16
GCA_003842945	Genebank			B	39818	13	13	13	2	1	9493		27	6	9	3	3	6	16
GCA_003842955	Genebank			B	39994	1104	39	13	2	1	409	ST-41/44 complex	9	6	9	9	9	64	9
GCA_003842965	Genebank			B	39836	13	13	13	2	1	9493		27	6	9	3	3	6	16
GCA_003843025	Genebank			B	39827	49	49	13	2	1	485	ST-41/44 complex	3	6	9	5	8	6	9
GCA_003843035	Genebank			B	39924	49	49	13	2	1	485	ST-41/44 complex	3	6	9	5	8	6	9
GCA_003843045	Genebank			B	39923	2	2	2	2	1	5682	ST-32 complex	8	10	9	4	6	3	8
GCA_003843065	Genebank			B	39876	2	2	2	2	1	33	ST-32 complex	8	10	5	4	6	3	8
GCA_003843095	Genebank			B	39978	19699	19699	13	2	1	2288	ST-41/44 complex	25	6	9	9	9	6	9
GCA_003843125	Genebank			B	40069	718	718	718	2	1	35	ST-35 complex	4	10	11	18	6	10	12
GCA_003843135	Genebank			B	39939	49	49	13	2	1	485	ST-41/44 complex	3	6	9	5	8	6	9
GCA_003843145	Genebank			B	39928	13	13	13	2	1	9493		27	6	9	3	3	6	16
GCA_003843155	Genebank			B	39956	718	718	718	2	1	35	ST-35 complex	4	10	11	18	6	10	12
GCA_003843165	Genebank			B	39959	13	13	13	2	1	9493		27	6	9	3	3	6	16
GCA_003843225	Genebank			B	39817	89	89	89	2	1	14183	ST-178 complex	7	16	55	10	976	78	46
GCA_003843235	Genebank			C	40055	89	89	89	2	1	178	ST-178 complex	7	16	55	10	3	56	46
GCA_003843245	Genebank			-	40048	8	8	8	2	1	53	ST-53 complex	16	2	6	25	17	25	22
GCA_003843255	Genebank			B	40036	2	2	2	2	1	33	ST-32 complex	8	10	5	4	6	3	8
GCA_003843265	Genebank			B	39965	718	718	718	2	1	35	ST-35 complex	4	10	11	18	6	10	12
GCA_003843325	Genebank			B	39849	718	718	718	2	1	35	ST-35 complex	4	10	11	18	6	10	12
GCA_003843335	Genebank			B	39855	718	718	718	2	1	35	ST-35 complex	4	10	11	18	6	10	12
GCA_003843355	Genebank			B	40013	13	13	13	2	1	9493		27	6	9	3	3	6	16
GCA_003843365	Genebank			B	39985	13	13	13	2	1	9493		27	6	9	3	3	6	16
GCA_003843375	Genebank			B	39816	13	13	13	2	1	9493		27	6	9	3	3	6	16
GCA_003843425	Genebank			B	39733	13	13	13	2	1	9493		27	6	9	3	3	6	16
GCA_003843435	Genebank			B	39889	2	2	2	2	1	33	ST-32 complex	8	10	5	4	6	3	8
GCA_003843465	Genebank			C	39852	89	89	89	2	1	3128	ST-178 complex	7	16	55	10	3	78	46
GCA_003843475	Genebank			B	39782	13	13	13	2	1	9493		27	6	9	3	3	6	16
GCA_003843485	Genebank			B	39983	13	13	13	2	1	9493		27	6	9	3	3	6	16
GCA_003843525	Genebank			B	40089	91	91	83	2	1	1383	ST-60 complex	17	5	19	10	3	26	2
GCA_003843535	Genebank			B	39879	50	50	50	2	1	9193	ST-213 complex	7	5	1	9	36	53	15
GCA_003855175	Genebank			-	1591	263	263	1	1	1	7363		59	39	67	78	148	153	65
GCA_003855195	Genebank			-	19248	1451	14	1	1	1	1901		109	39	170	111	148	153	65
GCA_003855215	Genebank			-	35965	6	6	1	1	1	1901		109	39	170	111	148	153	65
GCA_003855235	Genebank			-	1591	263	263	1	1	1	7363		59	39	67	78	148	153	65
GCA_003855295	Genebank			-	39972	1569	1569	1	1	1	13149		200	39	67	190	146	71	65
GCA_003855355	Genebank			-	39972	1569	1569	1	1	1	13149		200	39	67	190	146	71	65
GCA_003855375	Genebank			-	1598	6	6	1	1	1	9363		126	39	67	238	148	153	133
GCA_003855415	Genebank			-	1591	263	263	1	1	1	7363		59	39	67	78	148	153	65
GCA_003855435	Genebank			-	3566	3566	3566	1	1	1	8122		59	142	67	156	188	153	65
GCA_003967335	Genebank			-	177	177	177	1	1	1	1903		126	39	67	157	148	153	65
GCA_003977735	Genebank			B	10140	1104	39	13	2	1	409	ST-41/44 complex	9	6	9	9	9	64	9
GCA_003977745	Genebank			C	39877	718	718	718	2	1	1679	ST-35 complex	10	10	11	18	170	10	129
GCA_003994955	Genebank			B	39968	39968	39968	26061	2	1	9920		588	2	53	58	128	8	8
GCA_003994965	Genebank			B	40054	40054	40054	40054	2	1	5819		46	11	88	24	22	6	410
GCA_003994995	Genebank			B	39919	22492	22492	22492	2	1	5542		343	2	34	25	365	68	21
GCA_003995025	Genebank	China	Asia	A	39984	74	3	3	2	1	7	ST-5 complex	1	1	2	1	3	2	19		2005
GCA_003995045	Genebank			C	40124	4	4	4	2	1	2724	ST-11 complex	10	3	4	3	8	4	6
GCA_003995055	Genebank	China	Asia	A	39998	74	3	3	2	1	7	ST-5 complex	1	1	2	1	3	2	19		2005
GCA_003995095	Genebank			B	39944	39944	39944	39944	2	1	5751		3	3	72	53	392	41	369
GCA_003995115	Genebank			B	40018	5	5	5	2	1	9455	ST-4821 complex	222	3	406	275	30	5	255		2011
GCA_003995125	Genebank			X	39976	39976	39976	39890	2	1	5586		8	245	12	11	3	63	118
GCA_003995135	Genebank			B	39857	39857	39857	39857	2	1	5617		4	3	9	9	6	138	370
GCA_003995145	Genebank			C	40033	40033	40033	40033	2	1	5587		348	10	4	15	22	138	12
GCA_003995195	Genebank			B	40000	40000	40000	22492	2	1	5620		324	2	408	25	365	5	21
GCA_003995205	Genebank			B	40053	31205	31205	153	2	1	8667		8	3	13	17	11	12	4
GCA_003995225	Genebank			B	40003	40003	39	13	2	1	8918	ST-41/44 complex	4	29	15	9	9	6	9
GCA_003995245	Genebank			B	39798	39798	2994	153	2	1	9921		46	3	58	608	6	41	77
GCA_003995275	Genebank			B	39872	39872	2994	153	2	1	5662		46	3	13	375	6	41	77
GCA_003995285	Genebank			B	40156	31485	6535	153	2	1	5568		20	3	13	53	6	371	77
GCA_003995315	Genebank			B	40038	40038	40038	13	2	1	8674	ST-41/44 complex	9	2	9	398	9	6	8
GCA_003995335	Genebank			B	39935	39935	39935	5	2	1	8689		222	3	4	53	8	5	534		2009
GCA_003995345	Genebank			B	39846	39846	39846	31034	2	1	5666		222	231	406	55	6	2	16
GCA_003995355	Genebank			C	39929	39929	2	2	2	1	12367	ST-32 complex	4	10	5	259	11	3	8
GCA_003995385	Genebank			C	39938	39938	39938	39938	2	1	5750		1	3	5	370	392	63	367
GCA_003995415	Genebank			B	39913	39913	39913	153	2	1	5662		46	3	13	375	6	41	77
GCA_003995425	Genebank			B	40002	2	2	2	2	1	6930	ST-32 complex	4	10	5	4	30	3	8
GCA_003995435	Genebank			C	40067	120	120	4	2	1	658	ST-11 complex	2	3	4	3	8	110	20
GCA_003995445	Genebank			B	39894	39894	39894	5	2	1	9454	ST-4821 complex	222	3	58	275	386	18	9		2011
GCA_003995495	Genebank	China	Asia	A	40122	74	3	3	2	1	5084	ST-5 complex	1	1	383	1	3	2	19		2005
GCA_003995505	Genebank			C	39952	39944	39944	39944	2	1	5751		3	3	72	53	392	41	369
GCA_003995515	Genebank			C	39986	39986	19536	19536	2	1	5540		46	18	52	56	9	18	8
GCA_003995525	Genebank			B	39943	39943	39943	26061	2	1	5611		311	2	53	56	259	6	13
GCA_003995575	Genebank			B	40056	31205	31205	153	2	1	8667		8	3	13	17	11	12	4
GCA_003995585	Genebank			B	40020	2994	2994	153	2	1	5615		46	3	13	7	6	41	77
GCA_003995605	Genebank			B	40028	40028	40028	5	2	1	8791		222	2	58	205	30	2	9		2007
GCA_003995615	Genebank			-	39893	39893	39890	39890	2	1	5586		8	245	12	11	3	63	118
GCA_003995655	Genebank	China	Asia	A	40024	74	3	3	2	1	7	ST-5 complex	1	1	2	1	3	2	19		2005
GCA_003995665	Genebank			B	39890	39890	39890	39890	2	1	8929		8	245	12	11	582	63	16
GCA_003995675	Genebank			B	39887	39872	2994	153	2	1	5662		46	3	13	375	6	41	77
GCA_003995685	Genebank			B	40091	40091	40091	5	2	1	9456	ST-4821 complex	2	3	58	275	30	5	16		2011
GCA_003995735	Genebank			A	39915	31213	31213	86	2	1	16511	ST-1 complex	1	3	1	1	1	23	1223		1984
GCA_003995745	Genebank			B	39905	29837	39	13	2	1	5635	ST-41/44 complex	222	6	411	9	9	6	9
GCA_003995755	Genebank			B	40175	26061	26061	26061	2	1	4690		311	2	53	259	259	116	2
GCA_003995765	Genebank			B	40005	29837	39	13	2	1	44	ST-41/44 complex	9	6	9	9	9	6	9
GCA_003995815	Genebank	China	Asia	A	39953	74	3	3	2	1	7	ST-5 complex	1	1	2	1	3	2	19		2002
GCA_003995825	Genebank			B	40044	40044	909	5	2	1			1195	3	58	261	216	5	17		2005
GCA_003995835	Genebank			C	40142	38810	909	5	2	1	4894		222	3	374	4	26	5	343		2005
GCA_003995845	Genebank			B	40044	40044	909	5	2	1			1195	3	58	261	216	5	17		2007
GCA_003995895	Genebank			-	26675	2628	82	65	2	1	175	ST-175 complex	6	7	4	56	26	18	8
GCA_003995905	Genebank			B	40059	40059	40059	153	2	1	8815		46	3	13	53	6	41	75
GCA_003995915	Genebank			C	40086	39944	39944	39944	2	1	5751		3	3	72	53	392	41	369
GCA_003995925	Genebank			B	39861	39861	39861	153	2	1	8789		46	3	52	7	6	41	19
GCA_003995975	Genebank			B	40090	31050	30039	4	2	1	6934		347	2	6	277	8	68	368
GCA_003995985	Genebank	China	Asia	A	40039	74	3	3	2	1	7	ST-5 complex	1	1	2	1	3	2	19		2005
GCA_003995995	Genebank			B	40121	40121	40121	40121	2	1	5113		9	3	386	354	373	11	9
GCA_003996055	Genebank			B	40114	39872	2994	153	2	1	5662		46	3	13	375	6	41	77
GCA_003996065	Genebank			B	39834	26061	26061	26061	2	1	5636		311	2	53	259	259	116	373
GCA_003996075	Genebank			B	39975	39975	2	2	2	1	32	ST-32 complex	4	10	5	4	6	3	8
GCA_003996115	Genebank			A	31433	31213	31213	86	2	1	3	ST-1 complex	1	3	1	1	1	23	13		1982
GCA_003996135	Genebank	China	Asia	A	40065	74	3	3	2	1	5	ST-5 complex	1	1	2	1	3	2	3		1956
GCA_003996155	Genebank			B	39882	2	2	2	2	1	230	ST-32 complex	4	10	5	4	6	55	8
GCA_003996165	Genebank			B	39838	29837	39	13	2	1	5629	ST-41/44 complex	9	6	9	374	9	6	9
GCA_003996175	Genebank			B	39873	6535	6535	153	2	1	3482		20	3	13	93	6	155	77
GCA_003996235	Genebank			B	39942	26061	26061	26061	2	1	5670		8	2	53	259	259	6	373
GCA_003996245	Genebank			B	39884	39884	39884	41	2	1	5657	ST-269 complex	4	10	118	16	8	11	2
GCA_003996255	Genebank			B	40042	31050	30039	4	2	1	5655	ST-8 complex	2	3	6	277	8	68	2
GCA_003996275	Genebank			C	40010	31171	31171	31171	2	1	4822		2	5	76	125	6	3	2
GCA_003996315	Genebank			B	39960	4	4	4	2	1	11	ST-11 complex	2	3	4	3	8	4	6
GCA_003996325	Genebank			B	40352	31485	6535	153	2	1	3129		20	3	13	53	6	8	77
GCA_003996335	Genebank			A	39995	31213	31213	86	2	1	3	ST-1 complex	1	3	1	1	1	23	13		1979
GCA_003996355	Genebank			A	39980	31213	31213	86	2	1	3	ST-1 complex	1	3	1	1	1	23	13		1986
GCA_003996395	Genebank			B	39964	31050	30039	4	2	1	5642		2	3	6	277	8	68	16
GCA_003996405	Genebank	China	Asia	A	40187	74	3	3	2	1	5	ST-5 complex	1	1	2	1	3	2	3		1984
GCA_003996415	Genebank			A	40049	31213	31213	86	2	1	59		1	14	1	22	1	23	13		1980
GCA_003996425	Genebank			B	39961	39961	39961	153	2	1	5643		3	3	6	53	6	41	8
GCA_003996475	Genebank			B	39900	39900	39900	39900	2	1	5248		338	14	15	361	3	6	31
GCA_003996485	Genebank			B	40079	40079	40079	5	2	1	5601		222	2	58	205	30	2	359		1984
GCA_003996495	Genebank			B	39896	39896	19454	19454	2	1	5668		3	3	419	25	22	87	8
GCA_003996505	Genebank			B	39902	120	120	4	2	1	658	ST-11 complex	2	3	4	3	8	110	20
GCA_003996555	Genebank			B	40221	29837	39	13	2	1	44	ST-41/44 complex	9	6	9	9	9	6	9
GCA_003996565	Genebank			B	40034	31475	31475	153	2	1	5658		8	3	13	53	6	381	12
GCA_003996575	Genebank			A	39922	31213	31213	86	2	1	5240	ST-1 complex	1	3	1	1	379	23	13		1974
GCA_003996585	Genebank			W	40215	31299	9365	90	2	1	174	ST-174 complex	6	5	34	13	5	24	17
GCA_003996635	Genebank	China	Asia	A	40062	74	3	3	2	1	5251	ST-5 complex	1	1	2	1	3	51	3		1984
GCA_003996645	Genebank			B	40074	40074	40074	26061	2	1	5592		311	3	53	259	259	6	358
GCA_003996655	Genebank	China	Asia	A	40085	74	3	3	2	1	5079	ST-5 complex	1	1	2	1	30	2	3		1963
GCA_003996665	Genebank			A	40213	31213	31213	86	2	1	5240	ST-1 complex	1	3	1	1	379	23	13		1974
GCA_003996715	Genebank			B	40040	40040	40040	153	2	1	5630		1	3	13	53	205	3	13
GCA_003996725	Genebank			A	40043	31213	31213	86	2	1	3	ST-1 complex	1	3	1	1	1	23	13		1974
GCA_004001105	Genebank			-	179	177	177	1	1	1	1903		126	39	67	157	148	153	65
GCA_004001165	Genebank			-	179	177	177	1	1	1	1903		126	39	67	157	148	153	65
GCA_004001185	Genebank			-	179	177	177	1	1	1	1903		126	39	67	157	148	153	65
GCA_004023485	Genebank			C	40128	4016	909	5	2	1	4980	ST-4821 complex	222	3	53	275	30	21	255		1978
GCA_004023505	Genebank	China	Asia	A	40081	74	3	3	2	1	5083	ST-5 complex	1	1	382	1	3	2	19		2005
GCA_004212435	Genebank			-	206	6	6	1	1	1	1901		109	39	170	111	148	153	65
GCA_004332535	Genebank			-	1545	1451	14	1	1	1	1901		109	39	170	111	148	153	65
GCA_004332555	Genebank			-	1545	1451	14	1	1	1	1901		109	39	170	111	148	153	65
GCA_004569405	Genebank			-	40135	40135	40135	40135	40135	40135			676	963	1253	1314	1290	1190	723
GCA_004798625	Genebank			-	36955	6	6	1	1	1			109	39	170	111	148	154	-2
GCA_005046955	Genebank			-	40105	6	6	1	1	1	1893		59	39	67	157	147	153	133
GCA_005046985	Genebank			-	39958	1611	1593	1	1	1	6962		59	39	67	78	229	153	65
GCA_005046995	Genebank			-	39927	1569	1569	1	1	1			200	39	67	111	146	71	65
GCA_005047035	Genebank			-	39901	2497	2497	1	1	1	8149		59	39	67	111	188	71	223
GCA_005047055	Genebank			-	36236	6	6	1	1	1	1580		126	39	67	111	148	153	133
GCA_005047065	Genebank			-	1545	1451	14	1	1	1	1901		109	39	170	111	148	153	65
GCA_005047695	Genebank			-	40275	20220	20220	1	1	1	8152		126	39	67	156	146	153	65
GCA_005047715	Genebank			-	206	6	6	1	1	1	1901		109	39	170	111	148	153	65
GCA_005047755	Genebank			-	36270	6	6	1	1	1	8126		126	39	67	78	148	153	133
GCA_005047765	Genebank			-	40203	1419	6	1	1	1	1600		126	39	67	78	148	153	65
GCA_005047775	Genebank			-	36135	6	6	1	1	1	7367		109	39	67	111	148	153	133
GCA_005047815	Genebank			-	36081	6	6	1	1	1	1580		126	39	67	111	148	153	133
GCA_005048565	Genebank			-	40019	6	6	1	1	1			59	39	170	111	188	153	65
GCA_005048575	Genebank			-	40170	6	6	1	1	1	1889		59	39	67	78	147	153	133
GCA_005048585	Genebank			-	1545	1451	14	1	1	1	1901		109	39	170	111	148	153	65
GCA_005048615	Genebank			-	3165	6	6	1	1	1	7367		109	39	67	111	148	153	133
GCA_005166305	Genebank			-	39914	1526	1414	1	1	1	8154		128	39	67	157	149	153	65
GCA_005221285	Genebank			-	5857	30	30	30	30	30	3576		244	172	296	285	270	259	276
GCA_005221305	Genebank			-	5768	5768	5768	5768	5768	159	9344		241	162	292	273	277	289	270
GCA_005298165	Genebank			B	39977	19335	19335	19335	2	1	13074		140	5	4	173	175	34	165
GCA_005771385	Genebank			-	1545	1451	14	1	1	1	1901		109	39	170	111	148	153	65
GCA_005771765	Genebank			-	12053	1451	14	1	1	1	1901		109	39	170	111	148	153	65
GCA_005886145	Genebank			-	9	9	9	9	9	9	10248		568	394	642	585	611	601	614
GCA_006225265	Genebank			-	206	6	6	1	1	1	1901		109	39	170	111	148	153	65
GCA_006225275	Genebank			-	35965	6	6	1	1	1	1901		109	39	170	111	148	153	65
GCA_006225285	Genebank			-	206	6	6	1	1	1	1901		109	39	170	111	148	153	65
GCA_006225295	Genebank			-	206	6	6	1	1	1	1901		109	39	170	111	148	153	65
GCA_006225315	Genebank			-	206	6	6	1	1	1	1901		109	39	170	111	148	153	65
GCA_006225365	Genebank			-	206	6	6	1	1	1	1901		109	39	170	111	148	153	65
GCA_006225375	Genebank			-	35817	6	6	1	1	1	1901		109	39	170	111	148	153	65
GCA_006225395	Genebank			-	36058	6	6	1	1	1	9365		109	39	170	111	148	153	633
GCA_006225405	Genebank			-	206	6	6	1	1	1	1901		109	39	170	111	148	153	65
GCA_006225425	Genebank			-	206	6	6	1	1	1	1901		109	39	170	111	148	153	65
GCA_006225465	Genebank			-	35817	6	6	1	1	1	1901		109	39	170	111	148	153	65
GCA_006225475	Genebank			-	1533	566	6	1	1	1	1579		109	39	67	111	148	153	65
GCA_006225495	Genebank			-	1533	566	6	1	1	1	1579		109	39	67	111	148	153	65
GCA_006225515	Genebank			-	35989	1524	1524	1	1	1	1590		126	39	67	78	149	153	65
GCA_006225525	Genebank			-	3131	6	6	1	1	1	9365		109	39	170	111	148	153	633
GCA_006225565	Genebank			-	206	6	6	1	1	1	1901		109	39	170	111	148	153	65
GCA_006225575	Genebank			-	206	6	6	1	1	1	1901		109	39	170	111	148	153	65
GCA_006225585	Genebank			-	206	6	6	1	1	1	10312		109	39	170	111	148	667	65
GCA_006225595	Genebank			-	17161	6	6	1	1	1	1901		109	39	170	111	148	153	65
GCA_006225625	Genebank			-	1639	6	6	1	1	1	1901		109	39	170	111	148	153	65
GCA_006225665	Genebank			-	206	6	6	1	1	1	1901		109	39	170	111	148	153	65
GCA_006225675	Genebank			-	206	6	6	1	1	1	1901		109	39	170	111	148	153	65
GCA_006225695	Genebank			-	206	6	6	1	1	1	1901		109	39	170	111	148	153	65
GCA_006225725	Genebank			-	206	6	6	1	1	1	1901		109	39	170	111	148	153	65
GCA_006225735	Genebank			-	35867	6	6	1	1	1	1901		109	39	170	111	148	153	65
GCA_006225745	Genebank			-	35867	6	6	1	1	1	1901		109	39	170	111	148	153	65
GCA_006225755	Genebank			-	19139	6	6	1	1	1	1901		109	39	170	111	148	153	65
GCA_006225805	Genebank			-	206	6	6	1	1	1	1901		109	39	170	111	148	153	65
GCA_006225825	Genebank			-	206	6	6	1	1	1	1901		109	39	170	111	148	153	65
GCA_006225835	Genebank			-	206	6	6	1	1	1	1901		109	39	170	111	148	153	65
GCA_006225845	Genebank			-	206	6	6	1	1	1	1901		109	39	170	111	148	153	65
GCA_006225865	Genebank			-	5027	6	6	1	1	1	9363		126	39	67	238	148	153	133
GCA_006225895	Genebank			-	35817	6	6	1	1	1	1901		109	39	170	111	148	153	65
GCA_006225925	Genebank			-	35867	6	6	1	1	1	1901		109	39	170	111	148	153	65
GCA_006225935	Genebank			-	16552	6	6	1	1	1	7360		109	39	170	78	148	153	65
GCA_006225955	Genebank			-	206	6	6	1	1	1	1901		109	39	170	111	148	153	65
GCA_006225965	Genebank			-	206	6	6	1	1	1	1901		109	39	170	111	148	153	65
GCA_006226005	Genebank			-	206	6	6	1	1	1	1901		109	39	170	111	148	153	65
GCA_006226015	Genebank			-	36453	6	6	1	1	1	1901		109	39	170	111	148	153	65
GCA_006226045	Genebank			-	206	6	6	1	1	1	1901		109	39	170	111	148	153	65
GCA_006226055	Genebank			-	36236	6	6	1	1	1	1580		126	39	67	111	148	153	133
GCA_006226075	Genebank			-	1610	6	6	1	1	1	9363		126	39	67	238	148	153	133
GCA_006226095	Genebank			-	36407	6	6	1	1	1	9363		126	39	67	238	148	153	133
GCA_006226105	Genebank			-	7389	6	6	1	1	1	9363		126	39	67	238	148	153	133
GCA_006226145	Genebank			-	1639	6	6	1	1	1	1901		109	39	170	111	148	153	65
GCA_006226155	Genebank			-	35867	6	6	1	1	1	1901		109	39	170	111	148	153	65
GCA_006226185	Genebank			-	7389	6	6	1	1	1	9363		126	39	67	238	148	153	133
GCA_006226195	Genebank			-	206	6	6	1	1	1	1901		109	39	170	111	148	153	65
GCA_006334505	Genebank			C	40153	83	83	83	2	1	3779	ST-103 complex	276	4	9	17	5	18	2
GCA_006334535	Genebank			C	39999	83	83	83	2	1	3780	ST-103 complex	276	4	9	9	5	18	2
GCA_006334565	Genebank			C	40212	83	83	83	2	1	12020	ST-103 complex	2	4	9	9	5	18	2
GCA_006334585	Genebank			C	40136	83	83	83	2	1	8730		276	4	9	9	26	18	2
GCA_006334615	Genebank			C	40239	83	83	83	2	1	8730		276	4	9	9	26	18	2
GCA_006334625	Genebank			C	40148	83	83	83	2	1	3780	ST-103 complex	276	4	9	9	5	18	2
GCA_006334635	Genebank			C	40007	83	83	83	2	1	8730		276	4	9	9	26	18	2
GCA_006334675	Genebank			C	40037	83	83	83	2	1	3780	ST-103 complex	276	4	9	9	5	18	2
GCA_006334695	Genebank			C	40225	83	83	83	2	1	14810	ST-103 complex	3	4	9	9	5	18	2
GCA_006334705	Genebank			C	40164	83	83	83	2	1	5122	ST-103 complex	276	4	6	17	5	18	2
GCA_006334715	Genebank			C	40012	83	83	83	2	1	8730		276	4	9	9	26	18	2
GCA_006334765	Genebank			C	39991	83	83	83	2	1	14811	ST-103 complex	276	4	741	9	5	18	2
GCA_006334795	Genebank			C	40046	83	83	83	2	1	3780	ST-103 complex	276	4	9	9	5	18	2
GCA_006334805	Genebank			C	40119	4	4	4	2	1	5450	ST-11 complex	2	3	4	3	8	4	8
GCA_006334815	Genebank			C	39992	45	45	4	2	1	8	ST-8 complex	2	3	7	2	8	5	2
GCA_006334835	Genebank			C	40196	83	83	83	2	1	3780	ST-103 complex	276	4	9	9	5	18	2
GCA_007003995	Genebank			Y	40058	69	57	57	2	1	1655	ST-23 complex	12	5	18	9	11	9	17
GCA_007004025	Genebank			Y	40058	69	57	57	2	1	1655	ST-23 complex	12	5	18	9	11	9	17
GCA_007107165	Genebank			-	40298	177	177	1	1	1	1903		126	39	67	157	148	153	65
GCA_007107365	Genebank			-	40060	177	177	1	1	1	1903		126	39	67	157	148	153	65
GCA_007667085	Genebank			-	40084	40084	40084	40084	28	28			492	965	1014	1317	1293	1192	1289
GCA_007667125	Genebank			-	40084	40084	40084	40084	28	28			492	965	1014	1317	1293	1192	1289
GCA_007673275	Genebank			-	40184	40184	40184	39163	39163	28			1196	181	1254	1315	1291	1186	1287
GCA_008065015	Genebank			-	401	177	177	1	1	1	13429		109	39	67	157	148	71	65
GCA_008180275	Genebank			C	40078	83	83	83	2	1	8730		276	4	9	9	26	18	2
GCA_008329765	Genebank			Y	40076	69	57	57	2	1	23	ST-23 complex	10	5	18	9	11	9	17
GCA_008330745	Genebank			Y	40282	69	57	57	2	1	23	ST-23 complex	10	5	18	9	11	9	17
GCA_008330765	Genebank			Y	13939	69	57	57	2	1	23	ST-23 complex	10	5	18	9	11	9	17
GCA_008330785	Genebank			Y	13939	69	57	57	2	1	23	ST-23 complex	10	5	18	9	11	9	17
GCA_008330805	Genebank			Y	25791	69	57	57	2	1	23	ST-23 complex	10	5	18	9	11	9	17
GCA_008330825	Genebank			Y	40101	57	57	57	2	1	4183	ST-23 complex	10	5	18	9	11	9	12
GCA_008330845	Genebank			Y	13939	69	57	57	2	1	23	ST-23 complex	10	5	18	9	11	9	17
GCA_008330865	Genebank			Y	40231	69	57	57	2	1	23	ST-23 complex	10	5	18	9	11	9	17
GCA_008330885	Genebank			Y	40202	69	57	57	2	1	23	ST-23 complex	10	5	18	9	11	9	17
GCA_008330905	Genebank			Y	13939	69	57	57	2	1	23	ST-23 complex	10	5	18	9	11	9	17
GCA_008330925	Genebank			Y	40241	69	57	57	2	1	23	ST-23 complex	10	5	18	9	11	9	17
GCA_008806995	Genebank			-	180	180	180	180	180	180			528	357	1252	0	551	552	551
GCA_008807015	Genebank			-	40242	40242	40242	40242	40242	40242			1197	964	1255	1316	1292	1191	1288
GCA_009650075	Genebank			-	40177	250	6	1	1	1	10899		126	39	170	158	148	153	65
GCA_009664675	Genebank			Y	12399	69	57	57	2	1	1655	ST-23 complex	12	5	18	9	11	9	17
GCA_009664695	Genebank			W	703	4	4	4	2	1	11	ST-11 complex	2	3	4	3	8	4	6
GCA_009665055	Genebank			X	39310	39310	39310	39310	39310	39310			994	758	1169	1090	1049	998	0
GCA_009671065	Genebank			B	39579	39579	39579	39310	39310	39310			994	761	1174	1090	1052	998	0
GCA_009757005	Genebank			-	33916	1	1	1	1	1	1899		109	39	67	190	147	71	65
GCA_009757025	Genebank			-	33916	1	1	1	1	1	1899		109	39	67	190	147	71	65
GCA_009757045	Genebank			-	33916	1	1	1	1	1	1899		109	39	67	190	147	71	65
GCA_009757075	Genebank			-	40087	1	1	1	1	1			109	39	67	1318	147	71	65
GCA_009757095	Genebank			-	33916	1	1	1	1	1	1899		109	39	67	190	147	71	65
GCA_009768665	Genebank			C	40154	83	83	83	2	1			276	4	9	9	5	-2	2
GCA_009768675	Genebank			C	40208	83	83	83	2	1	3780	ST-103 complex	276	4	9	9	5	18	2
GCA_009768685	Genebank			C	40106	83	83	83	2	1	5122	ST-103 complex	276	4	6	17	5	18	2
GCA_009768695	Genebank			C	40032	83	83	83	2	1	3780	ST-103 complex	276	4	9	9	5	18	2
GCA_009768745	Genebank			C	40072	83	83	83	2	1	5122	ST-103 complex	276	4	6	17	5	18	2
GCA_009768765	Genebank			C	40109	83	83	83	2	1	3780	ST-103 complex	276	4	9	9	5	18	2
GCA_009768775	Genebank			C	40025	83	83	83	2	1	3779	ST-103 complex	276	4	9	17	5	18	2
GCA_009768785	Genebank			C	40226	83	83	83	2	1	5122	ST-103 complex	276	4	6	17	5	18	2
GCA_009768805	Genebank			C	40169	83	83	83	2	1	5122	ST-103 complex	276	4	6	17	5	18	2
GCA_011038745	Genebank			-	40198	40198	40198	40198	40198	40198			1198	966	1256	1319	1294	1193	0
GCA_011038775	Genebank			-	40199	40199	40199	40199	40198	40198			1200	966	1259	1321	1296	1195	0
GCA_011058635	Genebank			-	40070	1682	6	1	1	1	1903		126	39	67	157	148	153	65
GCA_011058655	Genebank			-	40323	1682	6	1	1	1	1903		126	39	67	157	148	153	65
GCA_011058675	Genebank			-	40080	1682	6	1	1	1	1903		126	39	67	157	148	153	65
GCA_012956785	Genebank			-	40150	428	428	1	1	1	1588		59	39	67	158	148	71	65
GCA_013014905	Genebank			-	164	15	6	1	1	1	7363		59	39	67	78	148	153	65
GCA_013014925	Genebank			-	40186	6	6	1	1	1	1901		109	39	170	111	148	153	65
GCA_013014945	Genebank			-	165	6	6	1	1	1	1901		109	39	170	111	148	153	65
GCA_013014965	Genebank			-	40229	6	6	1	1	1	1901		109	39	170	111	148	153	65
GCA_013014985	Genebank			-	40071	158	158	1	1	1	7359		109	39	170	156	188	71	65
GCA_013015005	Genebank			-	143	15	6	1	1	1	7363		59	39	67	78	148	153	65
GCA_013015025	Genebank			-	210	15	6	1	1	1	7363		59	39	67	78	148	153	65
GCA_013015045	Genebank			-	144	23	23	1	1	1	1594		109	39	67	156	152	71	65
GCA_013015065	Genebank			-	278	6	6	1	1	1	1901		109	39	170	111	148	153	65
GCA_013015085	Genebank			-	40165	158	158	1	1	1	7359		109	39	170	156	188	71	65
GCA_013015105	Genebank			-	40307	15	6	1	1	1	7363		59	39	67	78	148	153	65
GCA_013015125	Genebank			-	40240	158	158	1	1	1	7359		109	39	170	156	188	71	65
GCA_013015145	Genebank			-	40235	158	158	1	1	1	7359		109	39	170	156	188	71	65
GCA_013015165	Genebank			-	191	15	6	1	1	1	7363		59	39	67	78	148	153	65
GCA_013015185	Genebank			-	40272	158	158	1	1	1	7359		109	39	170	156	188	71	65
GCA_013015205	Genebank			-	40407	6	6	1	1	1	1901		109	39	170	111	148	153	65
GCA_013015225	Genebank			-	273	23	23	1	1	1	1594		109	39	67	156	152	71	65
GCA_013015245	Genebank			-	40017	6	6	1	1	1	1901		109	39	170	111	148	153	65
GCA_013015265	Genebank			-	40126	15	6	1	1	1	7363		59	39	67	78	148	153	65
GCA_013015385	Genebank			-	40219	158	158	1	1	1	7359		109	39	170	156	188	71	65
GCA_013015415	Genebank			-	40260	6	6	1	1	1	1901		109	39	170	111	148	153	65
GCA_013015525	Genebank			-	40255	6	6	1	1	1	1901		109	39	170	111	148	153	65
GCA_013015645	Genebank			-	40029	6	6	1	1	1	1901		109	39	170	111	148	153	65
GCA_013015725	Genebank			-	191	15	6	1	1	1	7363		59	39	67	78	148	153	65
GCA_013015805	Genebank			-	40197	23	23	1	1	1	15378		710	39	67	156	152	71	65
GCA_013015935	Genebank			-	40113	158	158	1	1	1	7359		109	39	170	156	188	71	65
GCA_013016045	Genebank			-	40082	6	6	1	1	1	1579		109	39	67	111	148	153	65
GCA_013016125	Genebank			-	40188	6	6	1	1	1	1901		109	39	170	111	148	153	65
GCA_013016245	Genebank			-	40137	15	6	1	1	1	7363		59	39	67	78	148	153	65
GCA_013016365	Genebank			-	40113	158	158	1	1	1	7359		109	39	170	156	188	71	65
GCA_013016445	Genebank			-	40143	6	6	1	1	1	1901		109	39	170	111	148	153	65
GCA_013016565	Genebank			-	191	15	6	1	1	1	7363		59	39	67	78	148	153	65
GCA_013016685	Genebank			-	273	23	23	1	1	1	1594		109	39	67	156	152	71	65
GCA_013016805	Genebank			-	40286	158	158	1	1	1	7359		109	39	170	156	188	71	65
GCA_013016925	Genebank			-	40144	15	6	1	1	1	7363		59	39	67	78	148	153	65
GCA_013017045	Genebank			-	40144	15	6	1	1	1	7363		59	39	67	78	148	153	65
GCA_013017145	Genebank			-	40112	6	6	1	1	1	1901		109	39	170	111	148	153	65
GCA_013017225	Genebank			-	206	6	6	1	1	1	1901		109	39	170	111	148	153	65
GCA_013017345	Genebank			-	40093	6	6	1	1	1	1579		109	39	67	111	148	153	65
GCA_013017445	Genebank			-	394	158	158	1	1	1	7359		109	39	170	156	188	71	65
GCA_013017565	Genebank			-	287	6	6	1	1	1	1579		109	39	67	111	148	153	65
GCA_013017645	Genebank			-	206	6	6	1	1	1	1901		109	39	170	111	148	153	65
GCA_013017765	Genebank			-	206	6	6	1	1	1	1901		109	39	170	111	148	153	65
GCA_013017865	Genebank			-	40269	6	6	1	1	1	1901		109	39	170	111	148	153	65
GCA_013017925	Genebank			-	40254	158	158	1	1	1	7359		109	39	170	156	188	71	65
GCA_013018045	Genebank			-	40251	422	14	1	1	1	1597		59	39	67	78	148	154	65
GCA_013018165	Genebank			-	40387	6	6	1	1	1	1579		109	39	67	111	148	153	65
GCA_013018285	Genebank			-	143	15	6	1	1	1	7363		59	39	67	78	148	153	65
GCA_013018325	Genebank			-	40210	6	6	1	1	1	1901		109	39	170	111	148	153	65
GCA_013018415	Genebank			-	206	6	6	1	1	1	1901		109	39	170	111	148	153	65
GCA_013018525	Genebank			-	231	6	6	1	1	1	7360		109	39	170	78	148	153	65
[truncated: 67,995 more rows]
