# Supplementary material for: Distributed genotyping and clustering of Neisseria strains reveal continual emergence of epidemic meningococcus over a century
Source: Nat Commun. 2023 Nov 24;14:7706. doi: 10.1038/s41467-023-43528-0 (PMC10673917; doi:10.1038/s41467-023-43528-0)
Supplement: Supplementary file 6 — Source Data [file 41467_2023_43528_MOESM6_ESM.xlsx]

## Sheet: Figure 2
a.	Figure 2
	a.				b.
Accession	HC1050	HC1130	species		ID/Accession	serogroup in silico	HC760	HC1050	species
ERR6057798	6967	1	Neisseria uirgultaei		S1	X	70138	2	N. meningitidis
ERR4791219	6967	1	Neisseria uirgultaei		S2	-	55	55
ERR2214310	11728	1	Neisseria cinerea		S3	-	70144	70144
ERR3900343	25175	1	Neisseria cinerea		S4	W	4	2	N. meningitidis
ERR439332	27812	1	Neisseria cinerea		S5	B	153	2	N. meningitidis
ERR3900344	25207	1	Neisseria cinerea		S6	A	86	2	N. meningitidis
ERR494698	20683	1	Neisseria cinerea		S7	A	86	2	N. meningitidis
ERR6057708	33927	1	Neisseria cinerea		S8	A	86	2	N. meningitidis
ERR3900271	4178	1	Neisseria cinerea		S18	B	153	2	N. meningitidis
ERR1863039	4178	1	Neisseria cinerea		S20	B	40054	2	N. meningitidis
ERR1517505	4178	1	Neisseria cinerea		S21	B	13	2	N. meningitidis
ERR3938490	25593	1	Neisseria cinerea		S22	B	22492	2	N. meningitidis
ERR6057827	34662	1	Neisseria cinerea		S39	B	5	2	N. meningitidis
ERR1389429	3129	1	Neisseria cinerea		S41	B	5	2	N. meningitidis
ERR976848	37230	1	Neisseria cinerea		S42	-	39890	2	N. meningitidis
ERR351714	20597	1	Neisseria cinerea		S43	B	153	2	N. meningitidis
ERR160741	960	1	Neisseria cinerea		S44	B	5	2	N. meningitidis
ERR779757	35723	1	Neisseria cinerea		S45	W	5	2	N. meningitidis
ERR439330	27839	27839	Neisseria cinerea		S47	B	153	2	N. meningitidis
ERR1161469	2356	29	Neisseria cinerea		S48	B	4	2	N. meningitidis
ERR439300	27927	27837	Neisseria cinerea		S50	B	5	2	N. meningitidis
ERR439303	27837	27837	Neisseria cinerea		S51	B	26061	2	N. meningitidis
GCA_003044675	39539	29	Neisseria cinerea		S52	W	4	2	N. meningitidis
ERR439339	27742	29	Neisseria cinerea		S53	B	4	2	N. meningitidis
ERR160744	29	29	Neisseria cinerea		S54	A	86	2	N. meningitidis
GCA_000173895	29	29	Neisseria cinerea		S55	C	22492	2	N. meningitidis
ERR1447354	3474	29	Neisseria cinerea		S57	W	4	2	N. meningitidis
ERR3938488	3474	29	Neisseria cinerea		S58	W	4	2	N. meningitidis
GCA_900475315	39344	29	Neisseria cinerea		S59	B	153	2	N. meningitidis
GCA_003044745	39344	29	Neisseria cinerea		S60	B	153	2	N. meningitidis
ERR107462	1817	29	Neisseria cinerea		S61	B	5	2	N. meningitidis
ERR1389263	1817	29	Neisseria cinerea		S62	B	4	2	N. meningitidis
GCA_003044855	1817	29	Neisseria cinerea		S63	B	4	2	N. meningitidis
SRR15192001	1817	29	Neisseria cinerea		S65	B	5	2	N. meningitidis
GCA_003044825	39245	29	Neisseria cinerea		S66	A	86	2	N. meningitidis
ERR160745	5817	29	Neisseria cinerea		S67	B	2	2	N. meningitidis
ERR3938486	5817	29	Neisseria cinerea		S68	B	2	2	N. meningitidis
ERR3900342	5817	29	Neisseria cinerea		S69	B	5	2	N. meningitidis
ERR1717595	5817	29	Neisseria cinerea		S70	-	70173	2	N. meningitidis
GCA_014596375	5817	29	Neisseria cinerea		S71	B	39857	2	N. meningitidis
ERR439333	5817	29	Neisseria cinerea		S72	B	26061	2	N. meningitidis
ERR160740	5817	29	Neisseria cinerea		S73	B	4	2	N. meningitidis
ERR4189226	34	1	Neisseria polysaccharea		S74	B	5	2	N. meningitidis
ERR4823050	34	1	Neisseria polysaccharea		S75	B	153	2	N. meningitidis
ERR1604226	34	1	Neisseria polysaccharea		S76	A	86	2	N. meningitidis
ERR1674672	34	1	Neisseria polysaccharea		S77	B	5	2	N. meningitidis
ERR1674736	34	1	Neisseria polysaccharea		S78	X	19454	2	N. meningitidis
ERR4823040	34	1	Neisseria polysaccharea		S79	A	86	2	N. meningitidis
ERR3339231	34	1	Neisseria polysaccharea		S80	A	86	2	N. meningitidis
ERR1678065	34	1	Neisseria polysaccharea		S81	A	86	2	N. meningitidis
ERR1863036	34	1	Neisseria polysaccharea		S82	B	4	2	N. meningitidis
ERR1554132	34	1	Neisseria polysaccharea		S84	A	86	2	N. meningitidis
ERR3905905	34	1	Neisseria polysaccharea		S87	X	19454	2	N. meningitidis
ERR160738	34	1	Neisseria polysaccharea		S88	C	31171	2	N. meningitidis
ERR1517398	34	1	Neisseria polysaccharea		S89	X	19454	2	N. meningitidis
ERR3905890	34	1	Neisseria polysaccharea		S90	A	86	2	N. meningitidis
ERR1517321	34	1	Neisseria polysaccharea		S91	B	2	2	N. meningitidis
GCA_003355195	34	1	Neisseria polysaccharea		S92	B	2	2	N. meningitidis
ERR107400	34	1	Neisseria polysaccharea		S93	A	86	2	N. meningitidis
ERR107440	34	1	Neisseria polysaccharea		S94	X	19454	2	N. meningitidis
ERR107435	34	1	Neisseria polysaccharea		S95	A	86	2	N. meningitidis
ERR107389	34	1	Neisseria polysaccharea		S96	X	19454	2	N. meningitidis
ERR107439	34	1	Neisseria polysaccharea		S97	A	3	2	N. meningitidis
ERR107409	34	1	Neisseria polysaccharea		S99	A	86	2	N. meningitidis
ERR107385	34	1	Neisseria polysaccharea		S101	-	70092	70092
ERR107419	34	1	Neisseria polysaccharea		S102	B	153	2	N. meningitidis
ERR1382223	34	1	Neisseria polysaccharea		S104	B	4	2	N. meningitidis
ERR107381	34	1	Neisseria polysaccharea		S106	A	86	2	N. meningitidis
ERR107427	34	1	Neisseria polysaccharea		S108	B	5	2	N. meningitidis
ERR107447	34	1	Neisseria polysaccharea		S109	A	86	2	N. meningitidis
ERR107448	34	1	Neisseria polysaccharea		S111	A	86	2	N. meningitidis
ERR107386	34	1	Neisseria polysaccharea		S113	A	86	2	N. meningitidis
ERR107424	34	1	Neisseria polysaccharea		S114	A	86	2	N. meningitidis
ERR107422	34	1	Neisseria polysaccharea		S115	A	86	2	N. meningitidis
ERR3890174	2596	1	Neisseria polysaccharea		S116	A	86	2	N. meningitidis
ERR160746	2596	1	Neisseria polysaccharea		S117	A	86	2	N. meningitidis
ERR1292438	2596	1	Neisseria polysaccharea		S118	A	86	2	N. meningitidis
ERR1292492	2596	1	Neisseria polysaccharea		S119	A	86	2	N. meningitidis
ERR1389457	2596	1	Neisseria polysaccharea		S120	A	86	2	N. meningitidis
ERR3293962	17708	1	Neisseria polysaccharea		S121	A	86	2	N. meningitidis
ERR1674732	5474	1	Neisseria polysaccharea		S122	A	86	2	N. meningitidis
ERR1674679	5474	1	Neisseria polysaccharea		S123	A	86	2	N. meningitidis
ERR1674709	5474	1	Neisseria polysaccharea		S124	A	86	2	N. meningitidis
ERR1604221	5474	1	Neisseria polysaccharea		S125	A	86	2	N. meningitidis
ERR1604112	5474	1	Neisseria polysaccharea		S126	B	4	2	N. meningitidis
ERR1674733	5474	1	Neisseria polysaccharea		S127	A	86	2	N. meningitidis
ERR1674707	5474	1	Neisseria polysaccharea		S128	A	86	2	N. meningitidis
ERR1674735	5474	1	Neisseria polysaccharea		S130	A	86	2	N. meningitidis
ERR1674722	5474	1	Neisseria polysaccharea		S131	A	86	2	N. meningitidis
ERR3001869	5474	1	Neisseria polysaccharea		S135	A	86	2	N. meningitidis
ERR1604225	5474	1	Neisseria polysaccharea		S136	A	86	2	N. meningitidis
ERR1604222	5474	1	Neisseria polysaccharea		S137	A	86	2	N. meningitidis
ERR1604223	5474	1	Neisseria polysaccharea		S138	A	86	2	N. meningitidis
ERR3001867	5474	1	Neisseria polysaccharea		S139	A	86	2	N. meningitidis
ERR4189027	5474	1	Neisseria polysaccharea		S140	A	86	2	N. meningitidis
ERR6057825	33936	1	Neisseria polysaccharea		S141	A	86	2	N. meningitidis
ERR976841	37041	1	Neisseria polysaccharea		S142	A	86	2	N. meningitidis
GCA_003045035	39551	1	Neisseria polysaccharea		S143	A	86	2	N. meningitidis
ERR3900270	5786	1	Neisseria polysaccharea		S144	A	86	2	N. meningitidis
ERR160751	5786	1	Neisseria polysaccharea		S145	A	86	2	N. meningitidis
ERR6057754	25561	1	Neisseria polysaccharea		S178	B	5	2	N. meningitidis
ERR3938489	25561	1	Neisseria polysaccharea		S179	B	5	2	N. meningitidis
ERR3938487	25561	1	Neisseria polysaccharea		S180	W	4	2	N. meningitidis
ERR6057849	25561	1	Neisseria polysaccharea		S181	B	5	2	N. meningitidis
ERR6057852	25561	1	Neisseria polysaccharea		S182	W	4	2	N. meningitidis
ERR160750	5808	1	Neisseria polysaccharea		S183	W	4	2	N. meningitidis
ERR6057764	5808	1	Neisseria polysaccharea		S184	B	2	2	N. meningitidis
ERR1994730	5808	1	Neisseria polysaccharea		S186	B	5	2	N. meningitidis
GCA_015711285	5808	1	Neisseria polysaccharea		S187	B	5	2	N. meningitidis
GCA_000193775	55	1	Neisseria polysaccharea		HB024717	A	86	2	N. meningitidis
ERR976832	55	1	Neisseria polysaccharea		HB024718	A	86	2	N. meningitidis
ERR976833	55	1	Neisseria polysaccharea		HB024719	A	86	2	N. meningitidis
ERR976854	55	1	Neisseria polysaccharea		HB024720	A	86	2	N. meningitidis
ERR976838	2409	1	Neisseria polysaccharea		HB024721	A	86	2	N. meningitidis
ERR847123	2409	1	Neisseria polysaccharea		HB024722	A	86	2	N. meningitidis
GCA_003495225	2409	1	Neisseria polysaccharea		HB024723	A	86	2	N. meningitidis
GCA_018224585	2409	1	Neisseria polysaccharea		HB024724	A	86	2	N. meningitidis
ERR1389321	2409	1	Neisseria polysaccharea		HB024725	A	86	2	N. meningitidis
ERR107383	1725	1	Neisseria HC1050_1725		HB024726	B	4	2	N. meningitidis
ERR1600478	1725	1	Neisseria HC1050_1725		HB024727	A	86	2	N. meningitidis
ERR107387	1731	1	Neisseria viridiae		HB024728	A	86	2	N. meningitidis
ERR107377	1731	1	Neisseria viridiae		HB024729	A	86	2	N. meningitidis
ERR107438	1731	1	Neisseria viridiae		HB024730	A	86	2	N. meningitidis
ERR107451	1731	1	Neisseria viridiae		HB024731	A	86	2	N. meningitidis
ERR107446	1731	1	Neisseria viridiae		HB024732	A	86	2	N. meningitidis
ERR107401	1731	1	Neisseria viridiae		HB024733	A	86	2	N. meningitidis
ERR107437	1731	1	Neisseria viridiae		HB024734	B	83	2	N. meningitidis
ERR107374	1717	1	Neisseria blantyrii		HB024735	A	86	2	N. meningitidis
ERR107375	1717	1	Neisseria blantyrii		HB024736	A	86	2	N. meningitidis
ERR1674617	1717	1	Neisseria blantyrii		HB024737	A	86	2	N. meningitidis
ERR1604431	1717	1	Neisseria blantyrii		HB024738	A	86	2	N. meningitidis
ERR107420	1717	1	Neisseria blantyrii		HB024739	A	86	2	N. meningitidis
ERR107428	1717	1	Neisseria blantyrii		HB024740	A	86	2	N. meningitidis
ERR107382	1717	1	Neisseria blantyrii		HB024741	A	86	2	N. meningitidis
ERR1382212	1717	1	Neisseria blantyrii		HB024742	A	86	2	N. meningitidis
ERR107407	1717	1	Neisseria blantyrii		HB024743	A	86	2	N. meningitidis
ERR4188960	27067	1	Neisseria HC1050_27067		HB024744	A	86	2	N. meningitidis
ERR4188792	27067	1	Neisseria HC1050_27067		HB024745	A	86	2	N. meningitidis
ERR4188826	27067	1	Neisseria HC1050_27067		HB024746	A	86	2	N. meningitidis
ERR4791204	27067	1	Neisseria HC1050_27067		HB024747	A	86	2	N. meningitidis
ERR4189300	27067	1	Neisseria HC1050_27067		HB024748	B	40054	2	N. meningitidis
ERR4188818	27067	1	Neisseria HC1050_27067		HB024749	A	86	2	N. meningitidis
ERR4189258	27067	1	Neisseria HC1050_27067		HB024750	B	153	2	N. meningitidis
ERR4189234	27466	1	Neisseria HC1050_27466		HB024751	-	83	2	N. meningitidis
ERR1674729	5936	1	Neisseria HC1050_5936		HB024752	B	70087	2	N. meningitidis
ERR4188801	26900	1	Neisseria HC1050_26900		HB024753	A	86	2	N. meningitidis
ERR4188797	26900	1	Neisseria HC1050_26900		HB024754	A	86	2	N. meningitidis
ERR1730444	6967	1	Neisseria uirgultaei		HB024755	A	86	2	N. meningitidis
ERR3001636	6956	1	Neisseria maigaei		HB024756	B	31034	2	N. meningitidis
ERR4188822	6956	1	Neisseria maigaei		GCA_000006845	-	1	1	N.gonorrohoeae
ERR6057851	1706	1	Neisseria bergeri		GCA_000008805	-	2	2	N. meningitidis
ERR160726	1706	1	Neisseria bergeri		GCA_000009105	A	3	2	N. meningitidis
GCA_003044485	1706	1	Neisseria bergeri		GCA_000009465	C	4	2	N. meningitidis
ERR4188860	1706	1	Neisseria bergeri		GCA_000014105	C	5	2	N. meningitidis
GCA_003493325	1706	1	Neisseria bergeri		GCA_000020105	-	1	1	N.gonorrohoeae
ERR6057775	1706	1	Neisseria bergeri		GCA_000026965	C	7	2	N. meningitidis
ERR4188973	1706	1	Neisseria bergeri		GCA_000083565	-	8	2	N. meningitidis
ERR6057719	1706	1	Neisseria bergeri		GCA_000090875	-	9	9
ERR1730408	1706	1	Neisseria bergeri		GCA_000144995	C	4	2	N. meningitidis
ERR4188919	1706	1	Neisseria bergeri		GCA_000145015	C	4	2	N. meningitidis
ERR1730429	1706	1	Neisseria bergeri		GCA_000146655	B	12	2	N. meningitidis
GCA_003490325	1706	1	Neisseria bergeri		GCA_000152165	B	13	2	N. meningitidis
GCA_003492905	1706	1	Neisseria bergeri		GCA_000156755	-	1	1	N.gonorrohoeae
ERR3001870	1706	1	Neisseria bergeri		GCA_000156775	-	1	1	N.gonorrohoeae
ERR1730441	1706	1	Neisseria bergeri		GCA_000156795	-	1	1	N.gonorrohoeae
ERR1730432	1706	1	Neisseria bergeri		GCA_000156815	-	1	1	N.gonorrohoeae
ERR3001647	1706	1	Neisseria bergeri		GCA_000156835	-	1	1	N.gonorrohoeae
ERR1603993	1706	1	Neisseria bergeri		GCA_000156855	-	1	1	N.gonorrohoeae
ERR1730438	1706	1	Neisseria bergeri		GCA_000156875	-	1	1	N.gonorrohoeae
ERR1730431	1706	1	Neisseria bergeri		GCA_000156895	-	1	1	N.gonorrohoeae
ERR1730437	1706	1	Neisseria bergeri		GCA_000156915	-	1	1	N.gonorrohoeae
ERR3001860	1706	1	Neisseria bergeri		GCA_000156935	-	1	1	N.gonorrohoeae
ERR3001627	1706	1	Neisseria bergeri		GCA_000156955	-	1	1	N.gonorrohoeae
ERR3001648	1706	1	Neisseria bergeri		GCA_000156975	-	1	1	N.gonorrohoeae
ERR1730428	1706	1	Neisseria bergeri		GCA_000159935	-	1	1	N.gonorrohoeae
ERR1730419	1706	1	Neisseria bergeri		GCA_000163535	-	1	1	N.gonorrohoeae
ERR1730425	1706	1	Neisseria bergeri		GCA_000173875	-	28	28
ERR3001623	1706	1	Neisseria bergeri		GCA_000173895	-	29	29
ERR1730440	1706	1	Neisseria bergeri		GCA_000173935	-	30	30
ERR1730409	1706	1	Neisseria bergeri		GCA_000173955	-	31	31
ERR1730434	1706	1	Neisseria bergeri		GCA_000173995	-	32	32	N.lactamica
ERR3001645	1706	1	Neisseria bergeri		GCA_000174655	-	33	33
ERR3001641	1706	1	Neisseria bergeri		GCA_000175275	-	38457	38457
ERR3001862	1706	1	Neisseria bergeri		GCA_000176735	-	34	34
ERR3001835	1706	1	Neisseria bergeri		GCA_000180595	-	35	32	N.lactamica
ERR3001628	1706	1	Neisseria bergeri		GCA_000186165	-	37	37
ERR4791207	1706	1	Neisseria bergeri		GCA_000191185	X	38	2	N. meningitidis
ERR4791208	1706	1	Neisseria bergeri		GCA_000191205	B	13	2	N. meningitidis
ERR1674616	1706	1	Neisseria bergeri		GCA_000191225	B	4	2	N. meningitidis
ERR107418	1706	1	Neisseria bergeri		GCA_000191245	B	41	2	N. meningitidis
ERR107378	1706	1	Neisseria bergeri		GCA_000191265	B	13	2	N. meningitidis
ERR107443	1706	1	Neisseria bergeri		GCA_000191285	B	4	2	N. meningitidis
ERR107373	1706	1	Neisseria bergeri		GCA_000191305	B	2	2	N. meningitidis
ERR107421	1706	1	Neisseria bergeri		GCA_000191325	B	4	2	N. meningitidis
ERR107442	1706	1	Neisseria bergeri		GCA_000191345	B	41	2	N. meningitidis
ERR107433	1706	1	Neisseria bergeri		GCA_000191425	B	4	2	N. meningitidis
ERR107425	1706	1	Neisseria bergeri		GCA_000191445	B	2	2	N. meningitidis
ERR107423	1706	1	Neisseria bergeri		GCA_000191465	B	13	2	N. meningitidis
ERR107432	1706	1	Neisseria bergeri		GCA_000191505	B	41	2	N. meningitidis
ERR107394	1706	1	Neisseria bergeri		GCA_000191525	B	13	2	N. meningitidis
ERR107396	1706	1	Neisseria bergeri		GCA_000193735	-	53	53
ERR107376	1706	1	Neisseria bergeri		GCA_000193755	-	54	54
ERR107406	1706	1	Neisseria bergeri		GCA_000193775	-	55	55
ERR1795718	56	1	Neisseria HC1050_56		GCA_000193795	-	56	56
ERR3339067	56	1	Neisseria HC1050_56		GCA_000193815	Y	57	2	N. meningitidis
ERR4791227	56	1	Neisseria HC1050_56		GCA_000194925	-	58	58
ERR3905734	56	1	Neisseria HC1050_56		GCA_000196295	-	59	32	N.lactamica
ERR1682116	56	1	Neisseria HC1050_56		GCA_000224255	-	60	60
GCA_000193795	56	1	Neisseria HC1050_56		GCA_000224275	-	60	60
ERR1761813	56	1	Neisseria HC1050_56		GCA_000226875	-	62	62
ERR3641453	56	1	Neisseria HC1050_56		GCA_000227275	-	63	63
ERR1770830	56	1	Neisseria HC1050_56		GCA_000227765	-	64	64
ERR6057822	56	1	Neisseria HC1050_56		GCA_000240545	Y	65	2	N. meningitidis
ERR1604094	56	1	Neisseria HC1050_56		GCA_000240565	Y	65	2	N. meningitidis
ERR1600523	3540	1	Neisseria lactamica		GCA_000240585	W	67	2	N. meningitidis
ERR1771222	3540	1	Neisseria lactamica		GCA_000240605	W	67	2	N. meningitidis
ERR3623512	32	1	Neisseria lactamica		GCA_000240625	Y	57	2	N. meningitidis
ERR3623516	32	1	Neisseria lactamica		GCA_000240645	Y	57	2	N. meningitidis
ERR3641451	32	1	Neisseria lactamica		GCA_000240665	-	71	2	N. meningitidis
ERR3623515	32	1	Neisseria lactamica		GCA_000242735	Y	57	2	N. meningitidis
ERR1674680	32	1	Neisseria lactamica		GCA_000242755	Y	57	2	N. meningitidis
GCA_003495565	32	1	Neisseria lactamica		GCA_000253215	A	3	2	N. meningitidis
ERR3339331	32	1	Neisseria lactamica		GCA_000260655	-	75	75
GCA_003492425	32	1	Neisseria lactamica		GCA_000273665	-	1	1	N.gonorrohoeae
ERR3938411	32	1	Neisseria lactamica		GCA_000273685	-	1	1	N.gonorrohoeae
ERR4791222	32	1	Neisseria lactamica		GCA_000293245	-	80	2	N. meningitidis
ERR1517550	32	1	Neisseria lactamica		GCA_000293265	-	81	2	N. meningitidis
ERR2215342	32	1	Neisseria lactamica		GCA_000293285	X	65	2	N. meningitidis
ERR1604187	32	1	Neisseria lactamica		GCA_000293305	-	83	2	N. meningitidis
ERR4162368	32	1	Neisseria lactamica		GCA_000293325	-	83	2	N. meningitidis
ERR4162360	32	1	Neisseria lactamica		GCA_000293345	-	83	2	N. meningitidis
ERR4188753	32	1	Neisseria lactamica		GCA_000293365	A	86	2	N. meningitidis
ERR4189132	32	1	Neisseria lactamica		GCA_000293385	-	83	2	N. meningitidis
ERR4791221	32	1	Neisseria lactamica		GCA_000293405	B	88	2	N. meningitidis
ERR1604138	32	1	Neisseria lactamica		GCA_000293425	-	89	2	N. meningitidis
ERR4188917	32	1	Neisseria lactamica		GCA_000293445	W	90	2	N. meningitidis
ERR4823042	32	1	Neisseria lactamica		GCA_000293465	-	83	2	N. meningitidis
ERR4188890	32	1	Neisseria lactamica		GCA_000293625	-	71	2	N. meningitidis
ERR1771090	32	1	Neisseria lactamica		GCA_000293645	B	93	2	N. meningitidis
GCA_002318615	32	1	Neisseria lactamica		GCA_000293665	-	94	2	N. meningitidis
ERR1604195	32	1	Neisseria lactamica		GCA_000304435	-	71	2	N. meningitidis
ERR107459	32	1	Neisseria lactamica		GCA_000318235	-	96	96
ERR3623518	32	1	Neisseria lactamica		GCA_000327545	A	3	2	N. meningitidis
ERR1604205	32	1	Neisseria lactamica		GCA_000327565	A	3	2	N. meningitidis
ERR4162418	32	1	Neisseria lactamica		GCA_000327585	A	3	2	N. meningitidis
ERR1604180	32	1	Neisseria lactamica		GCA_000327605	A	3	2	N. meningitidis
ERR1604067	32	1	Neisseria lactamica		GCA_000327625	W	4	2	N. meningitidis
ERR4162613	32	1	Neisseria lactamica		GCA_000327645	X	38	2	N. meningitidis
ERR4188784	32	1	Neisseria lactamica		GCA_000327665	A	3	2	N. meningitidis
ERR4791220	32	1	Neisseria lactamica		GCA_000327685	X	38	2	N. meningitidis
ERR4823045	32	1	Neisseria lactamica		GCA_000327705	B	4	2	N. meningitidis
ERR4162282	32	1	Neisseria lactamica		GCA_000327725	A	3	2	N. meningitidis
ERR4188894	32	1	Neisseria lactamica		GCA_000327745	A	86	2	N. meningitidis
ERR4188886	32	1	Neisseria lactamica		GCA_000327765	A	86	2	N. meningitidis
ERR4162617	32	1	Neisseria lactamica		GCA_000327785	A	3	2	N. meningitidis
ERR4162625	32	1	Neisseria lactamica		GCA_000327805	A	3	2	N. meningitidis
ERR1761674	7453	1	Neisseria lactamica		GCA_000327825	B	2	2	N. meningitidis
ERR4162374	32	1	Neisseria lactamica		GCA_000327845	B	2	2	N. meningitidis
ERR4823044	32	1	Neisseria lactamica		GCA_000327865	C	2	2	N. meningitidis
ERR1604191	32	1	Neisseria lactamica		GCA_000327885	W	4	2	N. meningitidis
ERR4189051	32	1	Neisseria lactamica		GCA_000327905	C	4	2	N. meningitidis
ERR1604200	32	1	Neisseria lactamica		GCA_000327925	C	4	2	N. meningitidis
ERR1604153	32	1	Neisseria lactamica		GCA_000327945	C	2	2	N. meningitidis
ERR4162573	32	1	Neisseria lactamica		GCA_000327965	X	38	2	N. meningitidis
ERR4162545	32	1	Neisseria lactamica		GCA_000327985	A	3	2	N. meningitidis
ERR4188880	32	1	Neisseria lactamica		GCA_000328005	B	4	2	N. meningitidis
ERR1604190	32	1	Neisseria lactamica		GCA_000328025	A	86	2	N. meningitidis
ERR1604151	32	1	Neisseria lactamica		GCA_000328045	C	122	2	N. meningitidis
ERR4162370	32	1	Neisseria lactamica		GCA_000328065	A	3	2	N. meningitidis
ERR1604062	32	1	Neisseria lactamica		GCA_000328085	A	3	2	N. meningitidis
ERR4823036	32	1	Neisseria lactamica		GCA_000328105	A	3	2	N. meningitidis
ERR1604155	32	1	Neisseria lactamica		GCA_000328125	C	2	2	N. meningitidis
ERR1604134	32	1	Neisseria lactamica		GCA_000328145	C	4	2	N. meningitidis
ERR1604147	32	1	Neisseria lactamica		GCA_000328165	W	4	2	N. meningitidis
ERR1604207	32	1	Neisseria lactamica		GCA_000328185	B	2	2	N. meningitidis
ERR1517606	32	1	Neisseria lactamica		GCA_000328205	X	38	2	N. meningitidis
ERR1795890	32	1	Neisseria lactamica		GCA_000328225	A	86	2	N. meningitidis
ERR3674763	32	1	Neisseria lactamica		GCA_000328245	A	86	2	N. meningitidis
ERR3674671	32	1	Neisseria lactamica		GCA_000328265	B	2	2	N. meningitidis
ERR2619584	32	1	Neisseria lactamica		GCA_000334175	C	5	2	N. meningitidis
ERR3339447	32	1	Neisseria lactamica		GCA_000367485	B	4	2	N. meningitidis
ERR1795891	32	1	Neisseria lactamica		GCA_000386045	Y	57	2	N. meningitidis
ERR1863099	32	1	Neisseria lactamica		GCA_000386065	Y	57	2	N. meningitidis
ERR3905728	32	1	Neisseria lactamica		GCA_000386085	A	86	2	N. meningitidis
ERR3641450	32	1	Neisseria lactamica		GCA_000386105	A	86	2	N. meningitidis
ERR1770925	32	1	Neisseria lactamica		GCA_000386125	A	86	2	N. meningitidis
ERR1517552	32	1	Neisseria lactamica		GCA_000386145	A	3	2	N. meningitidis
ERR1600445	32	1	Neisseria lactamica		GCA_000386165	A	86	2	N. meningitidis
ERR1761734	32	1	Neisseria lactamica		GCA_000386185	A	3	2	N. meningitidis
GCA_003495575	32	1	Neisseria lactamica		GCA_000386205	A	3	2	N. meningitidis
ERR1517598	32	1	Neisseria lactamica		GCA_000386225	A	3	2	N. meningitidis
ERR1517538	32	1	Neisseria lactamica		GCA_000386245	A	86	2	N. meningitidis
ERR1600485	32	1	Neisseria lactamica		GCA_000386265	A	86	2	N. meningitidis
GCA_003492765	32	1	Neisseria lactamica		GCA_000386285	A	86	2	N. meningitidis
ERR1604452	32	1	Neisseria lactamica		GCA_000386305	A	86	2	N. meningitidis
ERR1604398	32	1	Neisseria lactamica		GCA_000386325	A	3	2	N. meningitidis
ERR1604334	32	1	Neisseria lactamica		GCA_000386345	A	3	2	N. meningitidis
ERR1604471	32	1	Neisseria lactamica		GCA_000386365	-	3	2	N. meningitidis
ERR1604335	32	1	Neisseria lactamica		GCA_000386385	A	3	2	N. meningitidis
ERR1604443	32	1	Neisseria lactamica		GCA_000386405	A	3	2	N. meningitidis
ERR1604441	32	1	Neisseria lactamica		GCA_000386425	A	3	2	N. meningitidis
ERR1604462	32	1	Neisseria lactamica		GCA_000386445	A	3	2	N. meningitidis
ERR1604363	32	1	Neisseria lactamica		GCA_000386465	A	3	2	N. meningitidis
ERR1604399	32	1	Neisseria lactamica		GCA_000386485	A	3	2	N. meningitidis
ERR1604405	32	1	Neisseria lactamica		GCA_000386505	A	3	2	N. meningitidis
ERR1604388	32	1	Neisseria lactamica		GCA_000386525	A	3	2	N. meningitidis
ERR1604415	32	1	Neisseria lactamica		GCA_000386545	A	3	2	N. meningitidis
ERR1604395	32	1	Neisseria lactamica		GCA_000386565	C	4	2	N. meningitidis
ERR1604460	32	1	Neisseria lactamica		GCA_000386585	Y	57	2	N. meningitidis
ERR1604465	32	1	Neisseria lactamica		GCA_000386605	Y	57	2	N. meningitidis
ERR1604382	32	1	Neisseria lactamica		GCA_000386625	Y	57	2	N. meningitidis
ERR1604445	32	1	Neisseria lactamica		GCA_000386645	Y	57	2	N. meningitidis
ERR1604414	32	1	Neisseria lactamica		GCA_000386665	Y	57	2	N. meningitidis
ERR1604439	32	1	Neisseria lactamica		GCA_000386685	Y	57	2	N. meningitidis
ERR1604480	32	1	Neisseria lactamica		GCA_000386705	C	4	2	N. meningitidis
ERR1604376	32	1	Neisseria lactamica		GCA_000386725	C	4	2	N. meningitidis
ERR1604424	32	1	Neisseria lactamica		GCA_000386745	B	83	2	N. meningitidis
ERR1604440	32	1	Neisseria lactamica		GCA_000386765	C	4	2	N. meningitidis
ERR1604456	32	1	Neisseria lactamica		GCA_000386785	C	31563	2	N. meningitidis
ERR1674607	32	1	Neisseria lactamica		GCA_000386805	C	2	2	N. meningitidis
ERR1604411	32	1	Neisseria lactamica		GCA_000386825	B	2	2	N. meningitidis
ERR1604377	32	1	Neisseria lactamica		GCA_000386845	C	2	2	N. meningitidis
ERR1604361	32	1	Neisseria lactamica		GCA_000386865	W	4	2	N. meningitidis
ERR1604410	32	1	Neisseria lactamica		GCA_000386885	W	4	2	N. meningitidis
ERR1604437	32	1	Neisseria lactamica		GCA_000386905	W	4	2	N. meningitidis
ERR1604362	32	1	Neisseria lactamica		GCA_000386925	W	4	2	N. meningitidis
ERR1604341	32	1	Neisseria lactamica		GCA_000386945	-	65	2	N. meningitidis
ERR1604369	32	1	Neisseria lactamica		GCA_000386965	W	65	2	N. meningitidis
ERR1604348	32	1	Neisseria lactamica		GCA_000386985	W	4	2	N. meningitidis
ERR1677922	32	1	Neisseria lactamica		GCA_000387005	W	4	2	N. meningitidis
ERR3905805	32	1	Neisseria lactamica		GCA_000387025	W	4	2	N. meningitidis
ERR3905719	32	1	Neisseria lactamica		GCA_000387045	W	4	2	N. meningitidis
ERR3339376	32	1	Neisseria lactamica		GCA_000387065	W	4	2	N. meningitidis
ERR3339272	32	1	Neisseria lactamica		GCA_000387085	W	4	2	N. meningitidis
ERR2619529	32	1	Neisseria lactamica		GCA_000387105	X	38	2	N. meningitidis
ERR3938374	32	1	Neisseria lactamica		GCA_000387125	X	38	2	N. meningitidis
ERR3674722	32	1	Neisseria lactamica		GCA_000387145	Y	65	2	N. meningitidis
ERR3339078	32	1	Neisseria lactamica		GCA_000387165	Y	57	2	N. meningitidis
ERR1761729	32	1	Neisseria lactamica		GCA_000387185	C	4	2	N. meningitidis
ERR3938388	32	1	Neisseria lactamica		GCA_000387205	C	4	2	N. meningitidis
ERR3905870	32	1	Neisseria lactamica		GCA_000387225	C	4	2	N. meningitidis
ERR3674691	32	1	Neisseria lactamica		GCA_000387245	C	4	2	N. meningitidis
ERR3339219	32	1	Neisseria lactamica		GCA_000387265	Y	57	2	N. meningitidis
ERR1761715	32	1	Neisseria lactamica		GCA_000387285	Y	57	2	N. meningitidis
ERR1761738	32	1	Neisseria lactamica		GCA_000387305	Y	57	2	N. meningitidis
ERR976878	32	1	Neisseria lactamica		GCA_000387325	C	4	2	N. meningitidis
ERR3339222	32	1	Neisseria lactamica		GCA_000387345	C	4	2	N. meningitidis
ERR1863093	32	1	Neisseria lactamica		GCA_000387365	C	4	2	N. meningitidis
ERR1761860	32	1	Neisseria lactamica		GCA_000387385	C	4	2	N. meningitidis
ERR3905816	32	1	Neisseria lactamica		GCA_000392355	A	3	2	N. meningitidis
ERR3905871	32	1	Neisseria lactamica		GCA_000392695	A	3	2	N. meningitidis
ERR3905731	32	1	Neisseria lactamica		GCA_000392715	C	4	2	N. meningitidis
ERR3339202	32	1	Neisseria lactamica		GCA_000392735	Y	57	2	N. meningitidis
ERR3339379	32	1	Neisseria lactamica		GCA_000413175	W	4	2	N. meningitidis
ERR1678051	32	1	Neisseria lactamica		GCA_000413195	W	65	2	N. meningitidis
ERR2619534	32	1	Neisseria lactamica		GCA_000413215	W	90	2	N. meningitidis
ERR3674762	32	1	Neisseria lactamica		GCA_000413235	X	38	2	N. meningitidis
ERR3339278	32	1	Neisseria lactamica		GCA_000448005	B	13	2	N. meningitidis
ERR3905897	32	1	Neisseria lactamica		GCA_000448025	B	2	2	N. meningitidis
ERR3339242	32	1	Neisseria lactamica		GCA_000448045	B	2	2	N. meningitidis
ERR1677995	32	1	Neisseria lactamica		GCA_000448065	B	13	2	N. meningitidis
ERR3674682	32	1	Neisseria lactamica		GCA_000448085	B	13	2	N. meningitidis
ERR3674754	32	1	Neisseria lactamica		GCA_000448105	B	13	2	N. meningitidis
ERR3938448	32	1	Neisseria lactamica		GCA_000448125	B	13	2	N. meningitidis
ERR1771061	32	1	Neisseria lactamica		GCA_000448145	B	2	2	N. meningitidis
ERR3339166	32	1	Neisseria lactamica		GCA_000448165	B	13	2	N. meningitidis
ERR3339268	32	1	Neisseria lactamica		GCA_000448185	B	13	2	N. meningitidis
ERR1145112	32	1	Neisseria lactamica		GCA_000448205	B	2	2	N. meningitidis
ERR1674765	32	1	Neisseria lactamica		GCA_000448225	B	13	2	N. meningitidis
ERR3339250	32	1	Neisseria lactamica		GCA_000448245	B	13	2	N. meningitidis
ERR1447188	32	1	Neisseria lactamica		GCA_000471865	C	83	2	N. meningitidis
GCA_003351565	32	1	Neisseria lactamica		GCA_000471885	C	83	2	N. meningitidis
ERR3339082	32	1	Neisseria lactamica		GCA_000626595	A	3	2	N. meningitidis
ERR3339239	32	1	Neisseria lactamica		GCA_000695405	-	1	1	N.gonorrohoeae
ERR1762000	32	1	Neisseria lactamica		GCA_000695425	-	1	1	N.gonorrohoeae
ERR1761792	32	1	Neisseria lactamica		GCA_000705675	-	1	1	N.gonorrohoeae
ERR3674686	32	1	Neisseria lactamica		GCA_000763635	-	38559	38559
ERR160777	32	1	Neisseria lactamica		GCA_000763745	C	4	2	N. meningitidis
ERR1771050	32	1	Neisseria lactamica		GCA_000785065	W	4	2	N. meningitidis
ERR1677967	32	1	Neisseria lactamica		GCA_000785075	W	4	2	N. meningitidis
ERR1604129	32	1	Neisseria lactamica		GCA_000787195	C	4	2	N. meningitidis
ERR1604216	32	1	Neisseria lactamica		GCA_000800235	W	4	2	N. meningitidis
ERR160783	32	1	Neisseria lactamica		GCA_000800275	W	4	2	N. meningitidis
ERR1447227	32	1	Neisseria lactamica		GCA_000800315	W	4	2	N. meningitidis
ERR2214215	32	1	Neisseria lactamica		GCA_000800355	W	4	2	N. meningitidis
ERR160778	32	1	Neisseria lactamica		GCA_000800415	W	4	2	N. meningitidis
GCA_003492625	32	1	Neisseria lactamica		GCA_000816165	B	2	2	N. meningitidis
GCA_003492155	32	1	Neisseria lactamica		GCA_000818035	-	38676	38676
SRR12148930	32	1	Neisseria lactamica		GCA_000952795	-	38566	38566
ERR4993176	32	1	Neisseria lactamica		GCA_001025465	-	1	1	N.gonorrohoeae
ERR4853281	32	1	Neisseria lactamica		GCA_001025475	-	1	1	N.gonorrohoeae
ERR1604199	32	1	Neisseria lactamica		GCA_001025485	-	1	1	N.gonorrohoeae
ERR1674788	32	1	Neisseria lactamica		GCA_001025525	-	1	1	N.gonorrohoeae
ERR3339237	32	1	Neisseria lactamica		GCA_001025535	-	1	1	N.gonorrohoeae
ERR3674618	32	1	Neisseria lactamica		GCA_001025545	-	1	1	N.gonorrohoeae
ERR3674648	32	1	Neisseria lactamica		GCA_001025585	-	1	1	N.gonorrohoeae
ERR1604194	32	1	Neisseria lactamica		GCA_001025595	-	1	1	N.gonorrohoeae
ERR4791206	32	1	Neisseria lactamica		GCA_001025615	-	1	1	N.gonorrohoeae
ERR4823039	32	1	Neisseria lactamica		GCA_001025645	-	1	1	N.gonorrohoeae
ERR1674697	32	1	Neisseria lactamica		GCA_001025655	-	1	1	N.gonorrohoeae
ERR1674727	32	1	Neisseria lactamica		GCA_001025685	-	1	1	N.gonorrohoeae
ERR369533	32	1	Neisseria lactamica		GCA_001025705	-	1	1	N.gonorrohoeae
ERR1604103	32	1	Neisseria lactamica		GCA_001025715	-	1	1	N.gonorrohoeae
ERR1604120	32	1	Neisseria lactamica		GCA_001025765	-	1	1	N.gonorrohoeae
ERR1604106	32	1	Neisseria lactamica		GCA_001025775	-	1	1	N.gonorrohoeae
ERR1604213	32	1	Neisseria lactamica		GCA_001025805	-	1	1	N.gonorrohoeae
ERR160781	32	1	Neisseria lactamica		GCA_001025825	-	1	1	N.gonorrohoeae
ERR1682740	32	1	Neisseria lactamica		GCA_001025835	-	1	1	N.gonorrohoeae
ERR1447375	32	1	Neisseria lactamica		GCA_001025865	-	1	1	N.gonorrohoeae
ERR3339421	32	1	Neisseria lactamica		GCA_001025875	-	1	1	N.gonorrohoeae
ERR3339213	32	1	Neisseria lactamica		GCA_001025905	-	1	1	N.gonorrohoeae
ERR1761856	32	1	Neisseria lactamica		GCA_001025915	-	1	1	N.gonorrohoeae
GCA_003493215	32	1	Neisseria lactamica		GCA_001025945	-	1	1	N.gonorrohoeae
ERR3339084	32	1	Neisseria lactamica		GCA_001025955	-	1	1	N.gonorrohoeae
ERR1677892	32	1	Neisseria lactamica		GCA_001025985	-	1	1	N.gonorrohoeae
ERR3674678	32	1	Neisseria lactamica		GCA_001025995	-	1	1	N.gonorrohoeae
ERR1682139	32	1	Neisseria lactamica		GCA_001026025	-	1	1	N.gonorrohoeae
ERR3674670	32	1	Neisseria lactamica		GCA_001026035	-	1	1	N.gonorrohoeae
ERR957536	32	1	Neisseria lactamica		GCA_001026065	-	1	1	N.gonorrohoeae
ERR1770967	32	1	Neisseria lactamica		GCA_001026085	-	1	1	N.gonorrohoeae
ERR3339243	32	1	Neisseria lactamica		GCA_001026105	-	1	1	N.gonorrohoeae
ERR3339339	32	1	Neisseria lactamica		GCA_001026115	-	1	1	N.gonorrohoeae
ERR957595	32	1	Neisseria lactamica		GCA_001026145	-	1	1	N.gonorrohoeae
ERR3339277	32	1	Neisseria lactamica		GCA_001026165	-	1	1	N.gonorrohoeae
ERR3674597	32	1	Neisseria lactamica		GCA_001026175	-	1	1	N.gonorrohoeae
ERR1682753	32	1	Neisseria lactamica		GCA_001026185	-	1	1	N.gonorrohoeae
ERR3339253	32	1	Neisseria lactamica		GCA_001026225	-	1	1	N.gonorrohoeae
ERR1678025	32	1	Neisseria lactamica		GCA_001026245	-	1	1	N.gonorrohoeae
ERR1761749	32	1	Neisseria lactamica		GCA_001026255	-	1	1	N.gonorrohoeae
ERR3905724	32	1	Neisseria lactamica		GCA_001026275	-	1	1	N.gonorrohoeae
ERR1795705	32	1	Neisseria lactamica		GCA_001026305	-	1	1	N.gonorrohoeae
ERR1600493	32	1	Neisseria lactamica		GCA_001026315	-	1	1	N.gonorrohoeae
ERR1447192	32	1	Neisseria lactamica		GCA_001026335	-	1	1	N.gonorrohoeae
ERR3339430	32	1	Neisseria lactamica		GCA_001026345	-	1	1	N.gonorrohoeae
ERR957481	32	1	Neisseria lactamica		GCA_001026385	-	1	1	N.gonorrohoeae
ERR3674700	32	1	Neisseria lactamica		GCA_001026395	-	1	1	N.gonorrohoeae
ERR160776	32	1	Neisseria lactamica		GCA_001026405	-	1	1	N.gonorrohoeae
ERR1761953	32	1	Neisseria lactamica		GCA_001026415	-	1	1	N.gonorrohoeae
GCA_003496665	32	1	Neisseria lactamica		GCA_001026465	-	1	1	N.gonorrohoeae
ERR1770989	32	1	Neisseria lactamica		GCA_001026475	-	1	1	N.gonorrohoeae
ERR3905765	32	1	Neisseria lactamica		GCA_001026485	-	1	1	N.gonorrohoeae
ERR1863089	32	1	Neisseria lactamica		GCA_001026535	-	1	1	N.gonorrohoeae
ERR1674770	32	1	Neisseria lactamica		GCA_001026545	-	1	1	N.gonorrohoeae
ERR3339079	32	1	Neisseria lactamica		GCA_001026555	-	1	1	N.gonorrohoeae
ERR1770871	32	1	Neisseria lactamica		GCA_001026565	-	1	1	N.gonorrohoeae
ERR160784	32	1	Neisseria lactamica		GCA_001026615	-	1	1	N.gonorrohoeae
GCA_003495405	32	1	Neisseria lactamica		GCA_001026625	-	1	1	N.gonorrohoeae
GCA_003492195	32	1	Neisseria lactamica		GCA_001026645	-	1	1	N.gonorrohoeae
GCA_003492845	32	1	Neisseria lactamica		GCA_001026655	-	1	1	N.gonorrohoeae
ERR3339158	32	1	Neisseria lactamica		GCA_001027865	-	38692	38692
ERR3905881	32	1	Neisseria lactamica		GCA_001029815	B	4	2	N. meningitidis
ERR3339187	32	1	Neisseria lactamica		GCA_001029835	B	13	2	N. meningitidis
ERR1447276	32	1	Neisseria lactamica		GCA_001039435	-	1	1	N.gonorrohoeae
ERR3674638	32	1	Neisseria lactamica		GCA_001047225	-	1	1	N.gonorrohoeae
ERR1761970	32	1	Neisseria lactamica		GCA_001047255	-	1	1	N.gonorrohoeae
ERR1761991	32	1	Neisseria lactamica		GCA_001047275	-	1	1	N.gonorrohoeae
ERR1677941	32	1	Neisseria lactamica		GCA_001060175	-	31	31
ERR1761728	32	1	Neisseria lactamica		GCA_001061215	-	38811	38811
ERR1517353	32	1	Neisseria lactamica		GCA_001061795	-	31	31
ERR1762028	32	1	Neisseria lactamica		GCA_001064935	-	38755	38755
ERR1761810	32	1	Neisseria lactamica		GCA_001065565	-	5866	5820
ERR1771248	32	1	Neisseria lactamica		GCA_001065605	-	5866	5820
ERR1447226	32	1	Neisseria lactamica		GCA_001066195	-	38811	38811
ERR3339155	32	1	Neisseria lactamica		GCA_001067255	-	38575	5820
ERR3339159	32	1	Neisseria lactamica		GCA_001067635	-	38840	58
ERR3674612	32	1	Neisseria lactamica		GCA_001083105	-	1	1	N.gonorrohoeae
ERR1517328	32	1	Neisseria lactamica		GCA_001083305	A	3	2	N. meningitidis
ERR3905868	32	1	Neisseria lactamica		GCA_001083545	-	1	1	N.gonorrohoeae
ERR1771026	32	1	Neisseria lactamica		GCA_001083765	A	3	2	N. meningitidis
ERR3905784	32	1	Neisseria lactamica		GCA_001083885	A	3	2	N. meningitidis
ERR1761881	32	1	Neisseria lactamica		GCA_001083925	-	1	1	N.gonorrohoeae
ERR1770693	32	1	Neisseria lactamica		GCA_001084085	-	1	1	N.gonorrohoeae
ERR1762030	32	1	Neisseria lactamica		GCA_001084125	-	1	1	N.gonorrohoeae
ERR1600450	32	1	Neisseria lactamica		GCA_001084345	-	1	1	N.gonorrohoeae
ERR3905722	32	1	Neisseria lactamica		GCA_001084685	-	1	1	N.gonorrohoeae
ERR3674731	32	1	Neisseria lactamica		GCA_001085725	-	1	1	N.gonorrohoeae
ERR3905730	32	1	Neisseria lactamica		GCA_001085765	A	3	2	N. meningitidis
ERR3339245	32	1	Neisseria lactamica		GCA_001086285	A	3	2	N. meningitidis
ERR1447219	32	1	Neisseria lactamica		GCA_001086345	-	1	1	N.gonorrohoeae
ERR1517568	32	1	Neisseria lactamica		GCA_001086405	-	1	1	N.gonorrohoeae
ERR1447193	32	1	Neisseria lactamica		GCA_001087685	A	3	2	N. meningitidis
ERR957503	32	1	Neisseria lactamica		GCA_001087905	-	1	1	N.gonorrohoeae
ERR3905907	32	1	Neisseria lactamica		GCA_001088485	-	1	1	N.gonorrohoeae
ERR3339090	32	1	Neisseria lactamica		GCA_001088805	A	3	2	N. meningitidis
ERR3339350	32	1	Neisseria lactamica		GCA_001088845	-	1	1	N.gonorrohoeae
ERR1678053	32	1	Neisseria lactamica		GCA_001089325	A	3	2	N. meningitidis
ERR1674781	32	1	Neisseria lactamica		GCA_001090365	A	3	2	N. meningitidis
ERR1761983	32	1	Neisseria lactamica		GCA_001090725	-	1	1	N.gonorrohoeae
ERR1770998	32	1	Neisseria lactamica		GCA_001091005	A	3	2	N. meningitidis
ERR3339255	32	1	Neisseria lactamica		GCA_001091205	-	1	1	N.gonorrohoeae
ERR3339323	32	1	Neisseria lactamica		GCA_001091685	-	1	1	N.gonorrohoeae
ERR1761878	32	1	Neisseria lactamica		GCA_001092105	A	3	2	N. meningitidis
ERR3339315	32	1	Neisseria lactamica		GCA_001092265	A	3	2	N. meningitidis
ERR957450	32	1	Neisseria lactamica		GCA_001092305	-	1	1	N.gonorrohoeae
ERR1863024	32	1	Neisseria lactamica		GCA_001092465	-	1	1	N.gonorrohoeae
ERR1941332	32	1	Neisseria lactamica		GCA_001092945	-	1	1	N.gonorrohoeae
ERR3339095	32	1	Neisseria lactamica		GCA_001093625	A	3	2	N. meningitidis
ERR1447210	32	1	Neisseria lactamica		GCA_001094285	-	1	1	N.gonorrohoeae
ERR1447181	32	1	Neisseria lactamica		GCA_001094485	-	1	1	N.gonorrohoeae
ERR1762003	32	1	Neisseria lactamica		GCA_001095225	-	1	1	N.gonorrohoeae
ERR3339165	32	1	Neisseria lactamica		GCA_001095465	-	1	1	N.gonorrohoeae
ERR1447287	32	1	Neisseria lactamica		GCA_001095685	-	1	1	N.gonorrohoeae
ERR976877	32	1	Neisseria lactamica		GCA_001096365	-	1	1	N.gonorrohoeae
ERR1795662	32	1	Neisseria lactamica		GCA_001097185	A	3	2	N. meningitidis
ERR1771207	32	1	Neisseria lactamica		GCA_001097605	-	1	1	N.gonorrohoeae
ERR3938449	32	1	Neisseria lactamica		GCA_001097705	-	1	1	N.gonorrohoeae
ERR4162606	32	1	Neisseria lactamica		GCA_001097725	-	1	1	N.gonorrohoeae
ERR1600476	32	1	Neisseria lactamica		GCA_001098105	A	3	2	N. meningitidis
ERR1604088	32	1	Neisseria lactamica		GCA_001098525	A	3	2	N. meningitidis
ERR1604204	32	1	Neisseria lactamica		GCA_001099005	-	1	1	N.gonorrohoeae
ERR1604117	32	1	Neisseria lactamica		GCA_001099505	-	1	1	N.gonorrohoeae
ERR1604163	32	1	Neisseria lactamica		GCA_001099685	-	1	1	N.gonorrohoeae
ERR1604192	32	1	Neisseria lactamica		GCA_001099825	-	1	1	N.gonorrohoeae
ERR1604165	32	1	Neisseria lactamica		GCA_001099965	A	3	2	N. meningitidis
ERR1604114	32	1	Neisseria lactamica		GCA_001100285	-	1	1	N.gonorrohoeae
ERR1674705	32	1	Neisseria lactamica		GCA_001100325	A	3	2	N. meningitidis
ERR1604178	32	1	Neisseria lactamica		GCA_001100365	-	1	1	N.gonorrohoeae
ERR1604158	32	1	Neisseria lactamica		GCA_001100505	A	3	2	N. meningitidis
ERR1604126	32	1	Neisseria lactamica		GCA_001100565	A	3	2	N. meningitidis
ERR1674699	32	1	Neisseria lactamica		GCA_001100605	-	1	1	N.gonorrohoeae
ERR1674746	32	1	Neisseria lactamica		GCA_001100625	A	3	2	N. meningitidis
ERR1674745	32	1	Neisseria lactamica		GCA_001100765	-	1	1	N.gonorrohoeae
ERR3001784	32	1	Neisseria lactamica		GCA_001101525	-	1	1	N.gonorrohoeae
ERR4188876	32	1	Neisseria lactamica		GCA_001101725	A	3	2	N. meningitidis
ERR4188921	32	1	Neisseria lactamica		GCA_001102165	-	1	1	N.gonorrohoeae
ERR4188868	32	1	Neisseria lactamica		GCA_001102205	-	1	1	N.gonorrohoeae
ERR4188943	32	1	Neisseria lactamica		GCA_001103045	-	1	1	N.gonorrohoeae
ERR957527	32	1	Neisseria lactamica		GCA_001103185	-	1	1	N.gonorrohoeae
ERR1447241	32	1	Neisseria lactamica		GCA_001103205	A	3	2	N. meningitidis
ERR3674646	32	1	Neisseria lactamica		GCA_001103565	-	1	1	N.gonorrohoeae
ERR1770880	32	1	Neisseria lactamica		GCA_001103645	-	1	1	N.gonorrohoeae
ERR3905788	32	1	Neisseria lactamica		GCA_001103805	-	1	1	N.gonorrohoeae
ERR1604409	32	1	Neisseria lactamica		GCA_001103845	-	1	1	N.gonorrohoeae
ERR1604492	32	1	Neisseria lactamica		GCA_001103925	-	1	1	N.gonorrohoeae
ERR1604422	32	1	Neisseria lactamica		GCA_001106145	-	1	1	N.gonorrohoeae
ERR1604476	32	1	Neisseria lactamica		GCA_001106765	-	1	1	N.gonorrohoeae
ERR1604458	32	1	Neisseria lactamica		GCA_001106985	A	3	2	N. meningitidis
ERR1604420	32	1	Neisseria lactamica		GCA_001107205	A	3	2	N. meningitidis
ERR1604449	32	1	Neisseria lactamica		GCA_001108545	A	3	2	N. meningitidis
ERR1604359	32	1	Neisseria lactamica		GCA_001108785	A	3	2	N. meningitidis
ERR1604418	32	1	Neisseria lactamica		GCA_001109305	-	1	1	N.gonorrohoeae
ERR1604454	32	1	Neisseria lactamica		GCA_001109425	-	1	1	N.gonorrohoeae
ERR1674606	32	1	Neisseria lactamica		GCA_001110045	-	1	1	N.gonorrohoeae
ERR1604367	32	1	Neisseria lactamica		GCA_001110205	A	3	2	N. meningitidis
ERR1604381	32	1	Neisseria lactamica		GCA_001112125	A	3	2	N. meningitidis
ERR1604432	32	1	Neisseria lactamica		GCA_001112205	A	3	2	N. meningitidis
ERR1604483	32	1	Neisseria lactamica		GCA_001112425	A	3	2	N. meningitidis
ERR1604435	32	1	Neisseria lactamica		GCA_001112805	A	3	2	N. meningitidis
GCA_901482445	32	1	Neisseria lactamica		GCA_001112845	-	1	1	N.gonorrohoeae
ERR3905804	32	1	Neisseria lactamica		GCA_001113425	A	3	2	N. meningitidis
ERR160779	32	1	Neisseria lactamica		GCA_001113865	-	1	1	N.gonorrohoeae
ERR1761805	32	1	Neisseria lactamica		GCA_001114185	-	1	1	N.gonorrohoeae
ERR1863018	32	1	Neisseria lactamica		GCA_001114265	-	1	1	N.gonorrohoeae
ERR1863058	32	1	Neisseria lactamica		GCA_001114605	A	3	2	N. meningitidis
ERR1600518	32	1	Neisseria lactamica		GCA_001115505	-	1	1	N.gonorrohoeae
ERR1677996	32	1	Neisseria lactamica		GCA_001116105	-	1	1	N.gonorrohoeae
ERR3339256	32	1	Neisseria lactamica		GCA_001116265	A	3	2	N. meningitidis
ERR1600442	32	1	Neisseria lactamica		GCA_001116305	-	1	1	N.gonorrohoeae
ERR1762015	32	1	Neisseria lactamica		GCA_001116645	A	3	2	N. meningitidis
ERR1761789	32	1	Neisseria lactamica		GCA_001116825	-	1	1	N.gonorrohoeae
ERR1761760	32	1	Neisseria lactamica		GCA_001116885	-	1	1	N.gonorrohoeae
ERR1770953	32	1	Neisseria lactamica		GCA_001116905	-	1	1	N.gonorrohoeae
ERR1447341	32	1	Neisseria lactamica		GCA_001117025	-	1	1	N.gonorrohoeae
ERR1761898	32	1	Neisseria lactamica		GCA_001117305	-	1	1	N.gonorrohoeae
GCA_900454145	32	1	Neisseria lactamica		GCA_001117325	A	3	2	N. meningitidis
ERR3674649	32	1	Neisseria lactamica		GCA_001117425	A	3	2	N. meningitidis
ERR1863015	32	1	Neisseria lactamica		GCA_001117665	-	1	1	N.gonorrohoeae
ERR1863179	32	1	Neisseria lactamica		GCA_001118585	-	1	1	N.gonorrohoeae
ERR1770874	32	1	Neisseria lactamica		GCA_001119185	-	1	1	N.gonorrohoeae
ERR3674593	32	1	Neisseria lactamica		GCA_001119825	A	3	2	N. meningitidis
ERR1771202	32	1	Neisseria lactamica		GCA_001119905	-	1	1	N.gonorrohoeae
ERR3674759	32	1	Neisseria lactamica		GCA_001120145	A	3	2	N. meningitidis
ERR1762043	32	1	Neisseria lactamica		GCA_001120385	-	1	1	N.gonorrohoeae
ERR3339260	32	1	Neisseria lactamica		GCA_001120685	-	1	1	N.gonorrohoeae
ERR3339310	32	1	Neisseria lactamica		GCA_001120865	A	3	2	N. meningitidis
ERR3674761	32	1	Neisseria lactamica		GCA_001121745	-	1	1	N.gonorrohoeae
ERR3905723	32	1	Neisseria lactamica		GCA_001121905	A	3	2	N. meningitidis
ERR1761917	32	1	Neisseria lactamica		GCA_001122125	-	1	1	N.gonorrohoeae
ERR1761798	32	1	Neisseria lactamica		GCA_001122225	A	3	2	N. meningitidis
ERR3339287	32	1	Neisseria lactamica		GCA_001123285	A	3	2	N. meningitidis
ERR1677920	32	1	Neisseria lactamica		GCA_001123845	-	1	1	N.gonorrohoeae
ERR1770936	32	1	Neisseria lactamica		GCA_001124185	A	3	2	N. meningitidis
ERR3339194	32	1	Neisseria lactamica		GCA_001124565	-	1	1	N.gonorrohoeae
ERR1447309	32	1	Neisseria lactamica		GCA_001124825	-	1	1	N.gonorrohoeae
ERR3674753	32	1	Neisseria lactamica		GCA_001125025	-	1	1	N.gonorrohoeae
ERR1600529	32	1	Neisseria lactamica		GCA_001125445	-	1	1	N.gonorrohoeae
ERR522763	32	1	Neisseria lactamica		GCA_001126045	-	1	1	N.gonorrohoeae
ERR1863059	32	1	Neisseria lactamica		GCA_001126085	A	3	2	N. meningitidis
ERR1761949	32	1	Neisseria lactamica		GCA_001126245	-	1	1	N.gonorrohoeae
ERR1447133	32	1	Neisseria lactamica		GCA_001126285	-	1	1	N.gonorrohoeae
ERR1863051	32	1	Neisseria lactamica		GCA_001126645	A	3	2	N. meningitidis
ERR1771189	32	1	Neisseria lactamica		GCA_001126665	-	1	1	N.gonorrohoeae
ERR1674738	32	1	Neisseria lactamica		GCA_001126805	-	1	1	N.gonorrohoeae
ERR3674669	32	1	Neisseria lactamica		GCA_001127565	-	1	1	N.gonorrohoeae
ERR1761942	32	1	Neisseria lactamica		GCA_001127705	A	3	2	N. meningitidis
ERR3339241	32	1	Neisseria lactamica		GCA_001127825	A	3	2	N. meningitidis
ERR1761825	32	1	Neisseria lactamica		GCA_001127965	A	3	2	N. meningitidis
ERR1941339	32	1	Neisseria lactamica		GCA_001128105	A	3	2	N. meningitidis
ERR3339244	32	1	Neisseria lactamica		GCA_001128265	-	1	1	N.gonorrohoeae
ERR1447239	32	1	Neisseria lactamica		GCA_001128365	-	1	1	N.gonorrohoeae
ERR1517296	32	1	Neisseria lactamica		GCA_001128745	-	1	1	N.gonorrohoeae
ERR3339207	32	1	Neisseria lactamica		GCA_001128885	A	3	2	N. meningitidis
ERR1674779	32	1	Neisseria lactamica		GCA_001129585	-	1	1	N.gonorrohoeae
ERR1604084	32	1	Neisseria lactamica		GCA_001129885	-	1	1	N.gonorrohoeae
ERR4188805	32	1	Neisseria lactamica		GCA_001130425	-	1	1	N.gonorrohoeae
ERR1604141	32	1	Neisseria lactamica		GCA_001130585	-	1	1	N.gonorrohoeae
ERR1604182	32	1	Neisseria lactamica		GCA_001130625	-	1	1	N.gonorrohoeae
ERR1604113	32	1	Neisseria lactamica		GCA_001130865	-	1	1	N.gonorrohoeae
ERR1604070	32	1	Neisseria lactamica		GCA_001131185	-	1	1	N.gonorrohoeae
ERR1604099	32	1	Neisseria lactamica		GCA_001131285	A	3	2	N. meningitidis
ERR1604066	32	1	Neisseria lactamica		GCA_001131325	A	3	2	N. meningitidis
ERR1604215	32	1	Neisseria lactamica		GCA_001131585	-	1	1	N.gonorrohoeae
ERR1604161	32	1	Neisseria lactamica		GCA_001131645	-	1	1	N.gonorrohoeae
ERR1604206	32	1	Neisseria lactamica		GCA_001131965	-	1	1	N.gonorrohoeae
ERR1604095	32	1	Neisseria lactamica		GCA_001132085	-	1	1	N.gonorrohoeae
ERR4188765	32	1	Neisseria lactamica		GCA_001132185	-	1	1	N.gonorrohoeae
ERR1604146	32	1	Neisseria lactamica		GCA_001132645	-	1	1	N.gonorrohoeae
ERR1604168	32	1	Neisseria lactamica		GCA_001133405	-	1	1	N.gonorrohoeae
ERR1604131	32	1	Neisseria lactamica		GCA_001133565	-	1	1	N.gonorrohoeae
GCA_003496195	32	1	Neisseria lactamica		GCA_001134525	-	1	1	N.gonorrohoeae
ERR1604188	32	1	Neisseria lactamica		GCA_001134645	A	3	2	N. meningitidis
ERR1604076	32	1	Neisseria lactamica		GCA_001134725	A	3	2	N. meningitidis
ERR4162400	32	1	Neisseria lactamica		GCA_001135125	-	1	1	N.gonorrohoeae
ERR1604098	32	1	Neisseria lactamica		GCA_001135185	-	1	1	N.gonorrohoeae
ERR1447144	32	1	Neisseria lactamica		GCA_001135245	-	1	1	N.gonorrohoeae
ERR1517330	32	1	Neisseria lactamica		GCA_001135285	-	1	1	N.gonorrohoeae
ERR3938447	32	1	Neisseria lactamica		GCA_001135385	-	1	1	N.gonorrohoeae
ERR4188800	32	1	Neisseria lactamica		GCA_001135405	-	1	1	N.gonorrohoeae
ERR1604149	32	1	Neisseria lactamica		GCA_001136445	A	3	2	N. meningitidis
ERR4162344	32	1	Neisseria lactamica		GCA_001137245	-	1	1	N.gonorrohoeae
ERR4189302	32	1	Neisseria lactamica		GCA_001137365	-	1	1	N.gonorrohoeae
ERR4162278	32	1	Neisseria lactamica		GCA_001137985	A	3	2	N. meningitidis
ERR4188911	32	1	Neisseria lactamica		GCA_001138225	-	1	1	N.gonorrohoeae
ERR4189021	32	1	Neisseria lactamica		GCA_001138665	-	1	1	N.gonorrohoeae
ERR4189171	32	1	Neisseria lactamica		GCA_001139145	A	3	2	N. meningitidis
ERR4823038	32	1	Neisseria lactamica		GCA_001139505	A	3	2	N. meningitidis
ERR4188907	32	1	Neisseria lactamica		GCA_001140325	-	1	1	N.gonorrohoeae
ERR4162340	32	1	Neisseria lactamica		GCA_001140465	-	1	1	N.gonorrohoeae
ERR1771038	32	1	Neisseria lactamica		GCA_001140845	-	1	1	N.gonorrohoeae
ERR1604078	32	1	Neisseria lactamica		GCA_001141185	-	1	1	N.gonorrohoeae
ERR4162364	32	1	Neisseria lactamica		GCA_001143005	-	1	1	N.gonorrohoeae
ERR1604133	32	1	Neisseria lactamica		GCA_001143605	-	1	1	N.gonorrohoeae
ERR1604143	32	1	Neisseria lactamica		GCA_001143785	A	3	2	N. meningitidis
ERR1604085	32	1	Neisseria lactamica		GCA_001144005	-	1	1	N.gonorrohoeae
ERR1604086	32	1	Neisseria lactamica		GCA_001144185	-	1	1	N.gonorrohoeae
ERR6057774	32	1	Neisseria lactamica		GCA_001144225	-	1	1	N.gonorrohoeae
ERR1604059	32	1	Neisseria lactamica		GCA_001144945	-	1	1	N.gonorrohoeae
ERR1604054	32	1	Neisseria lactamica		GCA_001145045	-	1	1	N.gonorrohoeae
ERR1604075	32	1	Neisseria lactamica		GCA_001145125	A	3	2	N. meningitidis
ERR1604122	32	1	Neisseria lactamica		GCA_001145225	-	1	1	N.gonorrohoeae
ERR1604130	32	1	Neisseria lactamica		GCA_001145985	-	1	1	N.gonorrohoeae
ERR1604228	32	1	Neisseria lactamica		GCA_001146225	-	1	1	N.gonorrohoeae
ERR1604208	32	1	Neisseria lactamica		GCA_001146365	-	1	1	N.gonorrohoeae
ERR1604211	32	1	Neisseria lactamica		GCA_001146625	-	1	1	N.gonorrohoeae
GCA_003493045	32	1	Neisseria lactamica		GCA_001146925	-	1	1	N.gonorrohoeae
ERR3674601	32	1	Neisseria lactamica		GCA_001147245	A	3	2	N. meningitidis
GCA_003492385	32	1	Neisseria lactamica		GCA_001147865	-	1	1	N.gonorrohoeae
GCA_003493855	32	1	Neisseria lactamica		GCA_001147965	-	1	1	N.gonorrohoeae
GCA_003492145	32	1	Neisseria lactamica		GCA_001148025	A	3	2	N. meningitidis
ERR1941335	32	1	Neisseria lactamica		GCA_001148185	-	1	1	N.gonorrohoeae
ERR3905764	32	1	Neisseria lactamica		GCA_001148685	A	3	2	N. meningitidis
ERR3339448	32	1	Neisseria lactamica		GCA_001149765	-	1	1	N.gonorrohoeae
ERR3339425	32	1	Neisseria lactamica		GCA_001150325	-	1	1	N.gonorrohoeae
GCA_900454095	32	1	Neisseria lactamica		GCA_001150465	-	1	1	N.gonorrohoeae
ERR1771115	32	1	Neisseria lactamica		GCA_001150765	-	1	1	N.gonorrohoeae
ERR3339226	32	1	Neisseria lactamica		GCA_001150905	-	1	1	N.gonorrohoeae
ERR1863173	32	1	Neisseria lactamica		GCA_001151205	-	1	1	N.gonorrohoeae
ERR1447194	32	1	Neisseria lactamica		GCA_001151425	-	1	1	N.gonorrohoeae
ERR3339249	32	1	Neisseria lactamica		GCA_001151925	A	3	2	N. meningitidis
ERR1771235	32	1	Neisseria lactamica		GCA_001152085	A	3	2	N. meningitidis
ERR160785	32	1	Neisseria lactamica		GCA_001152665	A	3	2	N. meningitidis
ERR1761911	32	1	Neisseria lactamica		GCA_001152885	-	1	1	N.gonorrohoeae
ERR3339236	32	1	Neisseria lactamica		GCA_001153945	-	1	1	N.gonorrohoeae
ERR1762029	32	1	Neisseria lactamica		GCA_001153985	-	1	1	N.gonorrohoeae
ERR1674758	32	1	Neisseria lactamica		GCA_001154185	-	1	1	N.gonorrohoeae
GCA_003492865	32	1	Neisseria lactamica		GCA_001154265	-	1	1	N.gonorrohoeae
GCA_003492955	32	1	Neisseria lactamica		GCA_001154625	-	1	1	N.gonorrohoeae
GCA_003492775	32	1	Neisseria lactamica		GCA_001154845	A	3	2	N. meningitidis
ERR1517634	32	1	Neisseria lactamica		GCA_001155085	A	3	2	N. meningitidis
ERR976884	32	1	Neisseria lactamica		GCA_001155665	-	1	1	N.gonorrohoeae
ERR654722	32	1	Neisseria lactamica		GCA_001155685	-	1	1	N.gonorrohoeae
ERR1517558	32	1	Neisseria lactamica		GCA_001156005	-	1	1	N.gonorrohoeae
ERR3339178	32	1	Neisseria lactamica		GCA_001156065	-	1	1	N.gonorrohoeae
ERR3293956	32	1	Neisseria lactamica		GCA_001156545	-	1	1	N.gonorrohoeae
ERR3674605	32	1	Neisseria lactamica		GCA_001157065	-	1	1	N.gonorrohoeae
ERR1678042	32	1	Neisseria lactamica		GCA_001157345	-	1	1	N.gonorrohoeae
ERR1762037	32	1	Neisseria lactamica		GCA_001158065	-	1	1	N.gonorrohoeae
ERR1447292	32	1	Neisseria lactamica		GCA_001158305	A	3	2	N. meningitidis
ERR3641448	32	1	Neisseria lactamica		GCA_001158545	-	1	1	N.gonorrohoeae
ERR3623514	32	1	Neisseria lactamica		GCA_001158885	-	1	1	N.gonorrohoeae
ERR3641449	32	1	Neisseria lactamica		GCA_001158945	-	1	1	N.gonorrohoeae
ERR3623517	32	1	Neisseria lactamica		GCA_001159185	A	3	2	N. meningitidis
ERR1517545	32	1	Neisseria lactamica		GCA_001159225	-	1	1	N.gonorrohoeae
ERR1674737	32	1	Neisseria lactamica		GCA_001159665	-	1	1	N.gonorrohoeae
ERR4188969	32	1	Neisseria lactamica		GCA_001160265	-	1	1	N.gonorrohoeae
ERR1674711	32	1	Neisseria lactamica		GCA_001160445	A	3	2	N. meningitidis
ERR1604353	32	1	Neisseria lactamica		GCA_001160525	-	1	1	N.gonorrohoeae
ERR1604344	32	1	Neisseria lactamica		GCA_001160885	-	1	1	N.gonorrohoeae
ERR1674601	32	1	Neisseria lactamica		GCA_001161025	-	1	1	N.gonorrohoeae
ERR107379	32	1	Neisseria lactamica		GCA_001161245	-	1	1	N.gonorrohoeae
ERR1604355	32	1	Neisseria lactamica		GCA_001161625	A	3	2	N. meningitidis
ERR1674644	32	1	Neisseria lactamica		GCA_001161645	-	1	1	N.gonorrohoeae
ERR1674626	32	1	Neisseria lactamica		GCA_001161785	-	1	1	N.gonorrohoeae
ERR1674641	32	1	Neisseria lactamica		GCA_001162065	-	1	1	N.gonorrohoeae
ERR1604350	32	1	Neisseria lactamica		GCA_001162285	-	1	1	N.gonorrohoeae
ERR1674646	32	1	Neisseria lactamica		GCA_001162645	-	1	1	N.gonorrohoeae
ERR1604347	32	1	Neisseria lactamica		GCA_001162805	-	1	1	N.gonorrohoeae
ERR3623513	32	1	Neisseria lactamica		GCA_001162925	A	3	2	N. meningitidis
ERR1795666	32	1	Neisseria lactamica		GCA_001163145	-	1	1	N.gonorrohoeae
ERR1770928	32	1	Neisseria lactamica		GCA_001163225	A	3	2	N. meningitidis
ERR1677899	32	1	Neisseria lactamica		GCA_001163365	-	1	1	N.gonorrohoeae
ERR3905778	32	1	Neisseria lactamica		GCA_001163625	A	3	2	N. meningitidis
ERR3674617	32	1	Neisseria lactamica		GCA_001164185	-	1	1	N.gonorrohoeae
ERR1677961	32	1	Neisseria lactamica		GCA_001165245	A	3	2	N. meningitidis
ERR3339076	32	1	Neisseria lactamica		GCA_001165585	-	1	1	N.gonorrohoeae
ERR3339101	32	1	Neisseria lactamica		GCA_001165845	-	1	1	N.gonorrohoeae
ERR1447249	32	1	Neisseria lactamica		GCA_001165865	A	3	2	N. meningitidis
ERR3339225	32	1	Neisseria lactamica		GCA_001166285	A	3	2	N. meningitidis
ERR1447221	32	1	Neisseria lactamica		GCA_001166485	-	1	1	N.gonorrohoeae
ERR1770866	32	1	Neisseria lactamica		GCA_001166745	-	1	1	N.gonorrohoeae
ERR1604400	32	1	Neisseria lactamica		GCA_001166965	A	3	2	N. meningitidis
ERR1604406	32	1	Neisseria lactamica		GCA_001167005	-	1	1	N.gonorrohoeae
ERR1517391	32	1	Neisseria lactamica		GCA_001167285	-	1	1	N.gonorrohoeae
ERR1604402	32	1	Neisseria lactamica		GCA_001167545	-	1	1	N.gonorrohoeae
ERR1517603	32	1	Neisseria lactamica		GCA_001167585	-	1	1	N.gonorrohoeae
ERR3674616	32	1	Neisseria lactamica		GCA_001167785	-	1	1	N.gonorrohoeae
ERR4162633	32	1	Neisseria lactamica		GCA_001168105	-	1	1	N.gonorrohoeae
ERR4188789	32	1	Neisseria lactamica		GCA_001168565	-	1	1	N.gonorrohoeae
ERR1761875	32	1	Neisseria lactamica		GCA_001168725	-	1	1	N.gonorrohoeae
ERR1517613	32	1	Neisseria lactamica		GCA_001169005	A	3	2	N. meningitidis
ERR4596675	32	1	Neisseria lactamica		GCA_001169725	A	3	2	N. meningitidis
ERR3674683	32	1	Neisseria lactamica		GCA_001170125	-	1	1	N.gonorrohoeae
GCA_000196295	32	1	Neisseria lactamica		GCA_001171225	-	1	1	N.gonorrohoeae
ERR1863098	32	1	Neisseria lactamica		GCA_001171665	-	1	1	N.gonorrohoeae
ERR1863062	32	1	Neisseria lactamica		GCA_001171845	-	1	1	N.gonorrohoeae
ERR1795842	32	1	Neisseria lactamica		GCA_001172285	-	1	1	N.gonorrohoeae
ERR3905729	32	1	Neisseria lactamica		GCA_001173185	-	1	1	N.gonorrohoeae
ERR1604459	32	1	Neisseria lactamica		GCA_001173445	-	1	1	N.gonorrohoeae
ERR1604442	32	1	Neisseria lactamica		GCA_001174885	A	3	2	N. meningitidis
ERR1604401	32	1	Neisseria lactamica		GCA_001183095	C	5	2	N. meningitidis
ERR1604351	32	1	Neisseria lactamica		GCA_001183125	B	5	2	N. meningitidis
ERR1604340	32	1	Neisseria lactamica		GCA_001183135	C	5	2	N. meningitidis
ERR1604356	32	1	Neisseria lactamica		GCA_001183165	C	5	2	N. meningitidis
ERR1604457	32	1	Neisseria lactamica		GCA_001183175	C	5	2	N. meningitidis
ERR1604478	32	1	Neisseria lactamica		GCA_001183205	B	5	2	N. meningitidis
ERR1674615	32	1	Neisseria lactamica		GCA_001183215	B	5	2	N. meningitidis
ERR1674608	32	1	Neisseria lactamica		GCA_001183245	C	5	2	N. meningitidis
ERR1604464	32	1	Neisseria lactamica		GCA_001183255	C	5	2	N. meningitidis
ERR1604407	32	1	Neisseria lactamica		GCA_001183285	C	5	2	N. meningitidis
ERR1674647	32	1	Neisseria lactamica		GCA_001183295	B	5	2	N. meningitidis
ERR1604387	32	1	Neisseria lactamica		GCA_001183325	C	5	2	N. meningitidis
ERR1604428	32	1	Neisseria lactamica		GCA_001183335	C	5	2	N. meningitidis
ERR1604352	32	1	Neisseria lactamica		GCA_001183365	C	5	2	N. meningitidis
ERR1604343	32	1	Neisseria lactamica		GCA_001183375	B	5	2	N. meningitidis
ERR1604487	32	1	Neisseria lactamica		GCA_001183405	B	5	2	N. meningitidis
ERR1604384	32	1	Neisseria lactamica		GCA_001183415	B	5	2	N. meningitidis
ERR1604475	32	1	Neisseria lactamica		GCA_001183445	C	5	2	N. meningitidis
ERR1674645	32	1	Neisseria lactamica		GCA_001183465	C	5	2	N. meningitidis
ERR1604453	32	1	Neisseria lactamica		GCA_001183485	C	5	2	N. meningitidis
ERR1604373	32	1	Neisseria lactamica		GCA_001245455	-	41	2	N. meningitidis
ERR1674620	32	1	Neisseria lactamica		GCA_001308005	-	39031	39031
ERR1674643	32	1	Neisseria lactamica		GCA_001308015	-	38946	38946
ERR1604485	32	1	Neisseria lactamica		GCA_001319065	-	1	1	N.gonorrohoeae
ERR1604472	32	1	Neisseria lactamica		GCA_001319085	-	1	1	N.gonorrohoeae
ERR1604354	32	1	Neisseria lactamica		GCA_001319105	-	1	1	N.gonorrohoeae
ERR1674624	32	1	Neisseria lactamica		GCA_001319125	-	1	1	N.gonorrohoeae
ERR1604425	32	1	Neisseria lactamica		GCA_001319145	-	1	1	N.gonorrohoeae
ERR1604474	32	1	Neisseria lactamica		GCA_001319165	-	1	1	N.gonorrohoeae
ERR522786	32	1	Neisseria lactamica		GCA_001319185	-	1	1	N.gonorrohoeae
ERR1604433	32	1	Neisseria lactamica		GCA_001319205	-	1	1	N.gonorrohoeae
ERR1674613	32	1	Neisseria lactamica		GCA_001349075	A	3	2	N. meningitidis
ERR1604337	32	1	Neisseria lactamica		GCA_001349095	A	3	2	N. meningitidis
ERR1604468	32	1	Neisseria lactamica		GCA_001349115	A	3	2	N. meningitidis
ERR1674642	32	1	Neisseria lactamica		GCA_001349135	A	3	2	N. meningitidis
ERR1604461	32	1	Neisseria lactamica		GCA_001349155	A	3	2	N. meningitidis
ERR1604426	32	1	Neisseria lactamica		GCA_001349175	A	3	2	N. meningitidis
ERR1604436	32	1	Neisseria lactamica		GCA_001349195	A	3	2	N. meningitidis
ERR1604346	32	1	Neisseria lactamica		GCA_001349215	A	3	2	N. meningitidis
ERR1604477	32	1	Neisseria lactamica		GCA_001349235	A	3	2	N. meningitidis
ERR522791	32	1	Neisseria lactamica		GCA_001349255	A	3	2	N. meningitidis
ERR1762019	32	1	Neisseria lactamica		GCA_001349275	A	3	2	N. meningitidis
ERR1770921	32	1	Neisseria lactamica		GCA_001349295	A	3	2	N. meningitidis
ERR3674705	32	1	Neisseria lactamica		GCA_001349315	A	3	2	N. meningitidis
ERR1761909	32	1	Neisseria lactamica		GCA_001349335	A	3	2	N. meningitidis
ERR1761801	32	1	Neisseria lactamica		GCA_001349355	A	3	2	N. meningitidis
ERR3339449	32	1	Neisseria lactamica		GCA_001354635	-	1	1	N.gonorrohoeae
ERR1678059	32	1	Neisseria lactamica		GCA_001354655	-	1	1	N.gonorrohoeae
ERR1678010	32	1	Neisseria lactamica		GCA_001354675	-	1	1	N.gonorrohoeae
ERR1678054	32	1	Neisseria lactamica		GCA_001354695	-	1	1	N.gonorrohoeae
ERR3339247	32	1	Neisseria lactamica		GCA_001354715	-	1	1	N.gonorrohoeae
ERR1517532	32	1	Neisseria lactamica		GCA_001354735	-	1	1	N.gonorrohoeae
ERR1517610	32	1	Neisseria lactamica		GCA_001354755	-	1	1	N.gonorrohoeae
ERR1517302	32	1	Neisseria lactamica		GCA_001354775	-	1	1	N.gonorrohoeae
ERR1761972	32	1	Neisseria lactamica		GCA_001354795	-	1	1	N.gonorrohoeae
ERR3905732	32	1	Neisseria lactamica		GCA_001354815	-	1	1	N.gonorrohoeae
GCA_000180595	32	1	Neisseria lactamica		GCA_001354835	-	1	1	N.gonorrohoeae
GCA_002022745	32	1	Neisseria lactamica		GCA_001354855	-	1	1	N.gonorrohoeae
ERR1604127	32	1	Neisseria lactamica		GCA_001354875	-	1	1	N.gonorrohoeae
ERR1604357	32	1	Neisseria lactamica		GCA_001354895	-	1	1	N.gonorrohoeae
ERR3905742	32	1	Neisseria lactamica		GCA_001354915	-	1	1	N.gonorrohoeae
ERR1389331	32	1	Neisseria lactamica		GCA_001354935	-	1	1	N.gonorrohoeae
ERR2214283	32	1	Neisseria lactamica		GCA_001354955	-	1	1	N.gonorrohoeae
ERR107458	32	1	Neisseria lactamica		GCA_001354975	-	1	1	N.gonorrohoeae
ERR1795779	32	1	Neisseria lactamica		GCA_001354995	-	1	1	N.gonorrohoeae
ERR3674582	32	1	Neisseria lactamica		GCA_001355015	-	1	1	N.gonorrohoeae
ERR1677898	32	1	Neisseria lactamica		GCA_001355035	-	1	1	N.gonorrohoeae
ERR1678011	32	1	Neisseria lactamica		GCA_001355055	-	1	1	N.gonorrohoeae
ERR1677905	32	1	Neisseria lactamica		GCA_001355075	-	1	1	N.gonorrohoeae
ERR1447238	32	1	Neisseria lactamica		GCA_001355095	-	1	1	N.gonorrohoeae
ERR1863023	32	1	Neisseria lactamica		GCA_001355115	-	1	1	N.gonorrohoeae
ERR4188903	32	1	Neisseria lactamica		GCA_001355135	-	1	1	N.gonorrohoeae
ERR4823037	32	1	Neisseria lactamica		GCA_001355155	-	1	1	N.gonorrohoeae
ERR1762001	32	1	Neisseria lactamica		GCA_001355175	-	1	1	N.gonorrohoeae
ERR1771069	32	1	Neisseria lactamica		GCA_001355195	-	1	1	N.gonorrohoeae
ERR957510	32	1	Neisseria lactamica		GCA_001355215	-	1	1	N.gonorrohoeae
ERR160767	32	1	Neisseria lactamica		GCA_001355235	-	1	1	N.gonorrohoeae
ERR1447250	32	1	Neisseria lactamica		GCA_001355255	-	1	1	N.gonorrohoeae
ERR1677904	32	1	Neisseria lactamica		GCA_001355275	-	1	1	N.gonorrohoeae
ERR160782	32	1	Neisseria lactamica		GCA_001355295	-	1	1	N.gonorrohoeae
ERR1447211	32	1	Neisseria lactamica		GCA_001355315	-	1	1	N.gonorrohoeae
ERR1762040	32	1	Neisseria lactamica		GCA_001355335	-	1	1	N.gonorrohoeae
ERR1762016	32	1	Neisseria lactamica		GCA_001355355	-	1	1	N.gonorrohoeae
ERR1674767	32	1	Neisseria lactamica		GCA_001355375	-	1	1	N.gonorrohoeae
ERR1600503	32	1	Neisseria lactamica		GCA_001407225	W	4	2	N. meningitidis
ERR3674580	32	1	Neisseria lactamica		GCA_001556335	-	39057	39057
ERR3674579	32	1	Neisseria lactamica		GCA_001563755	-	1	1	N.gonorrohoeae
ERR1447164	32	1	Neisseria lactamica		GCA_001618015	-	38909	38909
ERR3674664	32	1	Neisseria lactamica		GCA_001618065	-	39003	39003
ERR1770935	32	1	Neisseria lactamica		GCA_001618075	-	39056	39056
ERR3938416	32	1	Neisseria lactamica		GCA_001618085	-	38898	38898
ERR1447126	32	1	Neisseria lactamica		GCA_001630495	C	4	2	N. meningitidis
ERR1795857	32	1	Neisseria lactamica		GCA_001630505	C	4	2	N. meningitidis
ERR1771204	32	1	Neisseria lactamica		GCA_001661085	-	1	1	N.gonorrohoeae
ERR1600508	32	1	Neisseria lactamica		GCA_001661115	-	1	1	N.gonorrohoeae
ERR3905721	32	1	Neisseria lactamica		GCA_001661135	-	1	1	N.gonorrohoeae
ERR1447281	32	1	Neisseria lactamica		GCA_001697105	B	13	2	N. meningitidis
ERR3674758	32	1	Neisseria lactamica		GCA_001697125	Y	57	2	N. meningitidis
ERR1863012	32	1	Neisseria lactamica		GCA_001697165	C	4	2	N. meningitidis
ERR160780	32	1	Neisseria lactamica		GCA_001697205	C	4	2	N. meningitidis
ERR3674677	32	1	Neisseria lactamica		GCA_001697305	W	4	2	N. meningitidis
ERR1447197	32	1	Neisseria lactamica		GCA_001697325	W	4	2	N. meningitidis
ERR1771019	32	1	Neisseria lactamica		GCA_001697345	W	65	2	N. meningitidis
ERR3938387	32	1	Neisseria lactamica		GCA_001697365	W	65	2	N. meningitidis
ERR957591	32	1	Neisseria lactamica		GCA_001697385	W	4	2	N. meningitidis
ERR3339240	32	1	Neisseria lactamica		GCA_001697405	W	4	2	N. meningitidis
ERR1517557	32	1	Neisseria lactamica		GCA_001697425	W	4	2	N. meningitidis
ERR1761713	32	1	Neisseria lactamica		GCA_001697445	W	4	2	N. meningitidis
ERR1771016	32	1	Neisseria lactamica		GCA_001697465	W	4	2	N. meningitidis
ERR3905756	32	1	Neisseria lactamica		GCA_001697485	W	4	2	N. meningitidis
GCA_003492465	32	1	Neisseria lactamica		GCA_001697505	W	65	2	N. meningitidis
ERR1600505	32	1	Neisseria lactamica		GCA_001697525	W	4	2	N. meningitidis
ERR1771044	32	1	Neisseria lactamica		GCA_001697545	W	4	2	N. meningitidis
ERR3339450	32	1	Neisseria lactamica		GCA_001697565	W	4	2	N. meningitidis
ERR4188949	32	1	Neisseria lactamica		GCA_001697585	W	4	2	N. meningitidis
ERR4791224	32	1	Neisseria lactamica		GCA_001697605	W	4	2	N. meningitidis
ERR4189123	32	1	Neisseria lactamica		GCA_001697625	W	65	2	N. meningitidis
ERR4162618	32	1	Neisseria lactamica		GCA_001697645	W	4	2	N. meningitidis
ERR4791225	32	1	Neisseria lactamica		GCA_001697665	W	4	2	N. meningitidis
ERR4162553	32	1	Neisseria lactamica		GCA_001697685	W	4	2	N. meningitidis
ERR6057855	32	1	Neisseria lactamica		GCA_001697705	W	4	2	N. meningitidis
ERR3339135	32	1	Neisseria lactamica		GCA_001697725	W	4	2	N. meningitidis
ERR1678069	32	1	Neisseria lactamica		GCA_001697745	W	4	2	N. meningitidis
ERR1517580	32	1	Neisseria lactamica		GCA_001697765	W	4	2	N. meningitidis
ERR1600466	32	1	Neisseria lactamica		GCA_001697785	W	4	2	N. meningitidis
ERR1677888	32	1	Neisseria lactamica		GCA_001697805	W	4	2	N. meningitidis
ERR1674772	32	1	Neisseria lactamica		GCA_001697825	W	4	2	N. meningitidis
GCA_003493185	32	1	Neisseria lactamica		GCA_001697845	W	65	2	N. meningitidis
ERR1447213	32	1	Neisseria lactamica		GCA_001697865	W	65	2	N. meningitidis
ERR1771234	32	1	Neisseria lactamica		GCA_001697885	W	4	2	N. meningitidis
ERR1761866	32	1	Neisseria lactamica		GCA_001697905	W	4	2	N. meningitidis
ERR1604128	32	1	Neisseria lactamica		GCA_001697925	W	4	2	N. meningitidis
ERR1604166	32	1	Neisseria lactamica		GCA_001697945	W	4	2	N. meningitidis
ERR1604132	32	1	Neisseria lactamica		GCA_001697965	W	4	2	N. meningitidis
ERR1771006	32	1	Neisseria lactamica		GCA_001697985	W	4	2	N. meningitidis
ERR1447264	32	1	Neisseria lactamica		GCA_001698005	W	4	2	N. meningitidis
ERR1517370	32	1	Neisseria lactamica		GCA_001698025	W	65	2	N. meningitidis
ERR3674578	32	1	Neisseria lactamica		GCA_001698045	W	4	2	N. meningitidis
ERR1795879	32	1	Neisseria lactamica		GCA_001698065	W	4	2	N. meningitidis
ERR1447240	32	1	Neisseria lactamica		GCA_001698085	W	65	2	N. meningitidis
ERR369536	32	1	Neisseria lactamica		GCA_001698105	W	4	2	N. meningitidis
GCA_003496485	32	1	Neisseria lactamica		GCA_001703675	W	4	2	N. meningitidis
GCA_003492555	32	1	Neisseria lactamica		GCA_001703695	W	4	2	N. meningitidis
GCA_003495835	32	1	Neisseria lactamica		GCA_001703715	W	4	2	N. meningitidis
ERR1447274	32	1	Neisseria lactamica		GCA_001703755	W	4	2	N. meningitidis
ERR1761912	32	1	Neisseria lactamica		GCA_001703775	W	4	2	N. meningitidis
ERR1447282	32	1	Neisseria lactamica		GCA_001703795	W	4	2	N. meningitidis
ERR1600513	32	1	Neisseria lactamica		GCA_001721325	C	5	2	N. meningitidis
ERR3339252	32	1	Neisseria lactamica		GCA_001742295	C	5	2	N. meningitidis
ERR1770903	32	1	Neisseria lactamica		GCA_001750825	X	3	2	N. meningitidis
ERR1770972	32	1	Neisseria lactamica		GCA_001807625	-	39142	39057
ERR1795850	32	1	Neisseria lactamica		GCA_001807735	-	39078	39078
ERR3339074	32	1	Neisseria lactamica		GCA_001808205	-	39151	39151
ERR2619596	32	1	Neisseria lactamica		GCA_001808255	-	39187	140
ERR3339217	32	1	Neisseria lactamica		GCA_001808875	-	39085	39085
ERR4189129	32	1	Neisseria lactamica		GCA_001809245	-	39067	28
ERR3905737	32	1	Neisseria lactamica		GCA_001809325	-	39348	39348
ERR3938393	32	1	Neisseria lactamica		GCA_001809345	-	31	31
ERR4162336	32	1	Neisseria lactamica		GCA_001809585	-	39140	39089
ERR4188899	32	1	Neisseria lactamica		GCA_001809595	-	39067	28
ERR1771124	32	1	Neisseria lactamica		GCA_001810035	-	31	31
GCA_003496425	32	1	Neisseria lactamica		GCA_001810105	-	39014	39014
GCA_003492345	32	1	Neisseria lactamica		GCA_001810165	-	37	37
ERR1678023	32	1	Neisseria lactamica		GCA_001810355	-	63	63
ERR4823041	32	1	Neisseria lactamica		GCA_001811065	-	31	31
ERR4162453	32	1	Neisseria lactamica		GCA_001811365	-	39117	39117
ERR1677974	32	1	Neisseria lactamica		GCA_001811855	-	31	31
ERR3339228	32	1	Neisseria lactamica		GCA_001811945	-	31	31
ERR351665	32	1	Neisseria lactamica		GCA_001812055	-	31	31
ERR2675154	32	1	Neisseria lactamica		GCA_001812225	-	39163	39163
ERR1517524	32	1	Neisseria lactamica		GCA_001812465	-	39008	39008
ERR1517357	32	1	Neisseria lactamica		GCA_001812605	-	38976	38976
ERR1604135	32	1	Neisseria lactamica		GCA_001812725	-	31	31
ERR1604154	32	1	Neisseria lactamica		GCA_001812735	-	39095	39095
ERR1604104	32	1	Neisseria lactamica		GCA_001812885	-	31	31
ERR1604172	32	1	Neisseria lactamica		GCA_001813335	-	39191	39191
ERR1604101	32	1	Neisseria lactamica		GCA_001814095	-	31	31
ERR1604167	32	1	Neisseria lactamica		GCA_001814135	-	38566	38566
ERR1604210	32	1	Neisseria lactamica		GCA_001814225	-	94	2	N. meningitidis
ERR1604081	32	1	Neisseria lactamica		GCA_001814445	-	39117	39117
ERR1604077	32	1	Neisseria lactamica		GCA_001815375	-	38787	38787
ERR1604058	32	1	Neisseria lactamica		GCA_001815615	-	39089	39089
ERR1604189	32	1	Neisseria lactamica		GCA_001815675	-	39246	39246
ERR1604115	32	1	Neisseria lactamica		GCA_001815685	-	39337	39337
ERR1604140	32	1	Neisseria lactamica		GCA_001836315	-	39117	39117
ERR1604150	32	1	Neisseria lactamica		GCA_001836705	-	39017	38811
ERR1604074	32	1	Neisseria lactamica		GCA_001836795	-	39079	39079
ERR1604142	32	1	Neisseria lactamica		GCA_001837185	-	8965	8965
ERR3001872	32	1	Neisseria lactamica		GCA_001837245	-	39079	39079
ERR1604212	32	1	Neisseria lactamica		GCA_001837365	-	39117	39117
ERR1604203	32	1	Neisseria lactamica		GCA_001837375	-	39123	39123
ERR1604183	32	1	Neisseria lactamica		GCA_001837635	-	39089	39089
ERR1604071	32	1	Neisseria lactamica		GCA_001838065	-	39196	39196
ERR1604064	32	1	Neisseria lactamica		GCA_001838135	-	39117	39117
ERR1604175	32	1	Neisseria lactamica		GCA_001838365	-	39174	28
ERR1604170	32	1	Neisseria lactamica		GCA_001838375	-	39067	28
ERR1604136	32	1	Neisseria lactamica		GCA_001838405	-	39235	39008
ERR1604152	32	1	Neisseria lactamica		GCA_001838415	-	39235	39008
ERR1604196	32	1	Neisseria lactamica		GCA_001838645	-	39149	39149
ERR1604201	32	1	Neisseria lactamica		GCA_001858595	-	1	1	N.gonorrohoeae
ERR1604057	32	1	Neisseria lactamica		GCA_001858605	-	1	1	N.gonorrohoeae
ERR1604177	32	1	Neisseria lactamica		GCA_001858615	-	1	1	N.gonorrohoeae
ERR1604121	32	1	Neisseria lactamica		GCA_001858665	-	1	1	N.gonorrohoeae
ERR1604148	32	1	Neisseria lactamica		GCA_001858675	-	1	1	N.gonorrohoeae
ERR1604080	32	1	Neisseria lactamica		GCA_001858695	-	1	1	N.gonorrohoeae
ERR1604160	32	1	Neisseria lactamica		GCA_001858715	-	1	1	N.gonorrohoeae
ERR1604181	32	1	Neisseria lactamica		GCA_001858745	-	1	1	N.gonorrohoeae
ERR1604174	32	1	Neisseria lactamica		GCA_001858755	-	1	1	N.gonorrohoeae
ERR1604198	32	1	Neisseria lactamica		GCA_001858765	-	1	1	N.gonorrohoeae
ERR1517345	32	1	Neisseria lactamica		GCA_001858785	-	1	1	N.gonorrohoeae
ERR1604463	32	1	Neisseria lactamica		GCA_001858825	-	1	1	N.gonorrohoeae
ERR1674598	32	1	Neisseria lactamica		GCA_001858835	-	1	1	N.gonorrohoeae
ERR1604466	32	1	Neisseria lactamica		GCA_001858855	-	1	1	N.gonorrohoeae
ERR1604444	32	1	Neisseria lactamica		GCA_001858865	-	1	1	N.gonorrohoeae
ERR1604450	32	1	Neisseria lactamica		GCA_001858905	-	1	1	N.gonorrohoeae
ERR1604455	32	1	Neisseria lactamica		GCA_001858925	-	1	1	N.gonorrohoeae
ERR1604423	32	1	Neisseria lactamica		GCA_001858935	-	1	1	N.gonorrohoeae
ERR1604372	32	1	Neisseria lactamica		GCA_001858955	-	1	1	N.gonorrohoeae
ERR1604484	32	1	Neisseria lactamica		GCA_001858985	-	1	1	N.gonorrohoeae
ERR1674658	2	1	Neisseria meningitidis		GCA_001859005	-	1	1	N.gonorrohoeae
ERR1674677	2	1	Neisseria meningitidis		GCA_001859015	-	1	1	N.gonorrohoeae
ERR2258918	2	1	Neisseria meningitidis		GCA_001859045	-	1	1	N.gonorrohoeae
GCA_900201535	2	1	Neisseria meningitidis		GCA_001859055	-	1	1	N.gonorrohoeae
ERR3674599	2	1	Neisseria meningitidis		GCA_001859085	-	1	1	N.gonorrohoeae
SRR11447965	2	1	Neisseria meningitidis		GCA_001859095	-	1	1	N.gonorrohoeae
ERR2113563	2	1	Neisseria meningitidis		GCA_001859125	-	1	1	N.gonorrohoeae
ERR2113571	2	1	Neisseria meningitidis		GCA_001859135	-	1	1	N.gonorrohoeae
ERR3674748	2	1	Neisseria meningitidis		GCA_001859165	-	1	1	N.gonorrohoeae
ERR2113555	2	1	Neisseria meningitidis		GCA_001859185	-	1	1	N.gonorrohoeae
ERR1770945	2	1	Neisseria meningitidis		GCA_001859205	-	1	1	N.gonorrohoeae
SRR13407287	2	1	Neisseria meningitidis		GCA_001859215	-	1	1	N.gonorrohoeae
SRR11454860	2	1	Neisseria meningitidis		GCA_001859245	-	1	1	N.gonorrohoeae
ERR2214032	2	1	Neisseria meningitidis		GCA_001859255	-	1	1	N.gonorrohoeae
GCA_900201635	2	1	Neisseria meningitidis		GCA_001859285	-	1	1	N.gonorrohoeae
ERR4189039	2	1	Neisseria meningitidis		GCA_001859295	-	1	1	N.gonorrohoeae
ERR2214120	2	1	Neisseria meningitidis		GCA_001859325	-	1	1	N.gonorrohoeae
ERR2113347	2	1	Neisseria meningitidis		GCA_001859335	-	1	1	N.gonorrohoeae
ERR1761840	2	1	Neisseria meningitidis		GCA_001859365	-	1	1	N.gonorrohoeae
SRR11448160	2	1	Neisseria meningitidis		GCA_001859385	-	1	1	N.gonorrohoeae
ERR3339172	2	1	Neisseria meningitidis		GCA_001859405	-	1	1	N.gonorrohoeae
ERR2258966	2	1	Neisseria meningitidis		GCA_001859425	-	1	1	N.gonorrohoeae
ERR3339085	2	1	Neisseria meningitidis		GCA_001859445	-	1	1	N.gonorrohoeae
ERR3339280	2	1	Neisseria meningitidis		GCA_001859465	-	1	1	N.gonorrohoeae
ERR170970	2	1	Neisseria meningitidis		GCA_001859485	-	1	1	N.gonorrohoeae
ERR2113320	2	1	Neisseria meningitidis		GCA_001859495	-	1	1	N.gonorrohoeae
ERR1389358	2	1	Neisseria meningitidis		GCA_001859525	-	1	1	N.gonorrohoeae
ERR1770901	2	1	Neisseria meningitidis		GCA_001859545	-	1	1	N.gonorrohoeae
SRR11447943	2	1	Neisseria meningitidis		GCA_001859565	-	1	1	N.gonorrohoeae
ERR1771145	2	1	Neisseria meningitidis		GCA_001859585	-	1	1	N.gonorrohoeae
ERR2113312	2	1	Neisseria meningitidis		GCA_001859605	-	1	1	N.gonorrohoeae
ERR2113390	2	1	Neisseria meningitidis		GCA_001859615	-	1	1	N.gonorrohoeae
ERR2113382	2	1	Neisseria meningitidis		GCA_001859635	-	1	1	N.gonorrohoeae
SRR11448144	2	1	Neisseria meningitidis		GCA_001859655	-	1	1	N.gonorrohoeae
SRR11447773	2	1	Neisseria meningitidis		GCA_001859685	-	1	1	N.gonorrohoeae
SRR11448199	2	1	Neisseria meningitidis		GCA_001859705	-	1	1	N.gonorrohoeae
SRR11448213	2	1	Neisseria meningitidis		GCA_001859715	-	1	1	N.gonorrohoeae
ERR3905895	2	1	Neisseria meningitidis		GCA_001859745	-	1	1	N.gonorrohoeae
SRR11447654	2	1	Neisseria meningitidis		GCA_001859755	-	1	1	N.gonorrohoeae
ERR957608	2	1	Neisseria meningitidis		GCA_001859785	-	1	1	N.gonorrohoeae
SRR8169286	2	1	Neisseria meningitidis		GCA_001859825	-	1	1	N.gonorrohoeae
SRR13753776	2	1	Neisseria meningitidis		GCA_001859835	-	1	1	N.gonorrohoeae
GCA_000240665	2	1	Neisseria meningitidis		GCA_001859865	-	1	1	N.gonorrohoeae
ERR586041	2	1	Neisseria meningitidis		GCA_001859875	-	1	1	N.gonorrohoeae
GCA_900202695	2	1	Neisseria meningitidis		GCA_001859905	-	1	1	N.gonorrohoeae
ERR2847727	2	1	Neisseria meningitidis		GCA_001859915	-	1	1	N.gonorrohoeae
ERR4162533	2	1	Neisseria meningitidis		GCA_001859945	-	1	1	N.gonorrohoeae
ERR3001801	2	1	Neisseria meningitidis		GCA_001859965	-	1	1	N.gonorrohoeae
GCA_000304435	2	1	Neisseria meningitidis		GCA_001859975	-	1	1	N.gonorrohoeae
GCA_002318455	2	1	Neisseria meningitidis		GCA_001859995	-	1	1	N.gonorrohoeae
ERR4993171	2	1	Neisseria meningitidis		GCA_001860025	-	1	1	N.gonorrohoeae
GCA_003702745	2	1	Neisseria meningitidis		GCA_001860045	-	1	1	N.gonorrohoeae
GCA_003702685	2	1	Neisseria meningitidis		GCA_001860055	-	1	1	N.gonorrohoeae
ERR2113329	2	1	Neisseria meningitidis		GCA_001956715	-	1	1	N.gonorrohoeae
DRR291280	2	1	Neisseria meningitidis		GCA_001969775	-	4	2	N. meningitidis
ERR4635921	2	1	Neisseria meningitidis		GCA_001969785	-	4	2	N. meningitidis
ERR4635923	2	1	Neisseria meningitidis		GCA_001974965	-	13	2	N. meningitidis
ERR4635929	2	1	Neisseria meningitidis		GCA_001997645	-	1	1	N.gonorrohoeae
ERR4635894	2	1	Neisseria meningitidis		GCA_002022745	-	35	32	N.lactamica
DRR291241	2	1	Neisseria meningitidis		GCA_002071035	-	4	2	N. meningitidis
ERR2113509	2	1	Neisseria meningitidis		GCA_002073235	C	31563	2	N. meningitidis
SRR11448101	2	1	Neisseria meningitidis		GCA_002073275	B	1456	2	N. meningitidis
ERR3094353	2	1	Neisseria meningitidis		GCA_002073535	-	1	1	N.gonorrohoeae
SRR13407101	2	1	Neisseria meningitidis		GCA_002073555	B	1456	2	N. meningitidis
SRR11447431	2	1	Neisseria meningitidis		GCA_002073575	A	3	2	N. meningitidis
ERR1678061	2	1	Neisseria meningitidis		GCA_002073595	B	2	2	N. meningitidis
ERR3674634	2	1	Neisseria meningitidis		GCA_002073615	-	1	1	N.gonorrohoeae
SRR11448119	2	1	Neisseria meningitidis		GCA_002073655	-	1	1	N.gonorrohoeae
SRR11455115	2	1	Neisseria meningitidis		GCA_002073675	C	4	2	N. meningitidis
SRR11447478	2	1	Neisseria meningitidis		GCA_002073715	-	39207	39057
SRR11447594	2	1	Neisseria meningitidis		GCA_002075815	-	4	2	N. meningitidis
SRR11447601	2	1	Neisseria meningitidis		GCA_002080715	-	1	1	N.gonorrohoeae
ERR3905798	2	1	Neisseria meningitidis		GCA_002080745	-	1	1	N.gonorrohoeae
ERR3905780	2	1	Neisseria meningitidis		GCA_002080775	-	1	1	N.gonorrohoeae
ERR406677	2	1	Neisseria meningitidis		GCA_002080785	-	1	1	N.gonorrohoeae
GCA_900202515	2	1	Neisseria meningitidis		GCA_002080815	-	1	1	N.gonorrohoeae
ERR1600456	2	1	Neisseria meningitidis		GCA_002080825	-	1	1	N.gonorrohoeae
ERR2113344	2	1	Neisseria meningitidis		GCA_002080855	-	1	1	N.gonorrohoeae
ERR1447285	2	1	Neisseria meningitidis		GCA_002080865	-	1	1	N.gonorrohoeae
SRR11447486	2	1	Neisseria meningitidis		GCA_002080895	-	1	1	N.gonorrohoeae
ERR2113525	2	1	Neisseria meningitidis		GCA_002080905	-	1	1	N.gonorrohoeae
ERR3890175	2	1	Neisseria meningitidis		GCA_002080935	-	1	1	N.gonorrohoeae
ERR3905754	2	1	Neisseria meningitidis		GCA_002080955	-	1	1	N.gonorrohoeae
ERR1770859	2	1	Neisseria meningitidis		GCA_002080965	-	1	1	N.gonorrohoeae
ERR3339443	2	1	Neisseria meningitidis		GCA_002080995	-	1	1	N.gonorrohoeae
GCA_900202975	2	1	Neisseria meningitidis		GCA_002081015	-	1	1	N.gonorrohoeae
SRR11455127	2	1	Neisseria meningitidis		GCA_002082895	C	4	2	N. meningitidis
ERR2259058	2	1	Neisseria meningitidis		GCA_002083025	-	1	1	N.gonorrohoeae
SRR11455200	2	1	Neisseria meningitidis		GCA_002108495	-	39295	39295
GCA_002318345	2	1	Neisseria meningitidis		GCA_002108505	-	39206	39206
SRR13407138	2	1	Neisseria meningitidis		GCA_002108535	-	39391	39391
SRR11454724	2	1	Neisseria meningitidis		GCA_002108545	-	39223	39223
SRR11454890	2	1	Neisseria meningitidis		GCA_002108575	-	39208	39208
SRR13407279	2	1	Neisseria meningitidis		GCA_002108595	-	39293	39293
ERR1771155	2	1	Neisseria meningitidis		GCA_002108605	-	39312	39312
SRR11447966	2	1	Neisseria meningitidis		GCA_002154965	W	4	2	N. meningitidis
SRR11447705	2	1	Neisseria meningitidis		GCA_002154975	W	4	2	N. meningitidis
ERR2113323	2	1	Neisseria meningitidis		GCA_002216145	-	39289	39289
SRR11447938	2	1	Neisseria meningitidis		GCA_002237445	-	96	96
ERR2259053	2	1	Neisseria meningitidis		GCA_002266825	-	1	1	N.gonorrohoeae
ERR986039	2	1	Neisseria meningitidis		GCA_002307415	C	4	2	N. meningitidis
ERR2113411	2	1	Neisseria meningitidis		GCA_002318055	-	89	2	N. meningitidis
ERR1761862	2	1	Neisseria meningitidis		GCA_002318065	C	4	2	N. meningitidis
ERR3674650	2	1	Neisseria meningitidis		GCA_002318075	C	718	2	N. meningitidis
GCA_900202435	2	1	Neisseria meningitidis		GCA_002318085	Y	57	2	N. meningitidis
ERR2113484	2	1	Neisseria meningitidis		GCA_002318135	-	71	2	N. meningitidis
ERR2113307	2	1	Neisseria meningitidis		GCA_002318145	B	50	2	N. meningitidis
ERR3416528	2	1	Neisseria meningitidis		GCA_002318155	B	13	2	N. meningitidis
ERR2113348	2	1	Neisseria meningitidis		GCA_002318165	-	919	2	N. meningitidis
ERR1447291	2	1	Neisseria meningitidis		GCA_002318215	B	41	2	N. meningitidis
ERR2113609	2	1	Neisseria meningitidis		GCA_002318225	Y	57	2	N. meningitidis
ERR3336347	2	1	Neisseria meningitidis		GCA_002318235	Y	57	2	N. meningitidis
SRR11776079	2	1	Neisseria meningitidis		GCA_002318255	Y	57	2	N. meningitidis
SRR11776129	2	1	Neisseria meningitidis		GCA_002318295	Y	57	2	N. meningitidis
ERR4596579	2	1	Neisseria meningitidis		GCA_002318305	-	13	2	N. meningitidis
ERR3674689	2	1	Neisseria meningitidis		GCA_002318315	Y	57	2	N. meningitidis
ERR2214031	2	1	Neisseria meningitidis		GCA_002318345	-	71	2	N. meningitidis
ERR4162563	26622	1	Neisseria meningitidis		GCA_002318375	Y	57	2	N. meningitidis
GCA_016037415	2	1	Neisseria meningitidis		GCA_002318385	-	57	2	N. meningitidis
GCA_016049045	2	1	Neisseria meningitidis		GCA_002318395	C	4	2	N. meningitidis
ERR1604413	2	1	Neisseria meningitidis		GCA_002318415	Y	57	2	N. meningitidis
ERR519863	2	1	Neisseria meningitidis		GCA_002318465	Y	57	2	N. meningitidis
ERR5234293	2	1	Neisseria meningitidis		GCA_002318475	W	4	2	N. meningitidis
ERR2847645	2	1	Neisseria meningitidis		GCA_002318495	Y	57	2	N. meningitidis
ERR2215422	2	1	Neisseria meningitidis		GCA_002318535	-	718	2	N. meningitidis
ERR2847541	2	1	Neisseria meningitidis		GCA_002318555	Y	57	2	N. meningitidis
ERR2215401	2	1	Neisseria meningitidis		GCA_002318565	B	13	2	N. meningitidis
ERR2847360	2	1	Neisseria meningitidis		GCA_002318575	Y	57	2	N. meningitidis
ERR2847618	2	1	Neisseria meningitidis		GCA_002318615	-	1789	32	N.lactamica
ERR4188764	2	1	Neisseria meningitidis		GCA_002327085	-	39327	39327
ERR3001670	2	1	Neisseria meningitidis		GCA_002556585	C	4	2	N. meningitidis
GCA_016003905	2	1	Neisseria meningitidis		GCA_002556605	C	4	2	N. meningitidis
ERR3001617	2	1	Neisseria meningitidis		GCA_002607845	-	1	1	N.gonorrohoeae
GCA_016037305	2	1	Neisseria meningitidis		GCA_002708685	C	83	2	N. meningitidis
GCA_016002905	2	1	Neisseria meningitidis		GCA_002845425	B	2	2	N. meningitidis
GCA_016001535	2	1	Neisseria meningitidis		GCA_002845505	B	2	2	N. meningitidis
ERR3200953	2	1	Neisseria meningitidis		GCA_002845525	B	13	2	N. meningitidis
ERR4661918	2	1	Neisseria meningitidis		GCA_002845535	B	13	2	N. meningitidis
ERR586035	2	1	Neisseria meningitidis		GCA_002845545	B	13	2	N. meningitidis
ERR5234572	2	1	Neisseria meningitidis		GCA_002845565	B	13	2	N. meningitidis
ERR3890168	2	1	Neisseria meningitidis		GCA_002845605	B	2	2	N. meningitidis
GCA_900200365	2	1	Neisseria meningitidis		GCA_002845615	B	2	2	N. meningitidis
ERR3890192	2	1	Neisseria meningitidis		GCA_002845635	B	2	2	N. meningitidis
GCA_900203185	2	1	Neisseria meningitidis		GCA_002845655	B	13	2	N. meningitidis
GCA_003995145	2	1	Neisseria meningitidis		GCA_002845685	B	13	2	N. meningitidis
ERR4993186	2	1	Neisseria meningitidis		GCA_002845695	B	13	2	N. meningitidis
ERR4635932	2	1	Neisseria meningitidis		GCA_002845725	B	13	2	N. meningitidis
ERR4635927	2	1	Neisseria meningitidis		GCA_002845765	B	13	2	N. meningitidis
SRR11776107	2	1	Neisseria meningitidis		GCA_002845785	B	13	2	N. meningitidis
SRR11776094	2	1	Neisseria meningitidis		GCA_002845805	B	13	2	N. meningitidis
SRR11776100	2	1	Neisseria meningitidis		GCA_002845825	B	13	2	N. meningitidis
ERR5646871	2	1	Neisseria meningitidis		GCA_002847985	-	39314	39314
ERR5234295	2	1	Neisseria meningitidis		GCA_002863285	-	39361	39163
GCA_003995135	2	1	Neisseria meningitidis		GCA_002863305	-	39314	39314
ERR982488	2	1	Neisseria meningitidis		GCA_002942825	-	1	1	N.gonorrohoeae
GCA_003995355	2	1	Neisseria meningitidis		GCA_002942835	-	1	1	N.gonorrohoeae
ERR4993338	2	1	Neisseria meningitidis		GCA_002942855	-	1	1	N.gonorrohoeae
GCA_003995425	2	1	Neisseria meningitidis		GCA_002942865	-	1	1	N.gonorrohoeae
SRR11447624	2	1	Neisseria meningitidis		GCA_002942905	-	1	1	N.gonorrohoeae
ERR063512	2	1	Neisseria meningitidis		GCA_002942925	-	1	1	N.gonorrohoeae
GCA_003996155	2	1	Neisseria meningitidis		GCA_002942945	-	1	1	N.gonorrohoeae
ERR3446349	2	1	Neisseria meningitidis		GCA_002942955	-	1	1	N.gonorrohoeae
ERR3336382	2	1	Neisseria meningitidis		GCA_002942985	-	1	1	N.gonorrohoeae
ERR4635902	2	1	Neisseria meningitidis		GCA_002943005	-	1	1	N.gonorrohoeae
SRR11776087	2	1	Neisseria meningitidis		GCA_002943025	-	1	1	N.gonorrohoeae
SRR11776116	2	1	Neisseria meningitidis		GCA_002943035	-	1	1	N.gonorrohoeae
ERR5234192	2	1	Neisseria meningitidis		GCA_002943065	-	1	1	N.gonorrohoeae
GCA_003996075	2	1	Neisseria meningitidis		GCA_002943085	-	1	1	N.gonorrohoeae
ERR4993135	2	1	Neisseria meningitidis		GCA_002951575	C	4	2	N. meningitidis
ERR4635900	2	1	Neisseria meningitidis		GCA_003013245	-	39390	39390
ERR4993183	2	1	Neisseria meningitidis		GCA_003044345	-	39229	39229
GCA_009932055	2	1	Neisseria meningitidis		GCA_003044355	-	31	31
GCA_009932855	2	1	Neisseria meningitidis		GCA_003044385	-	140	140
GCA_009933215	2	1	Neisseria meningitidis		GCA_003044395	-	39067	28
ERR1674769	2	1	Neisseria meningitidis		GCA_003044425	-	39380	39380
SRR11454828	2	1	Neisseria meningitidis		GCA_003044445	-	39151	39151
SRR11454935	2	1	Neisseria meningitidis		GCA_003044455	-	5839	1706
SRR11447495	2	1	Neisseria meningitidis		GCA_003044485	-	5839	1706
ERR494678	2	1	Neisseria meningitidis		GCA_003044505	-	39017	38811
ERR4596601	2	1	Neisseria meningitidis		GCA_003044525	-	31	31
DRR291275	2	1	Neisseria meningitidis		GCA_003044545	-	60	60
ERR4853444	2	1	Neisseria meningitidis		GCA_003044565	-	39214	39214
ERR4853441	2	1	Neisseria meningitidis		GCA_003044585	-	31	31
ERR1863117	2	1	Neisseria meningitidis		GCA_003044605	-	39236	39236
SRR8200292	2	1	Neisseria meningitidis		GCA_003044625	-	39439	39439
SRR7106862	2	1	Neisseria meningitidis		GCA_003044645	-	39358	39358
SRR13407409	2	1	Neisseria meningitidis		GCA_003044665	-	39347	39347
SRR13407392	2	1	Neisseria meningitidis		GCA_003044675	-	39539	39539
SRR13407189	2	1	Neisseria meningitidis		GCA_003044705	-	39345	39345
SRR11455222	2	1	Neisseria meningitidis		GCA_003044725	-	39360	39360
ERR5234219	2	1	Neisseria meningitidis		GCA_003044745	-	39344	39344
ERR5234375	2	1	Neisseria meningitidis		GCA_003044765	-	39600	39600
ERR5234249	2	1	Neisseria meningitidis		GCA_003044785	-	39471	39471
GCA_003842685	2	1	Neisseria meningitidis		GCA_003044805	-	39317	39317
ERR743288	2	1	Neisseria meningitidis		GCA_003044825	-	39245	39245
ERR743293	2	1	Neisseria meningitidis		GCA_003044845	-	39422	140
ERR982117	2	1	Neisseria meningitidis		GCA_003044855	-	39253	1817
ERR171108	2	1	Neisseria meningitidis		GCA_003044885	-	39286	60
ERR5234604	2	1	Neisseria meningitidis		GCA_003044905	-	39492	60
ERR5234609	2	1	Neisseria meningitidis		GCA_003044925	-	39314	39314
ERR5234591	2	1	Neisseria meningitidis		GCA_003044935	-	39356	25125
ERR5234583	2	1	Neisseria meningitidis		GCA_003044965	-	39187	140
ERR5234558	2	1	Neisseria meningitidis		GCA_003044985	-	39483	39236
ERR5234588	2	1	Neisseria meningitidis		GCA_003044995	-	60	60
ERR5234574	2	1	Neisseria meningitidis		GCA_003045025	-	39422	140
GCA_000448025	2	1	Neisseria meningitidis		GCA_003045035	-	39551	39551
SRR606773	2	1	Neisseria meningitidis		GCA_003045095	-	39409	39409
GCA_000386805	2	1	Neisseria meningitidis		GCA_003096735	-	57	2	N. meningitidis
ERR5234435	2	1	Neisseria meningitidis		GCA_003315235	-	1	1	N.gonorrohoeae
ERR1771076	2	1	Neisseria meningitidis		GCA_003351545	-	39415	39415
ERR5234238	2	1	Neisseria meningitidis		GCA_003351565	-	3287	32	N.lactamica
ERR982160	2	1	Neisseria meningitidis		GCA_003351665	-	39314	39314
ERR708725	2	1	Neisseria meningitidis		GCA_003351685	-	39425	39236
ERR715897	2	1	Neisseria meningitidis		GCA_003355195	-	34	34
GCA_900033255	2	1	Neisseria meningitidis		GCA_003355215	B	2431	2	N. meningitidis
ERR2213943	2	1	Neisseria meningitidis		GCA_003355235	C	4	2	N. meningitidis
ERR144513	2	1	Neisseria meningitidis		GCA_003355255	C	4	2	N. meningitidis
ERR3201736	2	1	Neisseria meningitidis		GCA_003355275	C	4	2	N. meningitidis
ERR982529	2	1	Neisseria meningitidis		GCA_003355295	X	38	2	N. meningitidis
ERR982507	2	1	Neisseria meningitidis		GCA_003355315	B	88	2	N. meningitidis
ERR985999	2	1	Neisseria meningitidis		GCA_003355335	C	4	2	N. meningitidis
GCA_900200265	2	1	Neisseria meningitidis		GCA_003355355	C	4	2	N. meningitidis
ERR5234220	2	1	Neisseria meningitidis		GCA_003355375	B	674	2	N. meningitidis
ERR3339215	2	1	Neisseria meningitidis		GCA_003355395	C	122	2	N. meningitidis
ERR3938511	2	1	Neisseria meningitidis		GCA_003355415	C	2	2	N. meningitidis
GCA_003843045	2	1	Neisseria meningitidis		GCA_003355435	B	41	2	N. meningitidis
GCA_000327865	2	1	Neisseria meningitidis		GCA_003428665	-	1	1	N.gonorrohoeae
GCA_015827775	2	1	Neisseria meningitidis		GCA_003428675	-	1	1	N.gonorrohoeae
GCA_003842585	2	1	Neisseria meningitidis		GCA_003428735	-	1	1	N.gonorrohoeae
GCA_003843255	2	1	Neisseria meningitidis		GCA_003428755	-	1	1	N.gonorrohoeae
GCA_003843065	2	1	Neisseria meningitidis		GCA_003428775	-	1	1	N.gonorrohoeae
GCA_003842425	2	1	Neisseria meningitidis		GCA_003432725	Y	57	2	N. meningitidis
GCA_016404735	2	1	Neisseria meningitidis		GCA_003432735	W	67	2	N. meningitidis
GCA_016467775	2	1	Neisseria meningitidis		GCA_003432765	Y	57	2	N. meningitidis
GCA_000327845	2	1	Neisseria meningitidis		GCA_003432795	W	67	2	N. meningitidis
GCA_016468535	2	1	Neisseria meningitidis		GCA_003432805	W	67	2	N. meningitidis
ERR4636034	2	1	Neisseria meningitidis		GCA_003432815	W	67	2	N. meningitidis
ERR484817	2	1	Neisseria meningitidis		GCA_003432855	Y	57	2	N. meningitidis
ERR4636045	2	1	Neisseria meningitidis		GCA_003432865	Y	57	2	N. meningitidis
GCA_015825845	2	1	Neisseria meningitidis		GCA_003432885	W	67	2	N. meningitidis
ERR1863171	2	1	Neisseria meningitidis		GCA_003432905	W	67	2	N. meningitidis
ERR1682759	2	1	Neisseria meningitidis		GCA_003432925	Y	57	2	N. meningitidis
ERR1447271	2	1	Neisseria meningitidis		GCA_003432945	Y	57	2	N. meningitidis
ERR3674622	2	1	Neisseria meningitidis		GCA_003432975	Y	65	2	N. meningitidis
ERR2619365	2	1	Neisseria meningitidis		GCA_003432985	B	13	2	N. meningitidis
ERR3339232	2	1	Neisseria meningitidis		GCA_003433005	W	67	2	N. meningitidis
GCA_900034225	2	1	Neisseria meningitidis		GCA_003433015	Y	57	2	N. meningitidis
ERR5234217	2	1	Neisseria meningitidis		GCA_003433055	Y	57	2	N. meningitidis
GCA_015825815	2	1	Neisseria meningitidis		GCA_003433075	W	67	2	N. meningitidis
ERR558021	2	1	Neisseria meningitidis		GCA_003433085	W	67	2	N. meningitidis
ERR3606581	2	1	Neisseria meningitidis		GCA_003433095	Y	57	2	N. meningitidis
SRR10610887	2	1	Neisseria meningitidis		GCA_003433105	Y	57	2	N. meningitidis
SRR7106831	2	1	Neisseria meningitidis		GCA_003433155	Y	57	2	N. meningitidis
GCA_015707715	2	1	Neisseria meningitidis		GCA_003433165	Y	57	2	N. meningitidis
ERR3255744	2	1	Neisseria meningitidis		GCA_003433175	B	13	2	N. meningitidis
GCA_003495205	2	1	Neisseria meningitidis		GCA_003433185	Y	57	2	N. meningitidis
ERR1994591	2	1	Neisseria meningitidis		GCA_003457535	C	94	2	N. meningitidis
ERR473059	2	1	Neisseria meningitidis		GCA_003457545	B	41	2	N. meningitidis
ERR903437	2	1	Neisseria meningitidis		GCA_003457995	B	13	2	N. meningitidis
ERR903645	2	1	Neisseria meningitidis		GCA_003458005	B	89	2	N. meningitidis
ERR063480	2	1	Neisseria meningitidis		GCA_003458035	A	3	2	N. meningitidis
ERR5234233	2	1	Neisseria meningitidis		GCA_003458055	B	41	2	N. meningitidis
GCA_900039295	2	1	Neisseria meningitidis		GCA_003490165	B	2	2	N. meningitidis
ERR5234462	2	1	Neisseria meningitidis		GCA_003490265	B	13	2	N. meningitidis
ERR519855	2	1	Neisseria meningitidis		GCA_003490325	-	5399	1706
ERR982076	2	1	Neisseria meningitidis		GCA_003490335	Y	65	2	N. meningitidis
GCA_015825995	2	1	Neisseria meningitidis		GCA_003490355	-	919	2	N. meningitidis
ERR3416507	2	1	Neisseria meningitidis		GCA_003490375	B	50	2	N. meningitidis
ERR3664606	2	1	Neisseria meningitidis		GCA_003490405	-	718	2	N. meningitidis
ERR2619308	2	1	Neisseria meningitidis		GCA_003490465	C	4	2	N. meningitidis
ERR473034	2	1	Neisseria meningitidis		GCA_003490525	B	13	2	N. meningitidis
SRR11455193	2	1	Neisseria meningitidis		GCA_003490535	B	41	2	N. meningitidis
DRR291418	2	1	Neisseria meningitidis		GCA_003490545	Y	57	2	N. meningitidis
DRR278083	2	1	Neisseria meningitidis		GCA_003490585	C	4	2	N. meningitidis
SRR7106927	2	1	Neisseria meningitidis		GCA_003490665	Y	57	2	N. meningitidis
ERR982056	2	1	Neisseria meningitidis		GCA_003490725	B	41	2	N. meningitidis
ERR4596554	2	1	Neisseria meningitidis		GCA_003490745	C	1418	2	N. meningitidis
SRR13407140	2	1	Neisseria meningitidis		GCA_003490795	-	4271	2	N. meningitidis
ERR1389402	2	1	Neisseria meningitidis		GCA_003490825	W	4	2	N. meningitidis
GCA_000191305	2	1	Neisseria meningitidis		GCA_003490845	-	153	2	N. meningitidis
ERR4596549	2	1	Neisseria meningitidis		GCA_003490915	B	13	2	N. meningitidis
ERR1554090	2	1	Neisseria meningitidis		GCA_003490965	-	65	2	N. meningitidis
ERR3664663	2	1	Neisseria meningitidis		GCA_003491035	-	83	2	N. meningitidis
ERR982127	2	1	Neisseria meningitidis		GCA_003491045	B	153	2	N. meningitidis
ERR063471	2	1	Neisseria meningitidis		GCA_003491085	B	153	2	N. meningitidis
ERR2213962	2	1	Neisseria meningitidis		GCA_003491105	Y	65	2	N. meningitidis
GCA_003494425	2	1	Neisseria meningitidis		GCA_003491115	B	41	2	N. meningitidis
ERR170913	2	1	Neisseria meningitidis		GCA_003491145	B	94	2	N. meningitidis
ERR1994627	2	1	Neisseria meningitidis		GCA_003492085	C	13	2	N. meningitidis
ERR172532	2	1	Neisseria meningitidis		GCA_003492095	B	13	2	N. meningitidis
ERR654750	2	1	Neisseria meningitidis		GCA_003492125	B	83	2	N. meningitidis
ERR957613	2	1	Neisseria meningitidis		GCA_003492145	-	3334	32	N.lactamica
ERR2214189	2	1	Neisseria meningitidis		GCA_003492155	-	39443	32	N.lactamica
ERR982508	2	1	Neisseria meningitidis		GCA_003492195	-	3322	32	N.lactamica
ERR985761	2	1	Neisseria meningitidis		GCA_003492205	B	41	2	N. meningitidis
ERR982114	2	1	Neisseria meningitidis		GCA_003492245	Y	57	2	N. meningitidis
SRR8034131	2	1	Neisseria meningitidis		GCA_003492255	X	38	2	N. meningitidis
ERR3664496	2	1	Neisseria meningitidis		GCA_003492275	B	13	2	N. meningitidis
ERR2258902	2	1	Neisseria meningitidis		GCA_003492305	B	2	2	N. meningitidis
SRR11455362	2	1	Neisseria meningitidis		GCA_003492315	C	13	2	N. meningitidis
ERR903591	2	1	Neisseria meningitidis		GCA_003492345	-	3282	32	N.lactamica
ERR5646831	2	1	Neisseria meningitidis		GCA_003492375	B	88	2	N. meningitidis
GCA_900203225	2	1	Neisseria meningitidis		GCA_003492385	-	3334	32	N.lactamica
ERR484218	2	1	Neisseria meningitidis		GCA_003492425	-	39352	32	N.lactamica
SRR7106751	2	1	Neisseria meningitidis		GCA_003492435	-	13	2	N. meningitidis
ERR4993157	2	1	Neisseria meningitidis		GCA_003492465	-	3282	32	N.lactamica
GCA_000328125	2	1	Neisseria meningitidis		GCA_003492485	A	86	2	N. meningitidis
GCA_016468875	2	1	Neisseria meningitidis		GCA_003492545	-	94	2	N. meningitidis
GCA_015825665	2	1	Neisseria meningitidis		GCA_003492555	-	3282	32	N.lactamica
GCA_000327825	2	1	Neisseria meningitidis		GCA_003492605	C	4	2	N. meningitidis
ERR3664657	2	1	Neisseria meningitidis		GCA_003492625	-	39443	32	N.lactamica
GCA_003799905	2	1	Neisseria meningitidis		GCA_003492635	-	1	1	N.gonorrohoeae
ERR985644	2	1	Neisseria meningitidis		GCA_003492665	B	83	2	N. meningitidis
ERR063476	2	1	Neisseria meningitidis		GCA_003492695	C	83	2	N. meningitidis
SRR10610886	2	1	Neisseria meningitidis		GCA_003492725	C	41	2	N. meningitidis
GCA_003799015	2	1	Neisseria meningitidis		GCA_003492765	-	1811	32	N.lactamica
ERR2619265	2	1	Neisseria meningitidis		GCA_003492775	-	3334	32	N.lactamica
ERR3201724	2	1	Neisseria meningitidis		GCA_003492805	B	2	2	N. meningitidis
ERR3170381	2	1	Neisseria meningitidis		GCA_003492815	B	13	2	N. meningitidis
ERR982427	2	1	Neisseria meningitidis		GCA_003492845	-	3322	32	N.lactamica
ERR170852	2	1	Neisseria meningitidis		GCA_003492865	-	3334	32	N.lactamica
ERR981642	2	1	Neisseria meningitidis		GCA_003492885	-	2899	2	N. meningitidis
ERR981666	2	1	Neisseria meningitidis		GCA_003492905	-	5399	1706
ERR1994586	2	1	Neisseria meningitidis		GCA_003492925	B	83	2	N. meningitidis
SRR3749626	2	1	Neisseria meningitidis		GCA_003492945	B	2	2	N. meningitidis
ERR1941377	2	1	Neisseria meningitidis		GCA_003492955	-	3334	32	N.lactamica
ERR3905859	2	1	Neisseria meningitidis		GCA_003492975	B	5	2	N. meningitidis
ERR406612	2	1	Neisseria meningitidis		GCA_003493005	C	4	2	N. meningitidis
ERR063520	2	1	Neisseria meningitidis		GCA_003493015	B	13	2	N. meningitidis
ERR5234432	2	1	Neisseria meningitidis		GCA_003493045	-	3334	32	N.lactamica
ERR5234236	2	1	Neisseria meningitidis		GCA_003493135	B	13	2	N. meningitidis
GCA_003494055	2	1	Neisseria meningitidis		GCA_003493185	-	3282	32	N.lactamica
ERR5234389	2	1	Neisseria meningitidis		GCA_003493215	-	3402	32	N.lactamica
ERR981975	2	1	Neisseria meningitidis		GCA_003493325	-	5399	1706
ERR237339	2	1	Neisseria meningitidis		GCA_003493505	B	83	2	N. meningitidis
ERR4636048	2	1	Neisseria meningitidis		GCA_003493565	B	13	2	N. meningitidis
GCA_000191445	2	1	Neisseria meningitidis		GCA_003493575	B	88	2	N. meningitidis
ERR982183	2	1	Neisseria meningitidis		GCA_003493665	-	674	2	N. meningitidis
ERR4823070	2	1	Neisseria meningitidis		GCA_003493695	C	83	2	N. meningitidis
ERR4823078	2	1	Neisseria meningitidis		GCA_003493765	C	4	2	N. meningitidis
ERR4823109	2	1	Neisseria meningitidis		GCA_003493805	C	4	2	N. meningitidis
ERR4823106	2	1	Neisseria meningitidis		GCA_003493825	B	41	2	N. meningitidis
ERR137173	2	1	Neisseria meningitidis		GCA_003493855	-	3334	32	N.lactamica
ERR133791	2	1	Neisseria meningitidis		GCA_003493885	-	5298	2	N. meningitidis
ERR4853302	2	1	Neisseria meningitidis		GCA_003493915	Y	65	2	N. meningitidis
ERR4853285	2	1	Neisseria meningitidis		GCA_003493985	B	13	2	N. meningitidis
ERR4596663	2	1	Neisseria meningitidis		GCA_003494015	W	67	2	N. meningitidis
GCA_003490165	2	1	Neisseria meningitidis		GCA_003494045	B	50	2	N. meningitidis
GCA_000448045	2	1	Neisseria meningitidis		GCA_003494055	B	2	2	N. meningitidis
ERR5234301	2	1	Neisseria meningitidis		GCA_003494125	B	718	2	N. meningitidis
ERR4823258	2	1	Neisseria meningitidis		GCA_003494165	C	674	2	N. meningitidis
ERR5234183	2	1	Neisseria meningitidis		GCA_003494185	C	83	2	N. meningitidis
ERR558026	2	1	Neisseria meningitidis		GCA_003494355	B	5	2	N. meningitidis
ERR1389373	2	1	Neisseria meningitidis		GCA_003494405	B	41	2	N. meningitidis
GCA_015826185	2	1	Neisseria meningitidis		GCA_003494425	B	2	2	N. meningitidis
ERR484087	2	1	Neisseria meningitidis		GCA_003494565	Y	65	2	N. meningitidis
ERR982434	2	1	Neisseria meningitidis		GCA_003494625	B	13	2	N. meningitidis
ERR982266	2	1	Neisseria meningitidis		GCA_003494685	B	13	2	N. meningitidis
ERR982032	2	1	Neisseria meningitidis		GCA_003494805	B	13	2	N. meningitidis
ERR982360	2	1	Neisseria meningitidis		GCA_003494825	Y	57	2	N. meningitidis
ERR3201733	2	1	Neisseria meningitidis		GCA_003494865	B	41	2	N. meningitidis
ERR982170	2	1	Neisseria meningitidis		GCA_003494875	B	41	2	N. meningitidis
ERR982024	2	1	Neisseria meningitidis		GCA_003494885	B	2	2	N. meningitidis
ERR982037	2	1	Neisseria meningitidis		GCA_003494925	B	41	2	N. meningitidis
GCA_900034215	2	1	Neisseria meningitidis		GCA_003494935	B	41	2	N. meningitidis
SRR13407369	2	1	Neisseria meningitidis		GCA_003494945	Y	57	2	N. meningitidis
ERR1554269	2	1	Neisseria meningitidis		GCA_003494985	-	718	2	N. meningitidis
ERR3201755	2	1	Neisseria meningitidis		GCA_003495005	Y	57	2	N. meningitidis
ERR237301	2	1	Neisseria meningitidis		GCA_003495025	B	2	2	N. meningitidis
SRR10610802	2	1	Neisseria meningitidis		GCA_003495045	C	4	2	N. meningitidis
GCA_900200685	2	1	Neisseria meningitidis		GCA_003495055	C	4	2	N. meningitidis
ERR1055247	2	1	Neisseria meningitidis		GCA_003495085	B	83	2	N. meningitidis
GCA_000816165	2	1	Neisseria meningitidis		GCA_003495105	B	13	2	N. meningitidis
GCA_003492805	2	1	Neisseria meningitidis		GCA_003495115	B	153	2	N. meningitidis
ERR466926	2	1	Neisseria meningitidis		GCA_003495125	B	50	2	N. meningitidis
ERR981980	2	1	Neisseria meningitidis		GCA_003495165	W	4	2	N. meningitidis
ERR981610	2	1	Neisseria meningitidis		GCA_003495185	B	13	2	N. meningitidis
ERR982533	2	1	Neisseria meningitidis		GCA_003495205	B	2	2	N. meningitidis
ERR985980	2	1	Neisseria meningitidis		GCA_003495225	-	2409	2409
ERR982134	2	1	Neisseria meningitidis		GCA_003495245	B	65	2	N. meningitidis
ERR2619207	2	1	Neisseria meningitidis		GCA_003495265	C	4	2	N. meningitidis
ERR1994719	2	1	Neisseria meningitidis		GCA_003495285	B	83	2	N. meningitidis
ERR3293957	2	1	Neisseria meningitidis		GCA_003495295	B	13	2	N. meningitidis
SRR7106579	2	1	Neisseria meningitidis		GCA_003495325	B	13	2	N. meningitidis
ERR982133	2	1	Neisseria meningitidis		GCA_003495345	B	2	2	N. meningitidis
ERR715983	2	1	Neisseria meningitidis		GCA_003495355	B	718	2	N. meningitidis
ERR473118	2	1	Neisseria meningitidis		GCA_003495385	Y	65	2	N. meningitidis
GCA_003492945	2	1	Neisseria meningitidis		GCA_003495405	-	3322	32	N.lactamica
SRR8034102	2	1	Neisseria meningitidis		GCA_003495425	B	919	2	N. meningitidis
SRR8200216	2	1	Neisseria meningitidis		GCA_003495445	B	13	2	N. meningitidis
SRR7106679	2	1	Neisseria meningitidis		GCA_003495465	B	2	2	N. meningitidis
GCA_003494885	2	1	Neisseria meningitidis		GCA_003495485	C	83	2	N. meningitidis
SRR13407397	2	1	Neisseria meningitidis		GCA_003495505	-	89	2	N. meningitidis
SRR7106684	2	1	Neisseria meningitidis		GCA_003495515	Y	57	2	N. meningitidis
SRR7106582	2	1	Neisseria meningitidis		GCA_003495545	B	5	2	N. meningitidis
SRR3749635	2	1	Neisseria meningitidis		GCA_003495565	-	39786	32	N.lactamica
GCA_000328265	2	1	Neisseria meningitidis		GCA_003495575	-	1811	32	N.lactamica
SRR7106714	2	1	Neisseria meningitidis		GCA_003495605	C	13	2	N. meningitidis
GCA_000448205	2	1	Neisseria meningitidis		GCA_003495615	B	13	2	N. meningitidis
GCA_003495705	2	1	Neisseria meningitidis		GCA_003495625	B	41	2	N. meningitidis
ERR3201734	2	1	Neisseria meningitidis		GCA_003495665	-	71	2	N. meningitidis
GCA_003496765	2	1	Neisseria meningitidis		GCA_003495685	B	94	2	N. meningitidis
ERR1771231	2	1	Neisseria meningitidis		GCA_003495705	B	2	2	N. meningitidis
ERR1762032	2	1	Neisseria meningitidis		GCA_003495725	Y	57	2	N. meningitidis
ERR170857	2	1	Neisseria meningitidis		GCA_003495745	B	153	2	N. meningitidis
ERR5234181	2	1	Neisseria meningitidis		GCA_003495775	X	83	2	N. meningitidis
ERR1517601	2	1	Neisseria meningitidis		GCA_003495805	B	50	2	N. meningitidis
ERR715806	2	1	Neisseria meningitidis		GCA_003495815	-	1	1	N.gonorrohoeae
GCA_900203195	2	1	Neisseria meningitidis		GCA_003495835	-	3282	32	N.lactamica
ERR3674576	2	1	Neisseria meningitidis		GCA_003495865	-	89	2	N. meningitidis
ERR715847	2	1	Neisseria meningitidis		GCA_003495885	B	718	2	N. meningitidis
ERR903449	2	1	Neisseria meningitidis		GCA_003495895	B	13	2	N. meningitidis
ERR982406	2	1	Neisseria meningitidis		GCA_003495925	B	41	2	N. meningitidis
ERR1161470	2	1	Neisseria meningitidis		GCA_003495945	W	67	2	N. meningitidis
GCA_003495465	2	1	Neisseria meningitidis		GCA_003495955	B	718	2	N. meningitidis
ERR982504	2	1	Neisseria meningitidis		GCA_003495985	C	4	2	N. meningitidis
ERR3938461	2	1	Neisseria meningitidis		GCA_003495995	-	13	2	N. meningitidis
ERR170756	2	1	Neisseria meningitidis		GCA_003496015	-	65	2	N. meningitidis
ERR982404	2	1	Neisseria meningitidis		GCA_003496045	B	13	2	N. meningitidis
ERR3674667	2	1	Neisseria meningitidis		GCA_003496055	B	50	2	N. meningitidis
ERR2113472	2	1	Neisseria meningitidis		GCA_003496085	B	1546	2	N. meningitidis
ERR3664649	2	1	Neisseria meningitidis		GCA_003496105	W	67	2	N. meningitidis
GCA_900203135	2	1	Neisseria meningitidis		GCA_003496115	C	13	2	N. meningitidis
GCA_900202395	2	1	Neisseria meningitidis		GCA_003496145	B	83	2	N. meningitidis
GCA_900202185	2	1	Neisseria meningitidis		GCA_003496165	B	13	2	N. meningitidis
SRR11455116	2	1	Neisseria meningitidis		GCA_003496185	-	13	2	N. meningitidis
ERR2214311	2	1	Neisseria meningitidis		GCA_003496195	-	3292	32	N.lactamica
GCA_003724445	2	1	Neisseria meningitidis		GCA_003496225	-	94	2	N. meningitidis
DRR291321	2	1	Neisseria meningitidis		GCA_003496245	B	13	2	N. meningitidis
SRR10610799	2	1	Neisseria meningitidis		GCA_003496265	B	13	2	N. meningitidis
SRR11448091	2	1	Neisseria meningitidis		GCA_003496285	W	67	2	N. meningitidis
ERR2213918	2	1	Neisseria meningitidis		GCA_003496305	-	89	2	N. meningitidis
ERR1994653	2	1	Neisseria meningitidis		GCA_003496325	B	4	2	N. meningitidis
ERR903528	2	1	Neisseria meningitidis		GCA_003496345	A	3	2	N. meningitidis
ERR170759	2	1	Neisseria meningitidis		GCA_003496365	Y	90	2	N. meningitidis
ERR1994386	2	1	Neisseria meningitidis		GCA_003496375	B	13	2	N. meningitidis
ERR1761954	2	1	Neisseria meningitidis		GCA_003496405	B	674	2	N. meningitidis
ERR1389404	2	1	Neisseria meningitidis		GCA_003496425	-	3282	32	N.lactamica
ERR170810	2	1	Neisseria meningitidis		GCA_003496435	W/Y	65	2	N. meningitidis
ERR477244	2	1	Neisseria meningitidis		GCA_003496445	B	13	2	N. meningitidis
ERR1161468	2	1	Neisseria meningitidis		GCA_003496485	-	3282	32	N.lactamica
ERR1554258	2	1	Neisseria meningitidis		GCA_003496505	B	13	2	N. meningitidis
SRR3749628	2	1	Neisseria meningitidis		GCA_003496515	B	5	2	N. meningitidis
ERR473077	2	1	Neisseria meningitidis		GCA_003496565	B	41	2	N. meningitidis
ERR3664713	2	1	Neisseria meningitidis		GCA_003496575	C	4	2	N. meningitidis
ERR1994569	2	1	Neisseria meningitidis		GCA_003496605	B	13	2	N. meningitidis
ERR466943	2	1	Neisseria meningitidis		GCA_003496625	B	13	2	N. meningitidis
ERR2259019	2	1	Neisseria meningitidis		GCA_003496645	X	83	2	N. meningitidis
ERR477084	2	1	Neisseria meningitidis		GCA_003496665	-	3322	32	N.lactamica
ERR2113677	2	1	Neisseria meningitidis		GCA_003496685	B	674	2	N. meningitidis
ERR981676	2	1	Neisseria meningitidis		GCA_003496695	B	41	2	N. meningitidis
ERR2113620	2	1	Neisseria meningitidis		GCA_003496725	B	94	2	N. meningitidis
SRR10610986	2	1	Neisseria meningitidis		GCA_003496745	C	83	2	N. meningitidis
ERR1717524	2	1	Neisseria meningitidis		GCA_003496765	B	2	2	N. meningitidis
ERR494696	2	1	Neisseria meningitidis		GCA_003496825	C	718	2	N. meningitidis
SRR10611065	2	1	Neisseria meningitidis		GCA_003496845	B	153	2	N. meningitidis
ERR1761807	2	1	Neisseria meningitidis		GCA_003496855	B	50	2	N. meningitidis
ERR310996	2	1	Neisseria meningitidis		GCA_003496885	X	38	2	N. meningitidis
SRR10610819	2	1	Neisseria meningitidis		GCA_003571445	-	1	1	N.gonorrohoeae
ERR4198168	2	1	Neisseria meningitidis		GCA_003571465	-	1	1	N.gonorrohoeae
ERR5646744	2	1	Neisseria meningitidis		GCA_003600375	Y	57	2	N. meningitidis
SRR10610800	2	1	Neisseria meningitidis		GCA_003600385	Y	57	2	N. meningitidis
SRR10611044	2	1	Neisseria meningitidis		GCA_003600425	Y	57	2	N. meningitidis
GCA_900200195	2	1	Neisseria meningitidis		GCA_003600435	Y	57	2	N. meningitidis
ERR2113299	2	1	Neisseria meningitidis		GCA_003600465	Y	57	2	N. meningitidis
ERR2259064	2	1	Neisseria meningitidis		GCA_003600475	-	718	2	N. meningitidis
SRR11455106	2	1	Neisseria meningitidis		GCA_003600505	W	67	2	N. meningitidis
SRR11455136	2	1	Neisseria meningitidis		GCA_003600515	Y	57	2	N. meningitidis
SRR10611072	2	1	Neisseria meningitidis		GCA_003600555	W	67	2	N. meningitidis
SRR10610869	2	1	Neisseria meningitidis		GCA_003600565	W	67	2	N. meningitidis
ERR171030	2	1	Neisseria meningitidis		GCA_003600605	Y	57	2	N. meningitidis
ERR3938401	2	1	Neisseria meningitidis		GCA_003702685	-	71	2	N. meningitidis
ERR2214221	2	1	Neisseria meningitidis		GCA_003702745	-	71	2	N. meningitidis
GCA_900203945	2	1	Neisseria meningitidis		GCA_003724355	B	13	2	N. meningitidis
ERR351759	2	1	Neisseria meningitidis		GCA_003724375	B	13	2	N. meningitidis
ERR708682	2	1	Neisseria meningitidis		GCA_003724385	Y	57	2	N. meningitidis
ERR1770680	2	1	Neisseria meningitidis		GCA_003724395	W	67	2	N. meningitidis
GCA_900202115	2	1	Neisseria meningitidis		GCA_003724435	C	674	2	N. meningitidis
ERR1941402	2	1	Neisseria meningitidis		GCA_003724445	B	2	2	N. meningitidis
ERR406755	2	1	Neisseria meningitidis		GCA_003724475	B	83	2	N. meningitidis
ERR3339173	2	1	Neisseria meningitidis		GCA_003724495	B	13	2	N. meningitidis
ERR477101	2	1	Neisseria meningitidis		GCA_003724515	B	5	2	N. meningitidis
ERR3905844	2	1	Neisseria meningitidis		GCA_003724525	C	4	2	N. meningitidis
ERR1941398	2	1	Neisseria meningitidis		GCA_003724545	C	4	2	N. meningitidis
ERR3339152	2	1	Neisseria meningitidis		GCA_003724575	B	13	2	N. meningitidis
ERR1994637	2	1	Neisseria meningitidis		GCA_003724585	B	13	2	N. meningitidis
ERR472990	2	1	Neisseria meningitidis		GCA_003724615	B	13	2	N. meningitidis
SRR13407282	2	1	Neisseria meningitidis		GCA_003724635	C	718	2	N. meningitidis
GCA_003495955	2	1	Neisseria meningitidis		GCA_003724645	C	83	2	N. meningitidis
ERR3336594	2	1	Neisseria meningitidis		GCA_003724655	C	4	2	N. meningitidis
ERR4823253	2	1	Neisseria meningitidis		GCA_003724695	C	718	2	N. meningitidis
ERR2214095	2	1	Neisseria meningitidis		GCA_003724715	C	4	2	N. meningitidis
ERR1941419	2	1	Neisseria meningitidis		GCA_003724735	B	83	2	N. meningitidis
ERR3905818	2	1	Neisseria meningitidis		GCA_003724745	C	4	2	N. meningitidis
ERR1447148	2	1	Neisseria meningitidis		GCA_003724755	B	83	2	N. meningitidis
ERR3339180	2	1	Neisseria meningitidis		GCA_003724795	Y	57	2	N. meningitidis
ERR3674588	2	1	Neisseria meningitidis		GCA_003724815	C	4	2	N. meningitidis
ERR3339334	2	1	Neisseria meningitidis		GCA_003724825	B	13	2	N. meningitidis
ERR1770820	2	1	Neisseria meningitidis		GCA_003724835	C	41	2	N. meningitidis
ERR484293	2	1	Neisseria meningitidis		GCA_003724875	C	4	2	N. meningitidis
ERR4823164	2	1	Neisseria meningitidis		GCA_003724895	B	83	2	N. meningitidis
ERR473102	2	1	Neisseria meningitidis		GCA_003724935	C	4	2	N. meningitidis
ERR3938495	2	1	Neisseria meningitidis		GCA_003789165	-	1	1	N.gonorrohoeae
ERR985909	2	1	Neisseria meningitidis		GCA_003789175	-	1	1	N.gonorrohoeae
ERR2214200	2	1	Neisseria meningitidis		GCA_003789185	-	1	1	N.gonorrohoeae
ERR484176	2	1	Neisseria meningitidis		GCA_003789225	-	1	1	N.gonorrohoeae
ERR985675	2	1	Neisseria meningitidis		GCA_003789235	-	1	1	N.gonorrohoeae
ERR847139	2	1	Neisseria meningitidis		GCA_003789265	-	1	1	N.gonorrohoeae
ERR2619244	2	1	Neisseria meningitidis		GCA_003789285	-	1	1	N.gonorrohoeae
ERR3255722	2	1	Neisseria meningitidis		GCA_003789295	-	1	1	N.gonorrohoeae
ERR3255691	2	1	Neisseria meningitidis		GCA_003789325	-	1	1	N.gonorrohoeae
ERR5646941	2	1	Neisseria meningitidis		GCA_003789345	-	1	1	N.gonorrohoeae
ERR2258998	2	1	Neisseria meningitidis		GCA_003789355	-	1	1	N.gonorrohoeae
GCA_900202025	2	1	Neisseria meningitidis		GCA_003789365	-	1	1	N.gonorrohoeae
ERR1771247	2	1	Neisseria meningitidis		GCA_003789405	-	1	1	N.gonorrohoeae
ERR2259041	2	1	Neisseria meningitidis		GCA_003789415	-	1	1	N.gonorrohoeae
ERR1865229	2	1	Neisseria meningitidis		GCA_003789445	-	1	1	N.gonorrohoeae
GCA_900203125	2	1	Neisseria meningitidis		GCA_003789465	-	1	1	N.gonorrohoeae
ERR1771150	2	1	Neisseria meningitidis		GCA_003789485	-	1	1	N.gonorrohoeae
ERR5646842	2	1	Neisseria meningitidis		GCA_003789495	-	1	1	N.gonorrohoeae
ERR466970	2	1	Neisseria meningitidis		GCA_003789525	-	1	1	N.gonorrohoeae
ERR170936	2	1	Neisseria meningitidis		GCA_003789535	-	1	1	N.gonorrohoeae
ERR171031	2	1	Neisseria meningitidis		GCA_003789545	-	1	1	N.gonorrohoeae
ERR494680	2	1	Neisseria meningitidis		GCA_003789585	-	1	1	N.gonorrohoeae
ERR2214250	2	1	Neisseria meningitidis		GCA_003789595	-	1	1	N.gonorrohoeae
ERR3664695	2	1	Neisseria meningitidis		GCA_003789605	-	1	1	N.gonorrohoeae
SRR12000668	2	1	Neisseria meningitidis		GCA_003789645	-	1	1	N.gonorrohoeae
ERR2619488	2	1	Neisseria meningitidis		GCA_003789655	-	1	1	N.gonorrohoeae
ERR3339151	2	1	Neisseria meningitidis		GCA_003789665	-	1	1	N.gonorrohoeae
ERR4853309	2	1	Neisseria meningitidis		GCA_003789705	-	1	1	N.gonorrohoeae
ERR4661889	2	1	Neisseria meningitidis		GCA_003789715	-	1	1	N.gonorrohoeae
SRR11447863	2	1	Neisseria meningitidis		GCA_003789735	-	1	1	N.gonorrohoeae
SRR11447519	2	1	Neisseria meningitidis		GCA_003789765	-	1	1	N.gonorrohoeae
SRR11447698	2	1	Neisseria meningitidis		GCA_003789775	-	1	1	N.gonorrohoeae
SRR11447930	2	1	Neisseria meningitidis		GCA_003789785	-	1	1	N.gonorrohoeae
GCA_003724635	2	1	Neisseria meningitidis		GCA_003789825	-	1	1	N.gonorrohoeae
GCA_003724695	2	1	Neisseria meningitidis		GCA_003789835	-	1	1	N.gonorrohoeae
GCA_003798975	2	1	Neisseria meningitidis		GCA_003789845	-	1	1	N.gonorrohoeae
ERR982137	2	1	Neisseria meningitidis		GCA_003789885	-	1	1	N.gonorrohoeae
ERR3339147	2	1	Neisseria meningitidis		GCA_003789895	-	1	1	N.gonorrohoeae
SRR13407377	2	1	Neisseria meningitidis		GCA_003789925	-	1	1	N.gonorrohoeae
SRR11454854	2	1	Neisseria meningitidis		GCA_003789945	-	1	1	N.gonorrohoeae
SRR11455010	2	1	Neisseria meningitidis		GCA_003789955	-	1	1	N.gonorrohoeae
GCA_002318075	2	1	Neisseria meningitidis		GCA_003789985	-	1	1	N.gonorrohoeae
ERR2619516	2	1	Neisseria meningitidis		GCA_003789995	-	1	1	N.gonorrohoeae
ERR2214266	2	1	Neisseria meningitidis		GCA_003790025	-	1	1	N.gonorrohoeae
SRR13407234	2	1	Neisseria meningitidis		GCA_003790045	-	1	1	N.gonorrohoeae
SRR11455335	2	1	Neisseria meningitidis		GCA_003790055	-	1	1	N.gonorrohoeae
SRR11447565	2	1	Neisseria meningitidis		GCA_003790065	-	1	1	N.gonorrohoeae
SRR11454755	2	1	Neisseria meningitidis		GCA_003790105	-	1	1	N.gonorrohoeae
GCA_003600475	2	1	Neisseria meningitidis		GCA_003790125	-	1	1	N.gonorrohoeae
SRR11447741	2	1	Neisseria meningitidis		GCA_003790135	-	1	1	N.gonorrohoeae
SRR11455167	2	1	Neisseria meningitidis		GCA_003790165	-	1	1	N.gonorrohoeae
SRR11448067	2	1	Neisseria meningitidis		GCA_003790185	-	1	1	N.gonorrohoeae
SRR11447919	2	1	Neisseria meningitidis		GCA_003790195	-	1	1	N.gonorrohoeae
ERR1770769	2	1	Neisseria meningitidis		GCA_003790215	-	1	1	N.gonorrohoeae
SRR11448192	2	1	Neisseria meningitidis		GCA_003790245	-	1	1	N.gonorrohoeae
GCA_003490405	2	1	Neisseria meningitidis		GCA_003790255	-	1	1	N.gonorrohoeae
SRR11447636	2	1	Neisseria meningitidis		GCA_003790285	-	1	1	N.gonorrohoeae
SRR11447643	2	1	Neisseria meningitidis		GCA_003790305	-	1	1	N.gonorrohoeae
SRR11447524	2	1	Neisseria meningitidis		GCA_003790315	-	1	1	N.gonorrohoeae
GCA_015825145	2	1	Neisseria meningitidis		GCA_003790325	-	1	1	N.gonorrohoeae
ERR1941372	2	1	Neisseria meningitidis		GCA_003790445	-	39289	39289
GCA_016468965	2	1	Neisseria meningitidis		GCA_003795365	-	180	180
GCA_016468035	2	1	Neisseria meningitidis		GCA_003798565	C	4	2	N. meningitidis
GCA_015827365	2	1	Neisseria meningitidis		GCA_003798585	C	4	2	N. meningitidis
GCA_015824855	2	1	Neisseria meningitidis		GCA_003798605	C	4	2	N. meningitidis
GCA_016467595	2	1	Neisseria meningitidis		GCA_003798615	C	4	2	N. meningitidis
GCA_016468375	2	1	Neisseria meningitidis		GCA_003798645	C	4	2	N. meningitidis
GCA_015824765	2	1	Neisseria meningitidis		GCA_003798665	C	4	2	N. meningitidis
GCA_016468475	2	1	Neisseria meningitidis		GCA_003798675	C	4	2	N. meningitidis
GCA_015825925	2	1	Neisseria meningitidis		GCA_003798705	C	4	2	N. meningitidis
GCA_015826335	2	1	Neisseria meningitidis		GCA_003798715	C	4	2	N. meningitidis
GCA_016468095	2	1	Neisseria meningitidis		GCA_003798725	C	4	2	N. meningitidis
GCA_016467655	2	1	Neisseria meningitidis		GCA_003798765	-	4	2	N. meningitidis
GCA_015824645	2	1	Neisseria meningitidis		GCA_003798775	C	4	2	N. meningitidis
GCA_016467575	2	1	Neisseria meningitidis		GCA_003798785	C	4	2	N. meningitidis
GCA_016467925	2	1	Neisseria meningitidis		GCA_003798825	C	4	2	N. meningitidis
GCA_015825985	2	1	Neisseria meningitidis		GCA_003798835	C	4	2	N. meningitidis
GCA_016468775	2	1	Neisseria meningitidis		GCA_003798845	C	4	2	N. meningitidis
GCA_015825555	2	1	Neisseria meningitidis		GCA_003798885	C	4	2	N. meningitidis
GCA_016468435	2	1	Neisseria meningitidis		GCA_003798895	C	4	2	N. meningitidis
GCA_016467955	2	1	Neisseria meningitidis		GCA_003798905	C	4	2	N. meningitidis
ERR5234474	2	1	Neisseria meningitidis		GCA_003798935	C	4	2	N. meningitidis
ERR2214052	2	1	Neisseria meningitidis		GCA_003798965	C	4	2	N. meningitidis
ERR1863139	2	1	Neisseria meningitidis		GCA_003798975	C	718	2	N. meningitidis
DRR291277	2	1	Neisseria meningitidis		GCA_003798985	C	4	2	N. meningitidis
ERR4823572	2	1	Neisseria meningitidis		GCA_003799015	B	2	2	N. meningitidis
ERR2213969	2	1	Neisseria meningitidis		GCA_003799035	C	4	2	N. meningitidis
SRR8200204	2	1	Neisseria meningitidis		GCA_003799065	C	4	2	N. meningitidis
ERR1941286	2	1	Neisseria meningitidis		GCA_003799075	C	4	2	N. meningitidis
ERR5234509	2	1	Neisseria meningitidis		GCA_003799085	-	919	2	N. meningitidis
ERR5331728	2	1	Neisseria meningitidis		GCA_003799125	C	83	2	N. meningitidis
DRR291462	2	1	Neisseria meningitidis		GCA_003799135	C	4	2	N. meningitidis
ERR1761899	2	1	Neisseria meningitidis		GCA_003799145	C	4	2	N. meningitidis
ERR172543	2	1	Neisseria meningitidis		GCA_003799185	C	4	2	N. meningitidis
ERR406616	2	1	Neisseria meningitidis		GCA_003799195	-	71	2	N. meningitidis
ERR3339214	2	1	Neisseria meningitidis		GCA_003799225	W	4	2	N. meningitidis
ERR2214157	2	1	Neisseria meningitidis		GCA_003799235	W	4	2	N. meningitidis
ERR2258986	2	1	Neisseria meningitidis		GCA_003799255	C	83	2	N. meningitidis
ERR1761960	2	1	Neisseria meningitidis		GCA_003799275	C	4	2	N. meningitidis
ERR1994403	2	1	Neisseria meningitidis		GCA_003799325	C	4	2	N. meningitidis
ERR1292425	2	1	Neisseria meningitidis		GCA_003799365	C	4	2	N. meningitidis
ERR3416441	2	1	Neisseria meningitidis		GCA_003799385	C	4	2	N. meningitidis
ERR3905819	2	1	Neisseria meningitidis		GCA_003799405	C	4	2	N. meningitidis
ERR985898	2	1	Neisseria meningitidis		GCA_003799415	C	4	2	N. meningitidis
ERR3339336	2	1	Neisseria meningitidis		GCA_003799425	C	4	2	N. meningitidis
ERR3339410	2	1	Neisseria meningitidis		GCA_003799465	C	4	2	N. meningitidis
ERR406819	2	1	Neisseria meningitidis		GCA_003799475	C	4	2	N. meningitidis
ERR2214019	2	1	Neisseria meningitidis		GCA_003799485	C	4	2	N. meningitidis
GCA_900202195	2	1	Neisseria meningitidis		GCA_003799525	C	4	2	N. meningitidis
ERR2259069	2	1	Neisseria meningitidis		GCA_003799535	C	41	2	N. meningitidis
ERR2619218	2	1	Neisseria meningitidis		GCA_003799555	C	4	2	N. meningitidis
ERR2619460	2	1	Neisseria meningitidis		GCA_003799585	C	4	2	N. meningitidis
ERR1994734	2	1	Neisseria meningitidis		GCA_003799595	C	4	2	N. meningitidis
ERR716049	2	1	Neisseria meningitidis		GCA_003799605	B	13	2	N. meningitidis
ERR2214206	2	1	Neisseria meningitidis		GCA_003799645	C	4	2	N. meningitidis
ERR2214317	2	1	Neisseria meningitidis		GCA_003799655	C	4	2	N. meningitidis
ERR3674668	2	1	Neisseria meningitidis		GCA_003799665	C	4	2	N. meningitidis
GCA_900200165	2	1	Neisseria meningitidis		GCA_003799705	C	4	2	N. meningitidis
ERR1941259	2	1	Neisseria meningitidis		GCA_003799715	C	4	2	N. meningitidis
ERR5234569	2	1	Neisseria meningitidis		GCA_003799725	C	4	2	N. meningitidis
SRR11447929	2	1	Neisseria meningitidis		GCA_003799765	C	4	2	N. meningitidis
ERR3293968	2	1	Neisseria meningitidis		GCA_003799775	C	4	2	N. meningitidis
ERR522784	2	1	Neisseria meningitidis		GCA_003799795	C	4	2	N. meningitidis
GCA_900204755	2	1	Neisseria meningitidis		GCA_003799825	C	4	2	N. meningitidis
ERR522779	2	1	Neisseria meningitidis		GCA_003799835	C	4	2	N. meningitidis
ERR406600	2	1	Neisseria meningitidis		GCA_003799845	C	4	2	N. meningitidis
SRR11448190	2	1	Neisseria meningitidis		GCA_003799885	B	5	2	N. meningitidis
GCA_900201945	2	1	Neisseria meningitidis		GCA_003799895	C	4	2	N. meningitidis
SRR8200265	2	1	Neisseria meningitidis		GCA_003799905	B	2	2	N. meningitidis
GCA_003977745	2	1	Neisseria meningitidis		GCA_003799945	B	13	2	N. meningitidis
SRR11454893	2	1	Neisseria meningitidis		GCA_003799955	B	13	2	N. meningitidis
ERR170788	2	1	Neisseria meningitidis		GCA_003799975	B	2	2	N. meningitidis
ERR237319	2	1	Neisseria meningitidis		GCA_003799995	B	13	2	N. meningitidis
GCA_900204405	2	1	Neisseria meningitidis		GCA_003800015	Y	57	2	N. meningitidis
GCA_900204865	2	1	Neisseria meningitidis		GCA_003800045	Y	57	2	N. meningitidis
SRR8034192	2	1	Neisseria meningitidis		GCA_003800055	Y	57	2	N. meningitidis
ERR3339197	2	1	Neisseria meningitidis		GCA_003800075	Y	90	2	N. meningitidis
SRR11447977	2	1	Neisseria meningitidis		GCA_003800095	Y	65	2	N. meningitidis
ERR2214123	2	1	Neisseria meningitidis		GCA_003800105	Y	57	2	N. meningitidis
GCA_003496825	2	1	Neisseria meningitidis		GCA_003800145	-	94	2	N. meningitidis
ERR1389342	2	1	Neisseria meningitidis		GCA_003800155	W	67	2	N. meningitidis
ERR3938451	2	1	Neisseria meningitidis		GCA_003800165	W	4	2	N. meningitidis
SRR11455002	2	1	Neisseria meningitidis		GCA_003800205	W	4	2	N. meningitidis
GCA_003842435	2	1	Neisseria meningitidis		GCA_003800215	-	94	2	N. meningitidis
SRR13407044	2	1	Neisseria meningitidis		GCA_003800245	W	4271	2	N. meningitidis
ERR985893	2	1	Neisseria meningitidis		GCA_003800255	X	94	2	N. meningitidis
GCA_003494125	2	1	Neisseria meningitidis		GCA_003800265	W	4	2	N. meningitidis
SRR13407208	2	1	Neisseria meningitidis		GCA_003800305	C	4	2	N. meningitidis
SRR13407174	2	1	Neisseria meningitidis		GCA_003800315	B	50	2	N. meningitidis
SRR7106599	2	1	Neisseria meningitidis		GCA_003800325	-	57	2	N. meningitidis
SRR11454708	2	1	Neisseria meningitidis		GCA_003800365	C	4	2	N. meningitidis
SRR11455217	2	1	Neisseria meningitidis		GCA_003800385	C	4	2	N. meningitidis
SRR13407360	2	1	Neisseria meningitidis		GCA_003800395	C	4	2	N. meningitidis
ERR171018	2	1	Neisseria meningitidis		GCA_003800415	C	4	2	N. meningitidis
SRR13407381	2	1	Neisseria meningitidis		GCA_003800445	C	4	2	N. meningitidis
SRR11455301	2	1	Neisseria meningitidis		GCA_003800455	C	4	2	N. meningitidis
SRR11448179	2	1	Neisseria meningitidis		GCA_003813805	-	39737	39327
ERR3339210	2	1	Neisseria meningitidis		GCA_003813885	-	39737	39327
SRR11448151	2	1	Neisseria meningitidis		GCA_003817075	-	1	1	N.gonorrohoeae
SRR11448212	2	1	Neisseria meningitidis		GCA_003841845	B	13	2	N. meningitidis
ERR847237	2	1	Neisseria meningitidis		GCA_003841855	Y	65	2	N. meningitidis
ERR982094	2	1	Neisseria meningitidis		GCA_003841865	C	4	2	N. meningitidis
ERR351749	2	1	Neisseria meningitidis		GCA_003841875	C	41	2	N. meningitidis
ERR2258959	2	1	Neisseria meningitidis		GCA_003841885	C	4	2	N. meningitidis
ERR2619409	2	1	Neisseria meningitidis		GCA_003841945	B	13	2	N. meningitidis
ERR133714	2	1	Neisseria meningitidis		GCA_003841955	C	4	2	N. meningitidis
SRR6953960	2	1	Neisseria meningitidis		GCA_003841965	B	13	2	N. meningitidis
ERR1771009	2	1	Neisseria meningitidis		GCA_003841975	C	41	2	N. meningitidis
ERR5234597	2	1	Neisseria meningitidis		GCA_003841985	B	41	2	N. meningitidis
SRR13407242	2	1	Neisseria meningitidis		GCA_003842045	C	4	2	N. meningitidis
SRR11447789	2	1	Neisseria meningitidis		GCA_003842055	C	4	2	N. meningitidis
SRR11447518	2	1	Neisseria meningitidis		GCA_003842065	B	41	2	N. meningitidis
ERR1941348	2	1	Neisseria meningitidis		GCA_003842075	Y	57	2	N. meningitidis
SRR11447924	2	1	Neisseria meningitidis		GCA_003842105	C	4	2	N. meningitidis
ERR1770774	2	1	Neisseria meningitidis		GCA_003842145	C	4	2	N. meningitidis
SRR11455238	2	1	Neisseria meningitidis		GCA_003842155	C	4	2	N. meningitidis
SRR13407194	2	1	Neisseria meningitidis		GCA_003842165	C	4	2	N. meningitidis
SRR11448189	2	1	Neisseria meningitidis		GCA_003842195	C	89	2	N. meningitidis
GCA_016404845	2	1	Neisseria meningitidis		GCA_003842205	C	4	2	N. meningitidis
ERR5234251	2	1	Neisseria meningitidis		GCA_003842245	B	718	2	N. meningitidis
ERR5234594	2	1	Neisseria meningitidis		GCA_003842255	C	4	2	N. meningitidis
SRR11448088	2	1	Neisseria meningitidis		GCA_003842275	C	4	2	N. meningitidis
ERR1761940	2	1	Neisseria meningitidis		GCA_003842285	C	4	2	N. meningitidis
ERR5234332	2	1	Neisseria meningitidis		GCA_003842305	B	13	2	N. meningitidis
ERR1941358	2	1	Neisseria meningitidis		GCA_003842345	B	13	2	N. meningitidis
GCA_900203615	2	1	Neisseria meningitidis		GCA_003842365	Y	57	2	N. meningitidis
ERR2113322	2	1	Neisseria meningitidis		GCA_003842385	B	13	2	N. meningitidis
ERR986007	2	1	Neisseria meningitidis		GCA_003842395	B	13	2	N. meningitidis
SRR8200412	2	1	Neisseria meningitidis		GCA_003842425	B	2	2	N. meningitidis
ERR170851	2	1	Neisseria meningitidis		GCA_003842435	B	718	2	N. meningitidis
SRR13407252	2	1	Neisseria meningitidis		GCA_003842445	B	13	2	N. meningitidis
SRR13407380	2	1	Neisseria meningitidis		GCA_003842485	B	13	2	N. meningitidis
ERR3339369	2	1	Neisseria meningitidis		GCA_003842495	-	13	2	N. meningitidis
SRR11447559	2	1	Neisseria meningitidis		GCA_003842525	B	50	2	N. meningitidis
GCA_015825885	2	1	Neisseria meningitidis		GCA_003842535	B	13	2	N. meningitidis
ERR2113670	2	1	Neisseria meningitidis		GCA_003842545	B	13	2	N. meningitidis
GCA_900200065	2	1	Neisseria meningitidis		GCA_003842585	B	2	2	N. meningitidis
ERR2847588	2	1	Neisseria meningitidis		GCA_003842595	B	2	2	N. meningitidis
GCA_003843125	2	1	Neisseria meningitidis		GCA_003842625	B	13	2	N. meningitidis
GCA_003842855	2	1	Neisseria meningitidis		GCA_003842635	B	13	2	N. meningitidis
GCA_003843335	2	1	Neisseria meningitidis		GCA_003842645	B	13	2	N. meningitidis
GCA_003843325	2	1	Neisseria meningitidis		GCA_003842685	B	2	2	N. meningitidis
GCA_016002555	2	1	Neisseria meningitidis		GCA_003842695	B	13	2	N. meningitidis
ERR3001619	2	1	Neisseria meningitidis		GCA_003842725	B	674	2	N. meningitidis
ERR1863174	2	1	Neisseria meningitidis		GCA_003842735	B	13	2	N. meningitidis
GCA_003495355	2	1	Neisseria meningitidis		GCA_003842745	B	13	2	N. meningitidis
ERR903388	2	1	Neisseria meningitidis		GCA_003842765	B	13	2	N. meningitidis
GCA_003842245	2	1	Neisseria meningitidis		GCA_003842795	-	83	2	N. meningitidis
ERR1761967	2	1	Neisseria meningitidis		GCA_003842825	-	13	2	N. meningitidis
SRR9319473	2	1	Neisseria meningitidis		GCA_003842835	B	2	2	N. meningitidis
ERR351700	2	1	Neisseria meningitidis		GCA_003842845	C	674	2	N. meningitidis
SRR11455202	2	1	Neisseria meningitidis		GCA_003842855	B	718	2	N. meningitidis
ERR1941247	2	1	Neisseria meningitidis		GCA_003842865	B	13	2	N. meningitidis
SRR11454753	2	1	Neisseria meningitidis		GCA_003842925	B	13	2	N. meningitidis
ERR3339341	2	1	Neisseria meningitidis		GCA_003842935	B	13	2	N. meningitidis
GCA_003495885	2	1	Neisseria meningitidis		GCA_003842945	B	13	2	N. meningitidis
SRR7106581	2	1	Neisseria meningitidis		GCA_003842955	B	13	2	N. meningitidis
ERR2214048	2	1	Neisseria meningitidis		GCA_003842965	B	13	2	N. meningitidis
SRR6954031	2	1	Neisseria meningitidis		GCA_003843025	B	13	2	N. meningitidis
ERR4596672	2	1	Neisseria meningitidis		GCA_003843035	B	13	2	N. meningitidis
ERR4993197	2	1	Neisseria meningitidis		GCA_003843045	B	2	2	N. meningitidis
GCA_003996245	2	1	Neisseria meningitidis		GCA_003843065	B	2	2	N. meningitidis
ERR133763	2	1	Neisseria meningitidis		GCA_003843095	B	13	2	N. meningitidis
ERR4635925	2	1	Neisseria meningitidis		GCA_003843125	B	718	2	N. meningitidis
ERR708784	2	1	Neisseria meningitidis		GCA_003843135	B	13	2	N. meningitidis
ERR5234250	2	1	Neisseria meningitidis		GCA_003843145	B	13	2	N. meningitidis
ERR5234186	2	1	Neisseria meningitidis		GCA_003843155	B	718	2	N. meningitidis
ERR4993131	2	1	Neisseria meningitidis		GCA_003843165	B	13	2	N. meningitidis
ERR981572	2	1	Neisseria meningitidis		GCA_003843225	B	89	2	N. meningitidis
ERR981762	2	1	Neisseria meningitidis		GCA_003843235	C	89	2	N. meningitidis
ERR982103	2	1	Neisseria meningitidis		GCA_003843245	-	8	2	N. meningitidis
ERR4823150	2	1	Neisseria meningitidis		GCA_003843255	B	2	2	N. meningitidis
ERR2619314	2	1	Neisseria meningitidis		GCA_003843265	B	718	2	N. meningitidis
ERR982171	2	1	Neisseria meningitidis		GCA_003843325	B	718	2	N. meningitidis
ERR982506	2	1	Neisseria meningitidis		GCA_003843335	B	718	2	N. meningitidis
ERR278629	2	1	Neisseria meningitidis		GCA_003843355	B	13	2	N. meningitidis
ERR4823174	2	1	Neisseria meningitidis		GCA_003843365	B	13	2	N. meningitidis
ERR4853507	2	1	Neisseria meningitidis		GCA_003843375	B	13	2	N. meningitidis
ERR4823594	2	1	Neisseria meningitidis		GCA_003843425	B	13	2	N. meningitidis
ERR982036	2	1	Neisseria meningitidis		GCA_003843435	B	2	2	N. meningitidis
ERR985613	2	1	Neisseria meningitidis		GCA_003843465	C	89	2	N. meningitidis
SRR9319388	2	1	Neisseria meningitidis		GCA_003843475	B	13	2	N. meningitidis
ERR2214292	2	1	Neisseria meningitidis		GCA_003843485	B	13	2	N. meningitidis
ERR1447182	2	1	Neisseria meningitidis		GCA_003843525	B	83	2	N. meningitidis
ERR903522	2	1	Neisseria meningitidis		GCA_003843535	B	50	2	N. meningitidis
ERR4823559	2	1	Neisseria meningitidis		GCA_003855175	-	1	1	N.gonorrohoeae
ERR4993191	2	1	Neisseria meningitidis		GCA_003855195	-	1	1	N.gonorrohoeae
ERR731298	2	1	Neisseria meningitidis		GCA_003855215	-	1	1	N.gonorrohoeae
ERR4853385	2	1	Neisseria meningitidis		GCA_003855235	-	1	1	N.gonorrohoeae
ERR4993324	2	1	Neisseria meningitidis		GCA_003855295	-	1	1	N.gonorrohoeae
ERR4853456	2	1	Neisseria meningitidis		GCA_003855355	-	1	1	N.gonorrohoeae
ERR4823219	2	1	Neisseria meningitidis		GCA_003855375	-	1	1	N.gonorrohoeae
ERR903483	2	1	Neisseria meningitidis		GCA_003855415	-	1	1	N.gonorrohoeae
ERR847219	2	1	Neisseria meningitidis		GCA_003855435	-	1	1	N.gonorrohoeae
GCA_003457545	2	1	Neisseria meningitidis		GCA_003967335	-	1	1	N.gonorrohoeae
ERR5234566	2	1	Neisseria meningitidis		GCA_003977735	B	13	2	N. meningitidis
ERR1941389	2	1	Neisseria meningitidis		GCA_003977745	C	718	2	N. meningitidis
ERR985598	2	1	Neisseria meningitidis		GCA_003994955	B	26061	2	N. meningitidis
ERR2619194	2	1	Neisseria meningitidis		GCA_003994965	B	40054	2	N. meningitidis
ERR985793	2	1	Neisseria meningitidis		GCA_003994995	B	22492	2	N. meningitidis
ERR473158	2	1	Neisseria meningitidis		GCA_003995025	A	3	2	N. meningitidis
ERR982513	2	1	Neisseria meningitidis		GCA_003995045	C	4	2	N. meningitidis
ERR976837	2	1	Neisseria meningitidis		GCA_003995055	A	3	2	N. meningitidis
SRR10610874	2	1	Neisseria meningitidis		GCA_003995095	B	39944	2	N. meningitidis
ERR3255682	2	1	Neisseria meningitidis		GCA_003995115	B	5	2	N. meningitidis
ERR1770682	2	1	Neisseria meningitidis		GCA_003995125	X	39890	2	N. meningitidis
ERR1941281	2	1	Neisseria meningitidis		GCA_003995135	B	39857	2	N. meningitidis
ERR473195	2	1	Neisseria meningitidis		GCA_003995145	C	40033	2	N. meningitidis
GCA_900044275	2	1	Neisseria meningitidis		GCA_003995195	B	22492	2	N. meningitidis
ERR473172	2	1	Neisseria meningitidis		GCA_003995205	B	153	2	N. meningitidis
ERR985787	2	1	Neisseria meningitidis		GCA_003995225	B	13	2	N. meningitidis
ERR484123	2	1	Neisseria meningitidis		GCA_003995245	B	153	2	N. meningitidis
ERR1389356	2	1	Neisseria meningitidis		GCA_003995275	B	153	2	N. meningitidis
ERR170904	2	1	Neisseria meningitidis		GCA_003995285	B	153	2	N. meningitidis
ERR2619598	2	1	Neisseria meningitidis		GCA_003995315	B	13	2	N. meningitidis
ERR2619454	2	1	Neisseria meningitidis		GCA_003995335	B	5	2	N. meningitidis
ERR2619254	2	1	Neisseria meningitidis		GCA_003995345	B	31034	2	N. meningitidis
ERR847169	2	1	Neisseria meningitidis		GCA_003995355	C	2	2	N. meningitidis
GCA_900025565	2	1	Neisseria meningitidis		GCA_003995385	C	39938	2	N. meningitidis
ERR2214181	2	1	Neisseria meningitidis		GCA_003995415	B	153	2	N. meningitidis
ERR1941235	2	1	Neisseria meningitidis		GCA_003995425	B	2	2	N. meningitidis
ERR1771118	2	1	Neisseria meningitidis		GCA_003995435	C	4	2	N. meningitidis
ERR476977	2	1	Neisseria meningitidis		GCA_003995445	B	5	2	N. meningitidis
ERR985851	2	1	Neisseria meningitidis		GCA_003995495	A	3	2	N. meningitidis
ERR903716	2	1	Neisseria meningitidis		GCA_003995505	C	39944	2	N. meningitidis
ERR466855	2	1	Neisseria meningitidis		GCA_003995515	C	19536	2	N. meningitidis
ERR3201730	2	1	Neisseria meningitidis		GCA_003995525	B	26061	2	N. meningitidis
GCA_900031415	2	1	Neisseria meningitidis		GCA_003995575	B	153	2	N. meningitidis
ERR982109	2	1	Neisseria meningitidis		GCA_003995585	B	153	2	N. meningitidis
ERR1994669	2	1	Neisseria meningitidis		GCA_003995605	B	5	2	N. meningitidis
ERR3938528	2	1	Neisseria meningitidis		GCA_003995615	-	39890	2	N. meningitidis
ERR484846	2	1	Neisseria meningitidis		GCA_003995655	A	3	2	N. meningitidis
ERR985899	2	1	Neisseria meningitidis		GCA_003995665	B	39890	2	N. meningitidis
ERR3674613	2	1	Neisseria meningitidis		GCA_003995675	B	153	2	N. meningitidis
ERR3664445	2	1	Neisseria meningitidis		GCA_003995685	B	5	2	N. meningitidis
ERR3905757	2	1	Neisseria meningitidis		GCA_003995735	A	86	2	N. meningitidis
ERR466960	2	1	Neisseria meningitidis		GCA_003995745	B	13	2	N. meningitidis
ERR1863167	2	1	Neisseria meningitidis		GCA_003995755	B	26061	2	N. meningitidis
ERR1863108	2	1	Neisseria meningitidis		GCA_003995765	B	13	2	N. meningitidis
ERR2113456	2	1	Neisseria meningitidis		GCA_003995815	A	3	2	N. meningitidis
ERR2259074	2	1	Neisseria meningitidis		GCA_003995825	B	5	2	N. meningitidis
ERR3339179	2	1	Neisseria meningitidis		GCA_003995835	C	5	2	N. meningitidis
ERR2113561	2	1	Neisseria meningitidis		GCA_003995845	B	5	2	N. meningitidis
ERR3674746	2	1	Neisseria meningitidis		GCA_003995895	-	65	2	N. meningitidis
ERR2259010	2	1	Neisseria meningitidis		GCA_003995905	B	153	2	N. meningitidis
ERR2259044	2	1	Neisseria meningitidis		GCA_003995915	C	39944	2	N. meningitidis
GCA_900201745	2	1	Neisseria meningitidis		GCA_003995925	B	153	2	N. meningitidis
ERR484793	2	1	Neisseria meningitidis		GCA_003995975	B	4	2	N. meningitidis
SRR11447868	2	1	Neisseria meningitidis		GCA_003995985	A	3	2	N. meningitidis
ERR903451	2	1	Neisseria meningitidis		GCA_003995995	B	40121	2	N. meningitidis
ERR172569	2	1	Neisseria meningitidis		GCA_003996055	B	153	2	N. meningitidis
ERR466872	2	1	Neisseria meningitidis		GCA_003996065	B	26061	2	N. meningitidis
ERR278617	2	1	Neisseria meningitidis		GCA_003996075	B	2	2	N. meningitidis
ERR557664	2	1	Neisseria meningitidis		GCA_003996115	A	86	2	N. meningitidis
ERR3938381	2	1	Neisseria meningitidis		GCA_003996135	A	3	2	N. meningitidis
ERR3674707	2	1	Neisseria meningitidis		GCA_003996155	B	2	2	N. meningitidis
ERR3664690	2	1	Neisseria meningitidis		GCA_003996165	B	13	2	N. meningitidis
ERR3339284	2	1	Neisseria meningitidis		GCA_003996175	B	153	2	N. meningitidis
ERR1863069	2	1	Neisseria meningitidis		GCA_003996235	B	26061	2	N. meningitidis
ERR2619257	2	1	Neisseria meningitidis		GCA_003996245	B	41	2	N. meningitidis
ERR477002	2	1	Neisseria meningitidis		GCA_003996255	B	4	2	N. meningitidis
ERR406787	2	1	Neisseria meningitidis		GCA_003996275	C	31171	2	N. meningitidis
SRR11448126	2	1	Neisseria meningitidis		GCA_003996315	B	4	2	N. meningitidis
SRR11455247	2	1	Neisseria meningitidis		GCA_003996325	B	153	2	N. meningitidis
ERR1161450	2	1	Neisseria meningitidis		GCA_003996335	A	86	2	N. meningitidis
ERR494690	2	1	Neisseria meningitidis		GCA_003996355	A	86	2	N. meningitidis
GCA_003495625	2	1	Neisseria meningitidis		GCA_003996395	B	4	2	N. meningitidis
ERR473149	2	1	Neisseria meningitidis		GCA_003996405	A	3	2	N. meningitidis
ERR654734	2	1	Neisseria meningitidis		GCA_003996415	A	86	2	N. meningitidis
ERR466881	2	1	Neisseria meningitidis		GCA_003996425	B	153	2	N. meningitidis
ERR351738	2	1	Neisseria meningitidis		GCA_003996475	B	39900	2	N. meningitidis
ERR3664601	2	1	Neisseria meningitidis		GCA_003996485	B	5	2	N. meningitidis
ERR1554266	2	1	Neisseria meningitidis		GCA_003996495	B	19454	2	N. meningitidis
ERR1389341	2	1	Neisseria meningitidis		GCA_003996505	B	4	2	N. meningitidis
ERR3416445	2	1	Neisseria meningitidis		GCA_003996555	B	13	2	N. meningitidis
ERR237266	2	1	Neisseria meningitidis		GCA_003996565	B	153	2	N. meningitidis
ERR1994652	2	1	Neisseria meningitidis		GCA_003996575	A	86	2	N. meningitidis
ERR558016	2	1	Neisseria meningitidis		GCA_003996585	W	90	2	N. meningitidis
ERR237293	2	1	Neisseria meningitidis		GCA_003996635	A	3	2	N. meningitidis
ERR294394	2	1	Neisseria meningitidis		GCA_003996645	B	26061	2	N. meningitidis
ERR654748	2	1	Neisseria meningitidis		GCA_003996655	A	3	2	N. meningitidis
ERR557993	2	1	Neisseria meningitidis		GCA_003996665	A	86	2	N. meningitidis
ERR903629	2	1	Neisseria meningitidis		GCA_003996715	B	153	2	N. meningitidis
ERR237292	2	1	Neisseria meningitidis		GCA_003996725	A	86	2	N. meningitidis
ERR3664639	2	1	Neisseria meningitidis		GCA_004001105	-	1	1	N.gonorrohoeae
ERR985766	2	1	Neisseria meningitidis		GCA_004001165	-	1	1	N.gonorrohoeae
ERR237272	2	1	Neisseria meningitidis		GCA_004001185	-	1	1	N.gonorrohoeae
ERR903432	2	1	Neisseria meningitidis		GCA_004023485	C	5	2	N. meningitidis
ERR144512	2	1	Neisseria meningitidis		GCA_004023505	A	3	2	N. meningitidis
ERR1994561	2	1	Neisseria meningitidis		GCA_004212435	-	1	1	N.gonorrohoeae
ERR3900295	2	1	Neisseria meningitidis		GCA_004332535	-	1	1	N.gonorrohoeae
ERR1994418	2	1	Neisseria meningitidis		GCA_004332555	-	1	1	N.gonorrohoeae
GCA_900032535	2	1	Neisseria meningitidis		GCA_004569405	-	40135	40135
GCA_003355435	2	1	Neisseria meningitidis		GCA_004798625	-	1	1	N.gonorrohoeae
ERR484288	2	1	Neisseria meningitidis		GCA_005046955	-	1	1	N.gonorrohoeae
ERR1994532	2	1	Neisseria meningitidis		GCA_005046985	-	1	1	N.gonorrohoeae
ERR237380	2	1	Neisseria meningitidis		GCA_005046995	-	1	1	N.gonorrohoeae
ERR1717555	2	1	Neisseria meningitidis		GCA_005047035	-	1	1	N.gonorrohoeae
ERR484073	2	1	Neisseria meningitidis		GCA_005047055	-	1	1	N.gonorrohoeae
ERR1994657	2	1	Neisseria meningitidis		GCA_005047065	-	1	1	N.gonorrohoeae
SRR9319344	2	1	Neisseria meningitidis		GCA_005047695	-	1	1	N.gonorrohoeae
ERR171089	2	1	Neisseria meningitidis		GCA_005047715	-	1	1	N.gonorrohoeae
ERR847207	2	1	Neisseria meningitidis		GCA_005047755	-	1	1	N.gonorrohoeae
ERR5646790	2	1	Neisseria meningitidis		GCA_005047765	-	1	1	N.gonorrohoeae
ERR654755	2	1	Neisseria meningitidis		GCA_005047775	-	1	1	N.gonorrohoeae
ERR5646758	2	1	Neisseria meningitidis		GCA_005047815	-	1	1	N.gonorrohoeae
ERR3664701	2	1	Neisseria meningitidis		GCA_005048565	-	1	1	N.gonorrohoeae
ERR847096	2	1	Neisseria meningitidis		GCA_005048575	-	1	1	N.gonorrohoeae
ERR406732	2	1	Neisseria meningitidis		GCA_005048585	-	1	1	N.gonorrohoeae
ERR3900220	2	1	Neisseria meningitidis		GCA_005048615	-	1	1	N.gonorrohoeae
ERR484227	2	1	Neisseria meningitidis		GCA_005166305	-	1	1	N.gonorrohoeae
ERR985998	2	1	Neisseria meningitidis		GCA_005221285	-	30	30
ERR3255694	2	1	Neisseria meningitidis		GCA_005221305	-	5768	5768
ERR654753	2	1	Neisseria meningitidis		GCA_005298165	B	19335	2	N. meningitidis
ERR467006	2	1	Neisseria meningitidis		GCA_005771385	-	1	1	N.gonorrohoeae
ERR477090	2	1	Neisseria meningitidis		GCA_005771765	-	1	1	N.gonorrohoeae
ERR847182	2	1	Neisseria meningitidis		GCA_005886145	-	9	9
ERR484152	2	1	Neisseria meningitidis		GCA_006225265	-	1	1	N.gonorrohoeae
ERR477039	2	1	Neisseria meningitidis		GCA_006225275	-	1	1	N.gonorrohoeae
ERR985993	2	1	Neisseria meningitidis		GCA_006225285	-	1	1	N.gonorrohoeae
GCA_900027965	2	1	Neisseria meningitidis		GCA_006225295	-	1	1	N.gonorrohoeae
ERR903672	2	1	Neisseria meningitidis		GCA_006225315	-	1	1	N.gonorrohoeae
ERR476979	2	1	Neisseria meningitidis		GCA_006225365	-	1	1	N.gonorrohoeae
ERR171034	2	1	Neisseria meningitidis		GCA_006225375	-	1	1	N.gonorrohoeae
SRR9319313	2	1	Neisseria meningitidis		GCA_006225395	-	1	1	N.gonorrohoeae
SRR9319341	2	1	Neisseria meningitidis		GCA_006225405	-	1	1	N.gonorrohoeae
SRR9319451	2	1	Neisseria meningitidis		GCA_006225425	-	1	1	N.gonorrohoeae
ERR3606612	2	1	Neisseria meningitidis		GCA_006225465	-	1	1	N.gonorrohoeae
ERR2113614	2	1	Neisseria meningitidis		GCA_006225475	-	1	1	N.gonorrohoeae
ERR1994608	2	1	Neisseria meningitidis		GCA_006225495	-	1	1	N.gonorrohoeae
SRR10610996	2	1	Neisseria meningitidis		GCA_006225515	-	1	1	N.gonorrohoeae
ERR903482	2	1	Neisseria meningitidis		GCA_006225525	-	1	1	N.gonorrohoeae
ERR557666	2	1	Neisseria meningitidis		GCA_006225565	-	1	1	N.gonorrohoeae
ERR1389305	2	1	Neisseria meningitidis		GCA_006225575	-	1	1	N.gonorrohoeae
ERR473024	2	1	Neisseria meningitidis		GCA_006225585	-	1	1	N.gonorrohoeae
ERR170900	2	1	Neisseria meningitidis		GCA_006225595	-	1	1	N.gonorrohoeae
ERR3938478	2	1	Neisseria meningitidis		GCA_006225625	-	1	1	N.gonorrohoeae
ERR2619228	2	1	Neisseria meningitidis		GCA_006225665	-	1	1	N.gonorrohoeae
ERR2619603	2	1	Neisseria meningitidis		GCA_006225675	-	1	1	N.gonorrohoeae
ERR903492	2	1	Neisseria meningitidis		GCA_006225695	-	1	1	N.gonorrohoeae
ERR294398	2	1	Neisseria meningitidis		GCA_006225725	-	1	1	N.gonorrohoeae
GCA_003799535	2	1	Neisseria meningitidis		GCA_006225735	-	1	1	N.gonorrohoeae
ERR171073	2	1	Neisseria meningitidis		GCA_006225745	-	1	1	N.gonorrohoeae
ERR903521	2	1	Neisseria meningitidis		GCA_006225755	-	1	1	N.gonorrohoeae
ERR1389393	2	1	Neisseria meningitidis		GCA_006225805	-	1	1	N.gonorrohoeae
ERR237277	2	1	Neisseria meningitidis		GCA_006225825	-	1	1	N.gonorrohoeae
ERR903710	2	1	Neisseria meningitidis		GCA_006225835	-	1	1	N.gonorrohoeae
ERR981987	2	1	Neisseria meningitidis		GCA_006225845	-	1	1	N.gonorrohoeae
ERR903651	2	1	Neisseria meningitidis		GCA_006225865	-	1	1	N.gonorrohoeae
GCA_003490725	2	1	Neisseria meningitidis		GCA_006225895	-	1	1	N.gonorrohoeae
ERR171116	2	1	Neisseria meningitidis		GCA_006225925	-	1	1	N.gonorrohoeae
ERR3664558	2	1	Neisseria meningitidis		GCA_006225935	-	1	1	N.gonorrohoeae
ERR1134988	2	1	Neisseria meningitidis		GCA_006225955	-	1	1	N.gonorrohoeae
ERR2619242	2	1	Neisseria meningitidis		GCA_006225965	-	1	1	N.gonorrohoeae
ERR473165	2	1	Neisseria meningitidis		GCA_006226005	-	1	1	N.gonorrohoeae
ERR170795	2	1	Neisseria meningitidis		GCA_006226015	-	1	1	N.gonorrohoeae
ERR585987	2	1	Neisseria meningitidis		GCA_006226045	-	1	1	N.gonorrohoeae
GCA_015826765	2	1	Neisseria meningitidis		GCA_006226055	-	1	1	N.gonorrohoeae
ERR477100	2	1	Neisseria meningitidis		GCA_006226075	-	1	1	N.gonorrohoeae
ERR903615	2	1	Neisseria meningitidis		GCA_006226095	-	1	1	N.gonorrohoeae
ERR406728	2	1	Neisseria meningitidis		GCA_006226105	-	1	1	N.gonorrohoeae
ERR484088	2	1	Neisseria meningitidis		GCA_006226145	-	1	1	N.gonorrohoeae
ERR172546	2	1	Neisseria meningitidis		GCA_006226155	-	1	1	N.gonorrohoeae
ERR903638	2	1	Neisseria meningitidis		GCA_006226185	-	1	1	N.gonorrohoeae
ERR086224	2	1	Neisseria meningitidis		GCA_006226195	-	1	1	N.gonorrohoeae
ERR5331702	2	1	Neisseria meningitidis		GCA_006334505	C	83	2	N. meningitidis
ERR847141	2	1	Neisseria meningitidis		GCA_006334535	C	83	2	N. meningitidis
ERR743329	2	1	Neisseria meningitidis		GCA_006334565	C	83	2	N. meningitidis
ERR2619592	2	1	Neisseria meningitidis		GCA_006334585	C	83	2	N. meningitidis
ERR473127	2	1	Neisseria meningitidis		GCA_006334615	C	83	2	N. meningitidis
ERR1994527	2	1	Neisseria meningitidis		GCA_006334625	C	83	2	N. meningitidis
ERR2113633	2	1	Neisseria meningitidis		GCA_006334635	C	83	2	N. meningitidis
GCA_900205025	2	1	Neisseria meningitidis		GCA_006334675	C	83	2	N. meningitidis
ERR903661	2	1	Neisseria meningitidis		GCA_006334695	C	83	2	N. meningitidis
ERR985635	2	1	Neisseria meningitidis		GCA_006334705	C	83	2	N. meningitidis
ERR172540	2	1	Neisseria meningitidis		GCA_006334715	C	83	2	N. meningitidis
ERR2113655	2	1	Neisseria meningitidis		GCA_006334765	C	83	2	N. meningitidis
ERR351755	2	1	Neisseria meningitidis		GCA_006334795	C	83	2	N. meningitidis
ERR473035	2	1	Neisseria meningitidis		GCA_006334805	C	4	2	N. meningitidis
ERR294455	2	1	Neisseria meningitidis		GCA_006334815	C	4	2	N. meningitidis
ERR170838	2	1	Neisseria meningitidis		GCA_006334835	C	83	2	N. meningitidis
ERR351678	2	1	Neisseria meningitidis		GCA_007003995	Y	57	2	N. meningitidis
GCA_900204985	2	1	Neisseria meningitidis		GCA_007004025	Y	57	2	N. meningitidis
SRR8034153	2	1	Neisseria meningitidis		GCA_007107165	-	1	1	N.gonorrohoeae
SRR10610784	2	1	Neisseria meningitidis		GCA_007107365	-	1	1	N.gonorrohoeae
ERR171065	2	1	Neisseria meningitidis		GCA_007667085	-	40084	28
ERR477223	2	1	Neisseria meningitidis		GCA_007667125	-	40084	28
ERR1554162	2	1	Neisseria meningitidis		GCA_007673275	-	39163	39163
ERR2619225	2	1	Neisseria meningitidis		GCA_008065015	-	1	1	N.gonorrohoeae
ERR985784	2	1	Neisseria meningitidis		GCA_008180275	C	83	2	N. meningitidis
ERR903364	2	1	Neisseria meningitidis		GCA_008329765	Y	57	2	N. meningitidis
SRR13407136	2	1	Neisseria meningitidis		GCA_008330745	Y	57	2	N. meningitidis
ERR176034	2	1	Neisseria meningitidis		GCA_008330765	Y	57	2	N. meningitidis
ERR654754	2	1	Neisseria meningitidis		GCA_008330785	Y	57	2	N. meningitidis
ERR976867	2	1	Neisseria meningitidis		GCA_008330805	Y	57	2	N. meningitidis
ERR473184	2	1	Neisseria meningitidis		GCA_008330825	Y	57	2	N. meningitidis
ERR3664604	2	1	Neisseria meningitidis		GCA_008330845	Y	57	2	N. meningitidis
ERR484834	2	1	Neisseria meningitidis		GCA_008330865	Y	57	2	N. meningitidis
ERR5646885	2	1	Neisseria meningitidis		GCA_008330885	Y	57	2	N. meningitidis
ERR847128	2	1	Neisseria meningitidis		GCA_008330905	Y	57	2	N. meningitidis
ERR171090	2	1	Neisseria meningitidis		GCA_008330925	Y	57	2	N. meningitidis
ERR1717553	2	1	Neisseria meningitidis		GCA_008806995	-	180	180
ERR2619649	2	1	Neisseria meningitidis		GCA_008807015	-	40242	40242
ERR3170374	2	1	Neisseria meningitidis		GCA_009650075	-	1	1	N.gonorrohoeae
ERR477226	2	1	Neisseria meningitidis		GCA_009664675	Y	57	2	N. meningitidis
ERR473265	2	1	Neisseria meningitidis		GCA_009664695	W	4	2	N. meningitidis
ERR654739	2	1	Neisseria meningitidis		GCA_009665055	X	39310	39310
ERR2619336	2	1	Neisseria meningitidis		GCA_009671065	B	39310	39310
ERR1554055	2	1	Neisseria meningitidis		GCA_009757005	-	1	1	N.gonorrohoeae
ERR4993328	2	1	Neisseria meningitidis		GCA_009757025	-	1	1	N.gonorrohoeae
ERR4823135	2	1	Neisseria meningitidis		GCA_009757045	-	1	1	N.gonorrohoeae
ERR715975	2	1	Neisseria meningitidis		GCA_009757075	-	1	1	N.gonorrohoeae
ERR2214242	2	1	Neisseria meningitidis		GCA_009757095	-	1	1	N.gonorrohoeae
ERR2113629	2	1	Neisseria meningitidis		GCA_009768665	C	83	2	N. meningitidis
ERR903471	2	1	Neisseria meningitidis		GCA_009768675	C	83	2	N. meningitidis
SRR10611006	2	1	Neisseria meningitidis		GCA_009768685	C	83	2	N. meningitidis
ERR494667	2	1	Neisseria meningitidis		GCA_009768695	C	83	2	N. meningitidis
ERR2213948	2	1	Neisseria meningitidis		GCA_009768745	C	83	2	N. meningitidis
ERR170926	2	1	Neisseria meningitidis		GCA_009768765	C	83	2	N. meningitidis
ERR903397	2	1	Neisseria meningitidis		GCA_009768775	C	83	2	N. meningitidis
ERR484208	2	1	Neisseria meningitidis		GCA_009768785	C	83	2	N. meningitidis
ERR982128	2	1	Neisseria meningitidis		GCA_009768805	C	83	2	N. meningitidis
ERR314125	2	1	Neisseria meningitidis		GCA_011038745	-	40198	40198
ERR2259023	2	1	Neisseria meningitidis		GCA_011038775	-	40199	40198
ERR2113578	2	1	Neisseria meningitidis		GCA_011058635	-	1	1	N.gonorrohoeae
ERR3900247	2	1	Neisseria meningitidis		GCA_011058655	-	1	1	N.gonorrohoeae
ERR976859	2	1	Neisseria meningitidis		GCA_011058675	-	1	1	N.gonorrohoeae
ERR473214	2	1	Neisseria meningitidis		GCA_012956785	-	1	1	N.gonorrohoeae
ERR654770	2	1	Neisseria meningitidis		GCA_013014905	-	1	1	N.gonorrohoeae
ERR406775	2	1	Neisseria meningitidis		GCA_013014925	-	1	1	N.gonorrohoeae
GCA_003841975	2	1	Neisseria meningitidis		GCA_013014945	-	1	1	N.gonorrohoeae
ERR1994648	2	1	Neisseria meningitidis		GCA_013014965	-	1	1	N.gonorrohoeae
SRR8200305	2	1	Neisseria meningitidis		GCA_013014985	-	1	1	N.gonorrohoeae
ERR311009	2	1	Neisseria meningitidis		GCA_013015005	-	1	1	N.gonorrohoeae
ERR1865238	2	1	Neisseria meningitidis		GCA_013015025	-	1	1	N.gonorrohoeae
ERR3664589	2	1	Neisseria meningitidis		GCA_013015045	-	1	1	N.gonorrohoeae
ERR3606566	2	1	Neisseria meningitidis		GCA_013015065	-	1	1	N.gonorrohoeae
GCA_003494875	2	1	Neisseria meningitidis		GCA_013015085	-	1	1	N.gonorrohoeae
ERR5646936	2	1	Neisseria meningitidis		GCA_013015105	-	1	1	N.gonorrohoeae
ERR903447	2	1	Neisseria meningitidis		GCA_013015125	-	1	1	N.gonorrohoeae
ERR2619208	2	1	Neisseria meningitidis		GCA_013015145	-	1	1	N.gonorrohoeae
ERR2619288	2	1	Neisseria meningitidis		GCA_013015165	-	1	1	N.gonorrohoeae
ERR976850	2	1	Neisseria meningitidis		GCA_013015185	-	1	1	N.gonorrohoeae
ERR2619510	2	1	Neisseria meningitidis		GCA_013015205	-	1	1	N.gonorrohoeae
GCA_900199835	2	1	Neisseria meningitidis		GCA_013015225	-	1	1	N.gonorrohoeae
GCA_003842065	2	1	Neisseria meningitidis		GCA_013015245	-	1	1	N.gonorrohoeae
ERR847117	2	1	Neisseria meningitidis		GCA_013015265	-	1	1	N.gonorrohoeae
ERR708695	2	1	Neisseria meningitidis		GCA_013015385	-	1	1	N.gonorrohoeae
ERR981800	2	1	Neisseria meningitidis		GCA_013015415	-	1	1	N.gonorrohoeae
ERR3674663	2	1	Neisseria meningitidis		GCA_013015525	-	1	1	N.gonorrohoeae
ERR3900301	2	1	Neisseria meningitidis		GCA_013015645	-	1	1	N.gonorrohoeae
GCA_003495925	2	1	Neisseria meningitidis		GCA_013015725	-	1	1	N.gonorrohoeae
ERR2619643	2	1	Neisseria meningitidis		GCA_013015805	-	1	1	N.gonorrohoeae
GCA_900202405	2	1	Neisseria meningitidis		GCA_013015935	-	1	1	N.gonorrohoeae
ERR3664540	2	1	Neisseria meningitidis		GCA_013016045	-	1	1	N.gonorrohoeae
ERR985556	2	1	Neisseria meningitidis		GCA_013016125	-	1	1	N.gonorrohoeae
GCA_900034245	2	1	Neisseria meningitidis		GCA_013016245	-	1	1	N.gonorrohoeae
ERR466907	2	1	Neisseria meningitidis		GCA_013016365	-	1	1	N.gonorrohoeae
ERR406731	2	1	Neisseria meningitidis		GCA_013016445	-	1	1	N.gonorrohoeae
ERR3416520	2	1	Neisseria meningitidis		GCA_013016565	-	1	1	N.gonorrohoeae
ERR477213	2	1	Neisseria meningitidis		GCA_013016685	-	1	1	N.gonorrohoeae
ERR172493	2	1	Neisseria meningitidis		GCA_013016805	-	1	1	N.gonorrohoeae
ERR1554069	2	1	Neisseria meningitidis		GCA_013016925	-	1	1	N.gonorrohoeae
ERR2619581	2	1	Neisseria meningitidis		GCA_013017045	-	1	1	N.gonorrohoeae
ERR847146	2	1	Neisseria meningitidis		GCA_013017145	-	1	1	N.gonorrohoeae
ERR3606549	2	1	Neisseria meningitidis		GCA_013017225	-	1	1	N.gonorrohoeae
ERR2113646	2	1	Neisseria meningitidis		GCA_013017345	-	1	1	N.gonorrohoeae
GCA_900202125	2	1	Neisseria meningitidis		GCA_013017445	-	1	1	N.gonorrohoeae
ERR976869	2	1	Neisseria meningitidis		GCA_013017565	-	1	1	N.gonorrohoeae
ERR985705	2	1	Neisseria meningitidis		GCA_013017645	-	1	1	N.gonorrohoeae
ERR847164	2	1	Neisseria meningitidis		GCA_013017765	-	1	1	N.gonorrohoeae
ERR351696	2	1	Neisseria meningitidis		GCA_013017865	-	1	1	N.gonorrohoeae
ERR467027	2	1	Neisseria meningitidis		GCA_013017925	-	1	1	N.gonorrohoeae
ERR294411	2	1	Neisseria meningitidis		GCA_013018045	-	1	1	N.gonorrohoeae
SRR10610744	2	1	Neisseria meningitidis		GCA_013018165	-	1	1	N.gonorrohoeae
ERR172552	2	1	Neisseria meningitidis		GCA_013018285	-	1	1	N.gonorrohoeae
ERR985685	2	1	Neisseria meningitidis		GCA_013018325	-	1	1	N.gonorrohoeae
[truncated: 67,997 more rows]

## Sheet: Figure 3
Figure 3
ID/Accession	Continent	serogroup in silico	HC760	HC1050	collection_year
S1	Asia	X	70138	2	2011
S4	Asia	W	4	2	2011
S5	Asia	B	153	2	2011
S6	Asia	A	86	2	1979
S7	Asia	A	86	2	1979
S8	Asia	A	86	2	1979
S18	Asia	B	153	2	2011
S20	Asia	B	40054	2	2013
S21	Asia	B	13	2	after 2000
S22	Asia	B	22492	2	after 2000
S39	Asia	B	5	2	after 2000
S41	Asia	B	5	2	after 2000
S42	Asia	-	39890	2	after 2000
S43	Asia	B	153	2	after 2000
S44	Asia	B	5	2	after 2000
S45	Asia	W	5	2	after 2000
S47	Asia	B	153	2	2012
S48	Asia	B	4	2	2012
S50	Asia	B	5	2	2012
S51	Asia	B	26061	2	2012
S52	Asia	W	4	2	after 2000
S53	Asia	B	4	2	2012
S54	Asia	A	86	2	1976
S55	Asia	C	22492	2	after 2000
S57	Asia	W	4	2	after 2000
S58	Asia	W	4	2	after 2000
S59	Asia	B	153	2	2011
S60	Asia	B	153	2	2011
S61	Asia	B	5	2	2011
S62	Asia	B	4	2	2011
S63	Asia	B	4	2	2011
S65	Asia	B	5	2	2011
S66	Asia	A	86	2	1975
S67	Asia	B	2	2	1975
S68	Asia	B	2	2	1975
S69	Asia	B	5	2	1975
S70	Asia	-	70173	2	1975
S71	Asia	B	39857	2	1975
S72	Asia	B	26061	2	1975
S73	Asia	B	4	2	1975
S74	Asia	B	5	2	1975
S75	Asia	B	153	2	1975
S76	Asia	A	86	2	1975
S77	Asia	B	5	2	1975
S78	Asia	X	19454	2	1975
S79	Asia	A	86	2	1975
S80	Asia	A	86	2	1975
S81	Asia	A	86	2	1975
S82	Asia	B	4	2	1975
S84	Asia	A	86	2	1975
S87	Asia	X	19454	2	1975
S88	Asia	C	31171	2	1975
S89	Asia	X	19454	2	1975
S90	Asia	A	86	2	1975
S91	Asia	B	2	2	1975
S92	Asia	B	2	2	1975
S93	Asia	A	86	2	1975
S94	Asia	X	19454	2	1975
S95	Asia	A	86	2	1975
S96	Asia	X	19454	2	1975
S97	Asia	A	3	2	1976
S99	Asia	A	86	2	1976
S102	Asia	B	153	2	1976
S104	Asia	B	4	2	1976
S106	Asia	A	86	2	1976
S108	Asia	B	5	2	1976
S109	Asia	A	86	2	1976
S111	Asia	A	86	2	1976
S113	Asia	A	86	2	1976
S114	Asia	A	86	2	1976
S115	Asia	A	86	2	1976
S116	Asia	A	86	2	1976
S117	Asia	A	86	2	1979
S118	Asia	A	86	2	1979
S119	Asia	A	86	2	1979
S120	Asia	A	86	2	1979
S121	Asia	A	86	2	1979
S122	Asia	A	86	2	1979
S123	Asia	A	86	2	1979
S124	Asia	A	86	2	1979
S125	Asia	A	86	2	1979
S126	Asia	B	4	2	1979
S127	Asia	A	86	2	1976
S128	Asia	A	86	2	1979
S130	Asia	A	86	2	1979
S131	Asia	A	86	2	1979
S135	Asia	A	86	2	1977
S136	Asia	A	86	2	1977
S137	Asia	A	86	2	1977
S138	Asia	A	86	2	1977
S139	Asia	A	86	2	1977
S140	Asia	A	86	2	1977
S141	Asia	A	86	2	1977
S142	Asia	A	86	2	1977
S143	Asia	A	86	2	1977
S144	Asia	A	86	2	1977
S145	Asia	A	86	2	1977
S178	Asia	B	5	2	2021
S179	Asia	B	5	2	2020
S180	Asia	W	4	2	2019
S181	Asia	B	5	2	2018
S182	Asia	W	4	2	2016
S183	Asia	W	4	2	2016
S184	Asia	B	2	2	2016
S186	Asia	B	5	2	2021
S187	Asia	B	5	2	2021
HB024717	Asia	A	86	2	1977
HB024718	Asia	A	86	2	1977
HB024719	Asia	A	86	2	1977
HB024720	Asia	A	86	2	1977
HB024721	Asia	A	86	2	1977
HB024722	Asia	A	86	2	1977
HB024723	Asia	A	86	2	1977
HB024724	Asia	A	86	2	1977
HB024725	Asia	A	86	2	1977
HB024726	Asia	B	4	2	1977
HB024727	Asia	A	86	2	1977
HB024728	Asia	A	86	2	1977
HB024729	Asia	A	86	2	1977
HB024730	Asia	A	86	2	1977
HB024731	Asia	A	86	2	1977
HB024732	Asia	A	86	2	1977
HB024733	Asia	A	86	2	1977
HB024734	Asia	B	83	2	1978
HB024735	Asia	A	86	2	1978
HB024736	Asia	A	86	2	1978
HB024737	Asia	A	86	2	1978
HB024738	Asia	A	86	2	1978
HB024739	Asia	A	86	2	1978
HB024740	Asia	A	86	2	1978
HB024741	Asia	A	86	2	1978
HB024742	Asia	A	86	2	1978
HB024743	Asia	A	86	2	1978
HB024744	Asia	A	86	2	1978
HB024745	Asia	A	86	2	1978
HB024746	Asia	A	86	2	1978
HB024747	Asia	A	86	2	1978
HB024748	Asia	B	40054	2	2021
HB024749	Asia	A	86	2	1977
HB024750	Asia	B	153	2	1980
HB024751	Asia	-	83	2	1980
HB024752	Asia	B	70087	2	1980
HB024753	Asia	A	86	2	1980
HB024754	Asia	A	86	2	1980
HB024755	Asia	A	86	2	1980
HB024756	Asia	B	31034	2	2019
GCA_000009105		A	3	2	1983
GCA_000014105		C	5	2	2007
GCA_000334175		C	5	2	2011
GCA_001083305	Africa	A	3	2	2004
GCA_001083765	Africa	A	3	2	2003
GCA_001083885	Africa	A	3	2	2003
GCA_001085765	Africa	A	3	2	2003
GCA_001086285	Africa	A	3	2	2008
GCA_001087685	Africa	A	3	2	2006
GCA_001088805	Africa	A	3	2	2002
GCA_001089325	Africa	A	3	2	2006
GCA_001090365	Africa	A	3	2	2006
GCA_001091005	Africa	A	3	2	2009
GCA_001092105	Africa	A	3	2	2008
GCA_001092265	Africa	A	3	2	2008
GCA_001093625	Africa	A	3	2	2008
GCA_001097185	Africa	A	3	2	2006
GCA_001098105	Africa	A	3	2	2004
GCA_001098525	Africa	A	3	2	2008
GCA_001099965	Africa	A	3	2	2006
GCA_001100325	Africa	A	3	2	2005
GCA_001100505	Africa	A	3	2	2006
GCA_001100565	Africa	A	3	2	2006
GCA_001100625	Africa	A	3	2	2006
GCA_001101725	Africa	A	3	2	2006
GCA_001103205	Africa	A	3	2	2006
GCA_001106985	Africa	A	3	2	2004
GCA_001107205	Africa	A	3	2	2003
GCA_001108545	Africa	A	3	2	2008
GCA_001110205	Africa	A	3	2	2002
GCA_001112125	Africa	A	3	2	2004
GCA_001112205	Africa	A	3	2	2006
GCA_001112425	Africa	A	3	2	2007
GCA_001112805	Africa	A	3	2	2006
GCA_001113425	Africa	A	3	2	2003
GCA_001114605	Africa	A	3	2	2004
GCA_001116265	Africa	A	3	2	2003
GCA_001116645	Africa	A	3	2	2004
GCA_001117325	Africa	A	3	2	2004
GCA_001117425	Africa	A	3	2	2006
GCA_001119825	Africa	A	3	2	2006
GCA_001120145	Africa	A	3	2	2008
GCA_001120865	Africa	A	3	2	2006
GCA_001121905	Africa	A	3	2	2003
GCA_001122225	Africa	A	3	2	2004
GCA_001123285	Africa	A	3	2	2002
GCA_001124185	Africa	A	3	2	2003
GCA_001126085	Africa	A	3	2	2006
GCA_001126645	Africa	A	3	2	2008
GCA_001127705	Africa	A	3	2	2002
GCA_001127825	Africa	A	3	2	2006
GCA_001127965	Africa	A	3	2	2008
GCA_001128105	Africa	A	3	2	2004
GCA_001128885	Africa	A	3	2	2005
GCA_001131285	Africa	A	3	2	2008
GCA_001131325	Africa	A	3	2	2006
GCA_001134645	Africa	A	3	2	2004
GCA_001134725	Africa	A	3	2	2007
GCA_001136445	Africa	A	3	2	2004
GCA_001137985	Africa	A	3	2	2004
GCA_001139145	Africa	A	3	2	2006
GCA_001139505	Africa	A	3	2	2004
GCA_001143785	Africa	A	3	2	2006
GCA_001145125	Africa	A	3	2	2006
GCA_001147245	Africa	A	3	2	2005
GCA_001148025	Africa	A	3	2	2006
GCA_001148685	Africa	A	3	2	2004
GCA_001151925	Africa	A	3	2	2007
GCA_001152085	Africa	A	3	2	2004
GCA_001152665	Africa	A	3	2	2004
GCA_001154845	Africa	A	3	2	2007
GCA_001155085	Africa	A	3	2	2004
GCA_001158305	Africa	A	3	2	2006
GCA_001159185	Africa	A	3	2	2002
GCA_001160445	Africa	A	3	2	2003
GCA_001161625	Africa	A	3	2	2002
GCA_001162925	Africa	A	3	2	2003
GCA_001163225	Africa	A	3	2	2002
GCA_001163625	Africa	A	3	2	2004
GCA_001165245	Africa	A	3	2	2005
GCA_001165865	Africa	A	3	2	2005
GCA_001166285	Africa	A	3	2	2002
GCA_001166965	Africa	A	3	2	2004
GCA_001169005	Africa	A	3	2	2008
GCA_001169725	Africa	A	3	2	2006
GCA_001174885	Africa	A	3	2	2004
GCA_001183095		C	5	2	2006
GCA_001183125		B	5	2	2008
GCA_001183135		C	5	2	2005
GCA_001183165		C	5	2	2011
GCA_001183175		C	5	2	2008
GCA_001183205		B	5	2	2005
GCA_001183215		B	5	2	2011
GCA_001183245		C	5	2	2005
GCA_001183255		C	5	2	2005
GCA_001183285		C	5	2	2005
GCA_001183295		B	5	2	2009
GCA_001183325		C	5	2	2007
GCA_001183335		C	5	2	2005
GCA_001183365		C	5	2	2006
GCA_001183375		B	5	2	2011
GCA_001183405		B	5	2	2005
GCA_001183415		B	5	2	2011
GCA_001183445		C	5	2	2005
GCA_001183465		C	5	2	2005
GCA_001183485		C	5	2	2005
GCA_001349075	Africa	A	3	2	2006
GCA_001349095	Africa	A	3	2	2009
GCA_001349115	Africa	A	3	2	2008
GCA_001349135	Africa	A	3	2	2006
GCA_001349155	Africa	A	3	2	2008
GCA_001349175	Africa	A	3	2	2004
GCA_001349195	Africa	A	3	2	2002
GCA_001349215	Africa	A	3	2	2004
GCA_001349235	Africa	A	3	2	2007
GCA_001349255	Africa	A	3	2	2006
GCA_001349275	Africa	A	3	2	2008
GCA_001349295	Africa	A	3	2	2003
GCA_001349315	Africa	A	3	2	2008
GCA_001349335	Africa	A	3	2	2001
GCA_001349355	Africa	A	3	2	2002
GCA_001721325		C	5	2	2016
GCA_001742295		C	5	2	2016
GCA_001750825	Asia	X	3	2	2013
GCA_003724515		B	5	2	2016
GCA_003995025	Asia	A	3	2	2005
GCA_003995055	Asia	A	3	2	2005
GCA_003995115		B	5	2	2011
GCA_003995335		B	5	2	2009
GCA_003995445		B	5	2	2011
GCA_003995495	Asia	A	3	2	2005
GCA_003995605		B	5	2	2007
GCA_003995655	Asia	A	3	2	2005
GCA_003995685		B	5	2	2011
GCA_003995735		A	86	2	1984
GCA_003995815	Asia	A	3	2	2002
GCA_003995825		B	5	2	2005
GCA_003995835		C	5	2	2005
GCA_003995845		B	5	2	2007
GCA_003995985	Asia	A	3	2	2005
GCA_003996115		A	86	2	1982
GCA_003996135	Asia	A	3	2	1956
GCA_003996335		A	86	2	1979
GCA_003996355		A	86	2	1986
GCA_003996405	Asia	A	3	2	1984
GCA_003996415		A	86	2	1980
GCA_003996485		B	5	2	1984
GCA_003996575		A	86	2	1974
GCA_003996635	Asia	A	3	2	1984
GCA_003996655	Asia	A	3	2	1963
GCA_003996665		A	86	2	1974
GCA_003996725		A	86	2	1974
GCA_004023485		C	5	2	1978
GCA_004023505	Asia	A	3	2	2005
GCA_900200955		B	5	2	2017
GCA_900638575		A	3	2	1931
GCA_900638595		A	86	2	1983
ERR036060	Europe	C	4	2	1993
ERR036061	Europe	C	4	2	1993
ERR036062	Europe	C	4	2	1993
ERR036063	Europe	C	4	2	1993
ERR036064	Europe	C	4	2	1993
ERR036065	Europe	C	4	2	1993
ERR036066	Europe	C	4	2	1993
ERR036067	Europe	C	4	2	1993
ERR036068	Europe	C	4	2	1993
ERR036069	Europe	C	4	2	1993
ERR036070	Europe	C	4	2	1993
ERR036071	Europe	C	4	2	1993
ERR036073	Europe	C	4	2	1993
ERR036074	Europe	C	4	2	1993
ERR036075	Europe	C	4	2	1993
ERR036076	Europe	C	4	2	1993
ERR036077	Europe	C	4	2	1993
ERR036078	Europe	C	4	2	1993
ERR036079	Europe	C	4	2	1993
ERR036080	Europe	C	4	2	1993
ERR036081	Europe	C	4	2	1993
ERR036082	Europe	C	4	2	1993
ERR036083	Europe	C	4	2	1993
ERR036084	Europe	C	4	2	1993
ERR036086	Europe	C	4	2	1993
ERR036090	Europe	C	4	2	1993
ERR036091	Europe	C	4	2	1993
ERR036093	Europe	C	4	2	1993
ERR036094	Europe	C	4	2	1993
ERR036099	Europe	C	4	2	1993
ERR036100	Europe	C	4	2	1993
ERR036101	Europe	C	4	2	1993
ERR036102	Europe	C	4	2	1993
ERR036103	Europe	C	4	2	1993
ERR036105	Europe	C	4	2	1993
ERR036106	Europe	C	4	2	1993
ERR036107	Europe	C	4	2	1993
ERR036108	Europe	C	4	2	1993
ERR036109	Europe	C	4	2	1993
ERR036110	Europe	C	4	2	1993
ERR036112	Europe	C	4	2	1993
ERR036113	Europe	C	4	2	1993
ERR036114	Europe	C	4	2	1993
ERR036115	Europe	C	4	2	1993
ERR036116	Europe	C	4	2	1993
ERR036118	Europe	C	4	2	1993
ERR036119	Europe	C	4	2	1993
ERR036120	Europe	C	4	2	1993
ERR036121	Europe	C	4	2	1993
ERR036122	Europe	C	4	2	1993
ERR036123	Europe	C	4	2	1993
ERR051675	Africa	A	3	2	2008
ERR051676	Africa	A	3	2	2008
ERR051677	Africa	A	3	2	2009
ERR051678	Africa	A	3	2	2009
ERR052737	Africa	A	3	2	2001
ERR052738	Europe	A	3	2	2014
ERR052739	Africa	A	3	2	2002
ERR052740	Africa	A	3	2	2002
ERR052741	Africa	A	3	2	2002
ERR052742	Africa	A	3	2	2002
ERR052743	Africa	A	3	2	2002
ERR052744	Africa	A	3	2	2002
ERR052745	Africa	A	3	2	2002
ERR052746	Africa	A	3	2	2002
ERR052747	Africa	A	3	2	2002
ERR052748	Africa	A	3	2	2002
ERR052749	Africa	A	3	2	2003
ERR052750	Africa	A	3	2	2003
ERR052751	Africa	A	3	2	2003
ERR052752	Africa	A	3	2	2003
ERR052753	Africa	A	3	2	2003
ERR052754	Africa	A	3	2	2003
ERR052755	Africa	A	3	2	2003
ERR052756	Africa	A	3	2	2003
ERR052757	Africa	A	3	2	2003
ERR052758	Africa	A	3	2	2003
ERR052759	Africa	A	3	2	2003
ERR052760	Africa	A	3	2	2004
ERR052761	Africa	A	3	2	2004
ERR052762	Africa	A	3	2	2004
ERR052763	Africa	A	3	2	2004
ERR052764	Africa	A	3	2	2004
ERR052765	Africa	A	3	2	2004
ERR052766	Africa	A	3	2	2004
ERR052767	Africa	A	3	2	2004
ERR052768	Africa	A	3	2	2004
ERR052769	Africa	A	3	2	2004
ERR052770	Africa	A	3	2	2004
ERR052771	Africa	A	3	2	2004
ERR052772	Africa	A	3	2	2004
ERR052773	Africa	A	3	2	2004
ERR052774	Africa	A	3	2	2004
ERR052775	Africa	A	3	2	2004
ERR052776	Africa	A	3	2	2004
ERR052777	Africa	A	3	2	2004
ERR052778	Africa	A	3	2	2004
ERR052779	Africa	A	3	2	2004
ERR052780	Africa	A	3	2	2004
ERR052781	Africa	A	3	2	2004
ERR052782	Africa	A	3	2	2005
ERR052783	Africa	A	3	2	2005
ERR052784	Africa	A	3	2	2005
ERR052785	Africa	A	3	2	2005
ERR052786	Africa	A	3	2	2005
ERR052787	Africa	A	3	2	2006
ERR052788	Africa	A	3	2	2006
ERR052789	Africa	A	3	2	2006
ERR052790	Africa	A	3	2	2006
ERR052791	Africa	A	3	2	2006
ERR052792	Africa	A	3	2	2006
ERR052793	Africa	A	3	2	2006
ERR052794	Africa	A	3	2	2006
ERR052795	Africa	A	3	2	2006
ERR052796	Africa	A	3	2	2006
ERR052797	Africa	A	3	2	2006
ERR052798	Africa	A	3	2	2006
ERR052799	Africa	A	3	2	2006
ERR052800	Africa	A	3	2	2006
ERR052801	Africa	A	3	2	2006
ERR052802	Africa	A	3	2	2006
ERR052803	Africa	A	3	2	2006
ERR052804	Africa	A	3	2	2006
ERR052805	Africa	A	3	2	2006
ERR052806	Africa	A	3	2	2006
ERR052807	Africa	A	3	2	2006
ERR052808	Africa	A	3	2	2006
ERR052809	Africa	A	3	2	2006
ERR052810	Africa	A	3	2	2006
ERR052811	Africa	A	3	2	2006
ERR052812	Africa	A	3	2	2006
ERR052813	Africa	A	3	2	2006
ERR052814	Africa	A	3	2	2007
ERR052815	Africa	A	3	2	2007
ERR052816	Africa	A	3	2	2007
ERR052817	Africa	A	3	2	2006
ERR052818	Africa	A	3	2	2008
ERR052819	Africa	A	3	2	2008
ERR052820	Africa	A	3	2	2007
ERR052821	Africa	A	3	2	2007
ERR052822	Africa	A	3	2	2008
ERR052823	Africa	A	3	2	2008
ERR052824	Africa	A	3	2	2008
ERR052825	Africa	A	3	2	2008
ERR052826	Africa	A	3	2	2008
ERR052827	Africa	A	3	2	2008
ERR052828	Africa	A	3	2	2008
ERR052829	Africa	A	3	2	2008
ERR052830	Africa	A	3	2	2008
ERR052831	Africa	A	3	2	2008
ERR052832	Africa	A	3	2	2008
ERR063493	Europe	C	4	2	1997
ERR063494	Europe	C	4	2	1997
ERR063495	Europe	C	4	2	1997
ERR063496	Europe	C	4	2	1997
ERR063497	Europe	C	4	2	1997
ERR063498	Europe	C	4	2	1997
ERR063500	Europe	C	4	2	1997
ERR063501	Europe	C	4	2	1997
ERR063502	Europe	C	4	2	1997
ERR063503	Europe	C	4	2	1997
ERR086223	Europe	B	41	2	2010
ERR086224	Europe	B	41	2	2010
ERR086225	Europe	B	13	2	2010
ERR086226	Europe	B	13	2	2010
ERR086227	Europe	B	41	2	2010
ERR086228	Europe	B	13	2	2010
ERR086229	Europe	B	13	2	2010
ERR086230	Europe	B	41	2	2010
ERR086231	Europe	B	41	2	2010
ERR086232	Europe	B	88	2	2010
ERR086233	Europe	B	41	2	2010
ERR086234	Europe	B	13	2	2010
SRR10289991	Asia	C	5	2	2018
SRR10289993	Asia	B	42828	2	2018
SRR10289994	Asia	W	4	2	2017
SRR10520173		Y	57	2	2016
SRR10520174		W	4	2	2014
SRR10610740		B	13	2	2015
SRR10610741		B	13	2	2015
SRR10610742		Y	57	2	2015
SRR10610743		B	13	2	2015
SRR10610744		B	41	2	2015
SRR10610745		B	13	2	2015
SRR10610746		-	57	2	2015
SRR10610747		C	4	2	2015
SRR10610748		B	2	2	2015
SRR10610749		B	13	2	2015
SRR10610750		B	83	2	2013
SRR10610751		W	4	2	2015
SRR10610752		B	50	2	2015
SRR10610753		W	67	2	2015
SRR10610754		B	674	2	2015
SRR10610755		B	13	2	2015
SRR10610756		B	50	2	2015
SRR10610757		C	4	2	2015
SRR10610758		B	13	2	2015
SRR10610759		B	2	2	2015
SRR10610760		B	50	2	2015
SRR10610761		W	67	2	2013
SRR10610762		B	13	2	2014
SRR10610763		B	13	2	2014
SRR10610764		B	13	2	2014
SRR10610765		Y	90	2	2014
SRR10610766		C	4	2	2014
SRR10610767		C	4	2	2014
SRR10610768		B	13	2	2014
SRR10610769		B	13	2	2014
SRR10610770		B	13	2	2014
SRR10610771		B	2	2	2014
SRR10610772		W	67	2	2013
SRR10610773		B	13	2	2014
SRR10610774		B	13	2	2014
SRR10610775		B	2	2	2014
SRR10610776		B	13	2	2014
SRR10610777		Y	57	2	2014
SRR10610778		B	41	2	2014
SRR10610779		B	13	2	2014
SRR10610780		B	13	2	2014
SRR10610781		-	94	2	2014
SRR10610782		B	13	2	2014
SRR10610783		Y	57	2	2013
SRR10610784		B	41	2	2014
SRR10610785		C	4	2	2014
SRR10610786		Y	57	2	2014
SRR10610787		W	67	2	2013
SRR10610788		-	94	2	2013
SRR10610789		B	83	2	2013
SRR10610790		C	4	2	2013
SRR10610791		B	50	2	2013
SRR10610792		C	4	2	2013
SRR10610793		B	50	2	2013
SRR10610794		C	4	2	2013
SRR10610795		W	4	2	2013
SRR10610796		W	4	2	2013
SRR10610797		C	4	2	2013
SRR10610798		C	4	2	2013
SRR10610799		B	2	2	2013
SRR10610800		B	2	2	2013
SRR10610801		B	88	2	2013
SRR10610802		B	2	2	2013
SRR10610803		C	4	2	2013
SRR10610804		C	4	2	2013
SRR10610805		B	13	2	2013
SRR10610806		B	13	2	2013
SRR10610807		B	2	2	2013
SRR10610808		C	4	2	2013
SRR10610809		B	13	2	2013
SRR10610810		C	2327	2	2013
SRR10610811		W	4	2	2018
SRR10610812		W	4	2	2018
SRR10610813		W	4	2	2018
SRR10610814		B	13	2	2018
SRR10610815		B	674	2	2018
SRR10610816		B	13	2	2018
SRR10610817		W	4	2	2018
SRR10610818		B	13	2	2013
SRR10610819		C	2	2	2018
SRR10610820		Y	57	2	2018
SRR10610821		B	50	2	2018
SRR10610822		W	4	2	2018
SRR10610823		Y	57	2	2018
SRR10610824		Y	57	2	2018
SRR10610825		Y	57	2	2018
SRR10610826		W	4	2	2018
SRR10610827		W	4	2	2018
SRR10610828		W	4	2	2018
SRR10610829		B	2	2	2013
SRR10610830		B	2	2	2018
SRR10610831		Y	57	2	2018
SRR10610832		B	13	2	2018
SRR10610833		W	4	2	2018
SRR10610834		W	4	2	2018
SRR10610835		B	13	2	2018
SRR10610836		W	4	2	2018
SRR10610837		W	4	2	2018
SRR10610838		W	4	2	2018
SRR10610839		C	4	2	2018
SRR10610840		B	13	2	2013
SRR10610841		W	4	2	2018
SRR10610842		Y	57	2	2018
SRR10610843		W	4	2	2018
SRR10610844		B	2	2	2018
SRR10610845		C	4	2	2018
SRR10610846		W	4	2	2018
SRR10610847		Y	65	2	2018
SRR10610848		B	2	2	2018
SRR10610849		W	4	2	2018
SRR10610850		B	41	2	2018
SRR10610851		B	83	2	2013
SRR10610852		W	4	2	2018
SRR10610853		B	13	2	2018
SRR10610854		-	71	2	2018
SRR10610855		-	8	2	2018
SRR10610856		W	4	2	2018
SRR10610857		B	50	2	2018
SRR10610858		W	4	2	2018
SRR10610859		B	13	2	2018
SRR10610860		W	4	2	2018
SRR10610861		W/Y	65	2	2018
SRR10610862		B	2	2	2013
SRR10610863		B	13	2	2013
SRR10610864		W	4	2	2018
SRR10610865		Y	65	2	2018
SRR10610866		Y	57	2	2018
SRR10610867		C	4	2	2018
SRR10610868		B	50	2	2018
SRR10610869		B	2	2	2018
SRR10610870		-	919	2	2018
SRR10610871		B	13	2	2018
SRR10610872		W	4	2	2018
SRR10610873		B	718	2	2018
SRR10610874		B	41	2	2013
SRR10610875		W	4	2	2018
SRR10610876		W	4	2	2018
SRR10610877		B	50	2	2018
SRR10610878		B	13	2	2018
SRR10610879		Y	67	2	2018
SRR10610880		Y	65	2	2018
SRR10610882		B	13	2	2018
SRR10610883		Y	65	2	2018
SRR10610884		B	13	2	2018
SRR10610885		Y	57	2	2013
SRR10610886		B	2	2	2018
SRR10610887		-	2	2	2018
SRR10610888		C	83	2	2018
SRR10610889		W	4	2	2018
SRR10610890		W	4	2	2018
SRR10610891		C	4	2	2018
SRR10610892		W	4	2	2018
SRR10610893		W	4	2	2018
SRR10610894		W	67	2	2018
SRR10610895		W	4	2	2018
SRR10610896		W	67	2	2013
SRR10610897		B	13	2	2018
SRR10610898		B	13	2	2018
SRR10610899		B	13	2	2018
SRR10610900		C	4	2	2018
SRR10610901		Y	57	2	2018
SRR10610902		B	13	2	2018
SRR10610903		W	4	2	2018
SRR10610904		Y	57	2	2018
SRR10610905		B	13	2	2018
SRR10610907		C	4	2	2013
SRR10610908		W	4	2	2018
SRR10610909		W	4	2	2018
SRR10610910		C	4	2	2018
SRR10610911		C	5	2	2018
SRR10610912		Y	65	2	2018
SRR10610913		B	41	2	2018
SRR10610914		C	4	2	2017
SRR10610915		Y	57	2	2017
SRR10610916		B	674	2	2017
SRR10610917		B	2	2	2017
SRR10610918		C	2327	2	2013
SRR10610919		B	674	2	2017
SRR10610920		W	4	2	2017
SRR10610921		B	50	2	2017
SRR10610922		B	13	2	2017
SRR10610923		C	4	2	2017
SRR10610924		B	674	2	2017
SRR10610925		Y	57	2	2017
SRR10610926		-	13	2	2017
SRR10610927		B	94	2	2017
SRR10610928		W	4	2	2017
SRR10610929		C	4	2	2013
SRR10610930		B	13	2	2017
SRR10610932		Y	57	2	2017
SRR10610934		W	4	2	2017
SRR10610935		B	13	2	2017
SRR10610936		B	13	2	2017
SRR10610937		W	4	2	2017
SRR10610938		B	13	2	2017
SRR10610939		B	13	2	2017
SRR10610940		B	13	2	2013
SRR10610941		B	2	2	2017
SRR10610942		B	13	2	2017
SRR10610943		W	4	2	2017
SRR10610944		Y	57	2	2017
SRR10610945		B	13	2	2017
SRR10610946		Y	57	2	2017
SRR10610947		W	4	2	2017
SRR10610948		B	50	2	2017
SRR10610949		B	674	2	2017
SRR10610950		W	4	2	2017
SRR10610951		C	4	2	2013
SRR10610952		C	4	2	2017
SRR10610953		B	83	2	2017
SRR10610954		B	13	2	2017
SRR10610955		B	50	2	2017
SRR10610956		W	4	2	2017
SRR10610957		Y	57	2	2017
SRR10610958		B	13	2	2017
SRR10610959		B	13	2	2017
SRR10610960		Y	65	2	2017
SRR10610961		C	4	2	2017
SRR10610962		-	8	2	2013
SRR10610963		B	50	2	2017
SRR10610964		B	50	2	2017
SRR10610965		B	13	2	2017
SRR10610966		B	674	2	2017
SRR10610967		B	13	2	2017
SRR10610968		B	674	2	2017
SRR10610969		C	4	2	2017
SRR10610970		W	4	2	2017
SRR10610971		B	2	2	2017
SRR10610972		B	13	2	2017
SRR10610973		B	50	2	2013
SRR10610974		C	4	2	2013
SRR10610975		C	4	2	2017
SRR10610976		B	13	2	2017
SRR10610977		W	4	2	2017
SRR10610978		Y	57	2	2017
SRR10610979		B	13	2	2017
SRR10610980		B	83	2	2017
SRR10610981		W	4	2	2017
SRR10610982		B	83	2	2017
SRR10610983		B	2	2	2017
SRR10610984		Y	57	2	2017
SRR10610985		C	4	2	2013
SRR10610986		B	2	2	2017
SRR10610987		B	41	2	2017
SRR10610988		B	13	2	2017
SRR10610989		-	8	2	2017
SRR10610990		Y	57	2	2017
SRR10610991		B	13	2	2017
SRR10610992		B	674	2	2017
SRR10610993		C	4	2	2017
SRR10610994		B	13	2	2017
SRR10610995		B	13	2	2017
SRR10610996		B	41	2	2013
SRR10610997		B	13	2	2017
SRR10610998		B	88	2	2017
SRR10610999		B	13	2	2016
SRR10611000		W	57	2	2016
SRR10611001		C	4	2	2016
SRR10611002		C	4	2	2016
SRR10611003		B	13	2	2016
SRR10611004		B	13	2	2016
SRR10611005		B	13	2	2016
SRR10611006		B	41	2	2016
SRR10611007		Y	57	2	2013
SRR10611008		B	50	2	2016
SRR10611009		W	4	2	2016
SRR10611010		W	67	2	2016
SRR10611011		B	13	2	2016
SRR10611012		-	8	2	2016
SRR10611013		W	4	2	2016
SRR10611014		B	2	2	2016
SRR10611015			2	2	2016
SRR10611016		B	674	2	2016
SRR10611017		B	674	2	2016
SRR10611018		B	83	2	2013
SRR10611019		B	674	2	2016
SRR10611020		B	41	2	2016
SRR10611021		Y	57	2	2016
SRR10611022		C	4	2	2016
SRR10611023		B	13	2	2016
SRR10611024		B	13	2	2016
SRR10611025		B	13	2	2016
SRR10611026		B	13	2	2016
SRR10611027		Y	57	2	2016
SRR10611028		B	674	2	2016
SRR10611029		B	13	2	2013
SRR10611030		B	94	2	2016
SRR10611031		W	4	2	2016
SRR10611032		B	13	2	2016
SRR10611033		Y	57	2	2016
SRR10611034		C	4	2	2016
SRR10611035		Y	57	2	2016
SRR10611036		C	4	2	2016
SRR10611037		B	13	2	2016
SRR10611038		B	13	2	2016
SRR10611039		B	13	2	2016
SRR10611040		B	50	2	2013
SRR10611041		C	4	2	2016
SRR10611042		B	13	2	2016
SRR10611043		C	4	2	2016
SRR10611044		B	2	2	2016
SRR10611045		B	13	2	2016
SRR10611046		B	50	2	2016
SRR10611047		Y	57	2	2016
SRR10611048		Y	57	2	2016
SRR10611049		B	13	2	2016
SRR10611050		B	13	2	2016
SRR10611051		Y	57	2	2013
SRR10611052		B	13	2	2016
SRR10611053		C	2	2	2016
SRR10611054		B	2	2	2016
SRR10611055		C	4	2	2016
SRR10611056		B	13	2	2016
SRR10611057		B	50	2	2016
SRR10611058		Y	90	2	2016
SRR10611059		Y	57	2	2016
SRR10611060		-	8	2	2016
SRR10611061		B	13	2	2016
SRR10611062		W	67	2	2013
SRR10611063		B	13	2	2016
SRR10611064		B	13	2	2016
SRR10611065		C	2	2	2015
SRR10611066		W	4	2	2015
SRR10611067		Y	57	2	2015
SRR10611068		W	4	2	2015
SRR10611069		Y	65	2	2015
SRR10611070		B	50	2	2015
SRR10611071		-	57	2	2015
SRR10611072		B	2	2	2015
SRR10611073		W	67	2	2013
SRR10611074		B	13	2	2015
SRR10611075		Y	57	2	2015
SRR10611076		W	4	2	2015
SRR10611077		B	13	2	2015
SRR10611078		B	13	2	2015
SRR10611079		-	57	2	2015
SRR10611080		B	83	2	2015
SRR10611081		B	50	2	2015
SRR10611082		B	2	2	2015
SRR10611083		B	50	2	2015
SRR10611084		-	4	2	2013
SRR10611085		B	13	2	2013
SRR10611086		B	83	2	2013
ERR1124357	Europe	W	67	2	2001
ERR1124358	Europe	B	4	2	2014
ERR1124359	Europe	B	13	2	2014
ERR1124360		W	4	2	2008
ERR1124361		W	4	2	2010
ERR1124362		W	4	2	2011
ERR1124363		W	4	2	2011
ERR1124364		W	4	2	2012
ERR1124365		W	4	2	2011
ERR1124366		W	4	2	2011
ERR1124367		W	4	2	2011
ERR1124368		W	4	2	2010
ERR1124369		W	4	2	2008
ERR1124370		W	4	2	2009
ERR1124371		W	4	2	2008
ERR1124372	Europe	W	4	2	2000
ERR1124373	Europe	W	4	2	2000
ERR1124374	Europe	W	4	2	2014
ERR1124375	Europe	W	4	2	2014
ERR1124376	Europe	W	4	2	2014
ERR1124377	Europe	W	4	2	2014
ERR1124378	Europe	B	13	2	2014
ERR1124379		B	13	2	1998
ERR1134842	Europe	C	4	2	2004
ERR1134843	Europe	C	4	2	2003
ERR1134844	Europe	C	4	2	2004
ERR1134845	Europe	C	4	2	2003
ERR1134846	Europe	C	4	2	2004
ERR1134847	Europe	C	4	2	2003
ERR1134848	Europe	C	4	2	2005
ERR1134849	Europe	C	4	2	2003
ERR1134850	Europe	C	4	2	2005
ERR1134852	Europe	C	4	2	2005
ERR1134853	Europe	B	4	2	1998
ERR1134854	Europe	C	4	2	2005
ERR1134855	Europe	C	4	2	1998
ERR1134856	Europe	C	4	2	2005
ERR1134857	Europe	B	4	2	1999
ERR1134858	Europe	C	4	2	2006
ERR1134859	Europe	B	4	2	1999
ERR1134860	Europe	C	4	2	2006
ERR1134861	Europe	B	4	2	2000
ERR1134862	Europe	C	4	2	2006
ERR1134863	Europe	B	4	2	2001
ERR1134864	Europe	C	4	2	2007
ERR1134865	Europe	B	4	2	2001
ERR1134866	Europe	C	4	2	2007
ERR1134867	Europe	B	4	2	2002
ERR1134868	Europe	C	4	2	2007
ERR1134869	Europe	B	4	2	2003
ERR1134870	Europe	C	4	2	1999
ERR1134871	Europe	B	4	2	2004
ERR1134872	Europe	C	4	2	1999
ERR1134873	Europe	B	4	2	2004
ERR1134874	Europe	C	4	2	2002
ERR1134875	Europe	B	4	2	2005
ERR1134876	Europe	C	4	2	2003
ERR1134877	Europe	B	4	2	2006
ERR1134878	Europe	C	4	2	2007
ERR1134879	Europe	B	4	2	2007
ERR1134880	Europe	C	4	2	2002
ERR1134881	Europe	B	67	2	2013
ERR1134882	Europe	C	4	2	2002
ERR1134883	Europe	B	13	2	2005
ERR1134884	Europe	C	4	2	2002
ERR1134885	Africa	W	4	2	2001
ERR1134886	Europe	C	4	2	2002
ERR1134887	Africa	Y	65	2	1996
ERR1134888	Europe	C	4	2	2002
ERR1134889	Europe	C	4	2	2001
ERR1134890	Europe	C	4	2	2002
ERR1134891	Europe	C	4	2	2003
ERR1134892	Europe	C	4	2	2002
ERR1134893	Europe	C	4	2	2003
ERR1134894	Europe	C	4	2	2002
ERR1134895	Europe	C	4	2	2001
ERR1134896	Europe	C	4	2	2002
ERR1134897	Europe	W	67	2	2013
ERR1134898	Europe	C	4	2	2003
ERR1134899		B	13	2	1998
ERR1134900	Europe	C	4	2	2003
ERR1134901	Europe	C	4	2	1996
ERR1134902	Europe	C	4	2	2008
ERR1134903	Europe	C	4	2	1996
ERR1134904	Europe	C	4	2	2008
ERR1134905	Europe	C	4	2	1996
ERR1134906	Europe	C	4	2	2008
ERR1134907	Europe	C	4	2	1999
ERR1134908	Europe	C	4	2	2008
ERR1134909	Europe	C	4	2	1999
ERR1134910	Europe	C	4	2	2008
ERR1134911	Europe	C	4	2	1999
ERR1134912	Europe	C	4	2	2009
ERR1134913	Europe	C	4	2	1999
ERR1134914	Europe	C	4	2	2009
ERR1134915	Europe	C	4	2	1999
ERR1134916	Europe	C	4	2	2008
ERR1134917	Europe	C	4	2	1999
ERR1134918	Europe	C	4	2	2008
ERR1134919	Europe	C	4	2	1999
ERR1134920	Europe	C	4	2	2010
ERR1134921	Europe	C	4	2	1999
ERR1134922	Europe	C	4	2	2009
ERR1134923	Europe	C	4	2	1999
ERR1134924	Europe	C	4	2	2009
ERR1134925	Europe	C	4	2	1999
ERR1134926	Europe	C	4	2	2013
ERR1134927	Europe	C	4	2	1999
ERR1134928	Europe	C	4	2	1998
ERR1134929	Europe	C	4	2	1999
ERR1134930	Europe	C	4	2	1998
ERR1134931	Europe	C	4	2	2013
ERR1134932	Europe	C	4	2	1998
ERR1134933	Europe	C	4	2	2014
ERR1134934	Europe	C	4	2	1998
ERR1134935	Europe	C	4	2	2014
ERR1134936	Europe	C	4	2	1998
ERR1134937	Europe	W	67	2	1976
ERR1134938	Europe	C	4	2	1998
ERR1134939	Europe	W	67	2	1982
ERR1134940	Europe	C	4	2	1999
ERR1134941	Europe	W	90	2	1982
ERR1134942	Europe	C	4	2	1999
ERR1134943	Europe	C	4	2	2003
ERR1134944	Europe	C	4	2	1999
ERR1134945	Europe	C	4	2	2003
ERR1134946	Europe	C	4	2	1999
ERR1134947	Europe	C	50	2	2004
ERR1134948	Europe	C	4	2	1999
ERR1134949	Europe	C	4	2	1996
ERR1134950	Europe	C	4	2	1999
ERR1134951	Europe	W	67	2	1984
ERR1134952	Europe	C	4	2	1999
ERR1134953	Europe	W	4	2	1990
ERR1134954	Europe	C	4	2	1999
ERR1134956	Europe	C	4	2	1999
ERR1134957	Europe	C	4	2	1970
ERR1134958	Europe	B	13	2	2000
ERR1134959	Europe	W	67	2	2001
ERR1134960	Europe	C	4	2	2000
ERR1134962	Europe	C	4	2	2000
ERR1134963	Europe	B	4	2	2001
ERR1134964	Europe	C	4	2	2000
ERR1134965	Europe	B	4	2	1999
ERR1134966	Europe	C	4	2	2000
ERR1134967	Europe	-	94	2	2012
ERR1134968	Europe	C	4	2	2001
ERR1134969	Europe	B	13	2	2012
ERR1134970	Europe	C	4	2	2000
ERR1134971	Europe	B	50	2	2012
ERR1134972	Europe	C	4	2	2000
ERR1134974	Europe	C	4	2	2000
ERR1134976	Europe	C	4	2	2000
ERR1134978	Europe	C	4	2	2001
ERR1134980	Europe	C	4	2	2001
ERR1134982	Europe	C	4	2	2001
ERR1134986	Europe	Y	57	2	2013
ERR1134987	Europe	Y	57	2	2013
ERR1134988	Europe	B	41	2	2013
ERR1134989	Europe	B	2	2	2013
ERR1134990	Europe	B	41	2	2013
ERR1134991	Europe	B	13	2	2013
ERR1134992	Europe	B	13	2	2013
ERR1134993	Europe	B	41	2	2013
ERR1134994	Europe	B	13	2	2013
ERR1134995	Europe	B	2	2	2013
ERR1134996	Europe	W	67	2	2013
ERR1134997	Europe	B	2274	2	2013
ERR1134998	Europe	B	41	2	2013
ERR1134999	Europe	B	2	2	2013
ERR1135000	Europe	B	50	2	2013
ERR1135001	Europe	B	13	2	2013
SRR11447416		Y	57	2	2016
SRR11447417		-	94	2	2016
SRR11447418		-	8	2	2016
SRR11447419		-	94	2	2016
SRR11447420		-	919	2	2016
SRR11447421		-	94	2	2016
SRR11447422		-	71	2	2016
SRR11447423		-	83	2	2016
SRR11447424		-	71	2	2016
SRR11447425		-	2	2	2016
SRR11447426		-	71	2	2016
SRR11447427		-	71	2	2016
SRR11447428		-	94	2	2016
SRR11447429		B	13	2	2016
SRR11447430		-	71	2	2016
SRR11447431		-	71	2	2016
SRR11447432		-	71	2	2016
SRR11447433		-	718	2	2016
SRR11447434		-	83	2	2016
SRR11447435		-	94	2	2016
SRR11447436		-	94	2	2016
SRR11447437		-	13	2	2016
SRR11447438		-	13	2	2016
SRR11447439		-	3127	2	2016
SRR11447440		-	94	2	2016
SRR11447441		Y	57	2	2016
SRR11447442		-	71	2	2016
SRR11447443		-	89	2	2016
SRR11447444		-	94	2	2016
SRR11447445		B	13	2	2016
SRR11447446		-	83	2	2016
SRR11447447		-	94	2	2016
SRR11447448		-	13	2	2016
SRR11447449		Y	57	2	2016
SRR11447450		-	94	2	2016
SRR11447451		-	71	2	2016
SRR11447452		B	13	2	2016
SRR11447453		-	71	2	2016
SRR11447454		-	94	2	2016
SRR11447455		-	43335	2	2016
SRR11447456		-	13	2	2016
SRR11447457		-	94	2	2016
SRR11447458		-	718	2	2016
SRR11447459		-	89	2	2016
SRR11447460		-	8	2	2016
SRR11447461		-	94	2	2016
SRR11447462		-	94	2	2016
SRR11447463		-	71	2	2016
SRR11447464		-	71	2	2016
SRR11447465		-	71	2	2016
SRR11447466		B	13	2	2016
SRR11447467		-	94	2	2016
SRR11447468		-	71	2	2016
SRR11447469		-	8	2	2016
SRR11447470		-	94	2	2016
SRR11447471		-	13	2	2016
SRR11447472		-	83	2	2016
SRR11447473		-	89	2	2016
SRR11447474		-	2	2	2016
SRR11447475		-	71	2	2016
SRR11447476		B	13	2	2016
SRR11447477		B	13	2	2016
SRR11447478		-	71	2	2016
SRR11447479		-	83	2	2016
SRR11447480		B	83	2	2016
SRR11447481		B	13	2	2016
SRR11447482		-	94	2	2016
SRR11447483		-	13167	2	2016
SRR11447484		-	43335	2	2016
SRR11447485		-	94	2	2016
SRR11447486		-	71	2	2016
SRR11447487		-	8	2	2016
SRR11447488		-	71	2	2016
SRR11447489		-	83	2	2016
SRR11447490		-	83	2	2016
SRR11447491		-	89	2	2016
SRR11447492		-	71	2	2016
SRR11447493		-	94	2	2016
SRR11447494		B	13	2	2016
SRR11447495		-	2	2	2016
SRR11447496		B	50	2	2016
SRR11447497		-	83	2	2016
SRR11447498		-	83	2	2016
SRR11447499		B	50	2	2016
SRR11447500		-	89	2	2016
SRR11447501		-	94	2	2016
SRR11447502		-	94	2	2016
SRR11447503		-	8	2	2016
SRR11447504		-	71	2	2016
SRR11447505		B	153	2	2016
SRR11447506		-	83	2	2016
SRR11447507		-	8	2	2016
SRR11447509		-	8	2	2016
SRR11447510		-	94	2	2016
SRR11447511		-	83	2	2016
SRR11447512		-	1851	2	2016
SRR11447513		-	71	2	2016
SRR11447514		-	13	2	2016
SRR11447515		-	89	2	2016
SRR11447516		-	2	2	2016
SRR11447517		B	13	2	2016
SRR11447518		C	718	2	2016
SRR11447519		-	718	2	2016
SRR11447520		-	94	2	2016
SRR11447521		-	71	2	2016
SRR11447523		-	71	2	2016
SRR11447524		-	718	2	2016
SRR11447525		-	71	2	2016
SRR11447526		-	83	2	2016
SRR11447527		-	71	2	2016
SRR11447528		-	71	2	2016
SRR11447529		-	41	2	2016
SRR11447530		B	2	2	2016
SRR11447531		-	71	2	2016
SRR11447532		-	71	2	2016
SRR11447533		-	71	2	2016
SRR11447534		B	13	2	2016
SRR11447535		B	50	2	2016
SRR11447537		X	83	2	2016
SRR11447538		B	2	2	2016
SRR11447539		-	71	2	2016
SRR11447540		B	13	2	2016
SRR11447541		-	71	2	2016
SRR11447542		-	71	2	2016
SRR11447543		-	71	2	2016
SRR11447544		-	2	2	2016
SRR11447545		-	71	2	2016
SRR11447546		B	2	2	2016
SRR11447547		-	71	2	2016
SRR11447548		-	71	2	2016
SRR11447549		-	89	2	2016
SRR11447550		B	13	2	2016
SRR11447551		-	71	2	2016
SRR11447552		-	71	2	2016
SRR11447553		-	71	2	2016
SRR11447554		-	89	2	2016
SRR11447555		-	89	2	2016
SRR11447556		Y	94	2	2016
SRR11447557		-	71	2	2016
SRR11447558		B	13	2	2016
SRR11447559		B	718	2	2016
SRR11447560		B	13	2	2016
SRR11447561		-	718	2	2016
SRR11447562		-	89	2	2016
SRR11447563		-	89	2	2016
SRR11447564		-	71	2	2016
SRR11447565		-	718	2	2016
SRR11447566		-	41	2	2016
SRR11447567		-	94	2	2016
SRR11447568		-	89	2	2016
SRR11447569		-	83	2	2016
SRR11447570		B	13	2	2016
SRR11447571		B	718	2	2016
SRR11447572		-	71	2	2016
SRR11447573		-	94	2	2016
SRR11447574		-	83	2	2016
SRR11447575		-	71	2	2016
SRR11447576		-	94	2	2016
SRR11447577		-	2	2	2016
SRR11447578		-	71	2	2016
SRR11447579		B	13	2	2016
SRR11447580		-	71	2	2016
SRR11447581		-	94	2	2016
SRR11447582		X	94	2	2016
SRR11447583		-	89	2	2016
SRR11447584		-	71	2	2016
SRR11447585		-	71	2	2016
SRR11447586		-	57	2	2016
SRR11447587		W	67	2	2016
SRR11447588		-	94	2	2016
SRR11447589		-	8	2	2016
SRR11447590		-	94	2	2016
SRR11447592		-	71	2	2016
SRR11447593		-	71	2	2016
SRR11447594		-	71	2	2016
SRR11447595		Y	57	2	2016
SRR11447596		-	89	2	2016
SRR11447597		-	2	2	2016
SRR11447598		-	13	2	2016
SRR11447599		B	13	2	2016
SRR11447600		-	94	2	2016
SRR11447601		-	71	2	2016
SRR11447602		-	41	2	2016
SRR11447603		B	2	2	2016
SRR11447604		W	65	2	2016
SRR11447605		-	89	2	2016
SRR11447606		-	71	2	2016
SRR11447607		-	94	2	2016
SRR11447608		-	94	2	2016
SRR11447609		-	3127	2	2016
SRR11447610		-	94	2	2016
SRR11447611		B	153	2	2016
SRR11447612		-	71	2	2016
SRR11447613		-	83	2	2016
SRR11447614		-	71	2	2016
SRR11447615		-	83	2	2016
SRR11447616		-	13	2	2016
SRR11447617		-	94	2	2016
SRR11447618		-	71	2	2016
SRR11447619		-	94	2	2016
SRR11447620		-	94	2	2016
SRR11447621		-	71	2	2016
SRR11447622		-	71	2	2016
SRR11447623		B	13	2	2016
SRR11447624		C	2	2	2016
SRR11447625		-	71	2	2016
SRR11447626		-	718	2	2016
SRR11447627		-	71	2	2016
SRR11447628		-	13	2	2016
SRR11447629		-	89	2	2016
SRR11447630		B	13	2	2015
SRR11447631		-	83	2	2015
SRR11447632		-	718	2	2015
SRR11447633		B	2	2	2015
SRR11447634		-	89	2	2015
SRR11447635		B	13	2	2015
SRR11447636		-	718	2	2015
SRR11447637		-	2	2	2015
SRR11447638		B	83	2	2015
SRR11447639		-	89	2	2016
SRR11447640		B	13	2	2015
SRR11447641		B	50	2	2015
SRR11447642		B	13	2	2015
SRR11447643		-	718	2	2015
SRR11447644		-	71	2	2015
SRR11447645		B	2	2	2015
SRR11447646		-	83	2	2015
SRR11447647		-	71	2	2015
SRR11447648		-	89	2	2015
SRR11447649		-	94	2	2015
SRR11447650		-	41	2	2016
SRR11447651		B	13	2	2015
SRR11447652		-	71	2	2015
SRR11447653		-	94	2	2015
SRR11447654		-	71	2	2015
SRR11447655		-	8	2	2015
SRR11447657		-	94	2	2015
SRR11447658		-	89	2	2015
SRR11447659		-	71	2	2015
SRR11447660		-	71	2	2015
SRR11447661		-	71	2	2016
SRR11447662		-	71	2	2015
SRR11447663		-	94	2	2015
SRR11447664		-	83	2	2015
SRR11447665		-	71	2	2015
SRR11447666		-	89	2	2015
SRR11447667		-	94	2	2015
SRR11447668		W	65	2	2015
SRR11447669		-	71	2	2015
SRR11447670		-	718	2	2015
SRR11447671		-	71	2	2015
SRR11447672		-	718	2	2016
SRR11447673		-	13	2	2015
SRR11447674		-	71	2	2015
SRR11447675		B	2	2	2015
SRR11447676		-	71	2	2015
SRR11447677		B	13	2	2015
SRR11447678		-	83	2	2015
SRR11447679		-	718	2	2015
SRR11447680		-	71	2	2015
SRR11447681		-	94	2	2015
SRR11447682		-	71	2	2015
SRR11447683		-	718	2	2016
SRR11447684		-	8	2	2015
SRR11447685		-	94	2	2015
SRR11447686		B	2	2	2015
SRR11447687		-	71	2	2015
SRR11447688		-	71	2	2015
SRR11447689		-	8	2	2015
SRR11447690		-	71	2	2015
SRR11447691		B	13	2	2015
SRR11447692		-	718	2	2015
SRR11447693		-	718	2	2015
SRR11447694		-	89	2	2016
SRR11447695		-	94	2	2015
SRR11447696		-	71	2	2015
SRR11447697		-	94	2	2015
SRR11447698		-	718	2	2015
SRR11447699		-	718	2	2015
SRR11447700		-	8	2	2015
SRR11447701		-	71	2	2015
SRR11447702		-	94	2	2015
SRR11447703		C	718	2	2015
SRR11447704		-	71	2	2015
SRR11447705		-	71	2	2016
SRR11447706		-	50	2	2016
SRR11447707		-	41	2	2015
SRR11447708		-	89	2	2015
SRR11447709		-	94	2	2015
SRR11447710		-	71	2	2015
SRR11447711		B	13	2	2015
SRR11447712		B	153	2	2015
SRR11447713		-	94	2	2015
SRR11447714		-	71	2	2015
SRR11447715		B	50	2	2015
SRR11447716		B	13	2	2015
SRR11447717		-	71	2	2016
SRR11447718		-	13167	2	2015
SRR11447719		B	13	2	2015
SRR11447720		-	71	2	2015
SRR11447721		-	89	2	2015
SRR11447722		-	89	2	2015
SRR11447723		-	718	2	2015
SRR11447724		-	71	2	2015
SRR11447725		-	8	2	2015
SRR11447726		B	13	2	2015
SRR11447727		B	2	2	2015
SRR11447728		-	13	2	2016
SRR11447729		-	71	2	2015
SRR11447730		-	94	2	2015
SRR11447731		Y	57	2	2015
SRR11447732		B	41	2	2015
SRR11447733		Y	57	2	2015
SRR11447734		C	718	2	2015
SRR11447735		-	2	2	2015
SRR11447736		-	83	2	2015
SRR11447737		-	94	2	2015
SRR11447738		-	83	2	2015
SRR11447739		B	13	2	2016
SRR11447740		B	13	2	2015
SRR11447741		-	718	2	2015
SRR11447742		-	71	2	2015
SRR11447743		-	2	2	2015
SRR11447744		-	13	2	2015
SRR11447745		-	3127	2	2015
SRR11447746		-	94	2	2015
SRR11447747		-	71	2	2015
SRR11447748		-	1851	2	2015
SRR11447749		C	41	2	2015
SRR11447750		-	718	2	2016
SRR11447751		-	3127	2	2015
SRR11447752		-	71	2	2015
SRR11447753		-	8	2	2015
SRR11447754		-	89	2	2015
SRR11447755		-	8	2	2015
SRR11447756		-	71	2	2015
SRR11447757		-	71	2	2015
SRR11447758		B	50	2	2015
SRR11447759		-	83	2	2015
SRR11447760		-	919	2	2015
SRR11447761		X	94	2	2016
SRR11447762		B	13	2	2015
SRR11447763		-	71	2	2015
SRR11447764		-	71	2	2015
SRR11447765		-	1851	2	2015
SRR11447766		-	2	2	2015
SRR11447767		-	71	2	2015
SRR11447768		-	71	2	2015
SRR11447769		-	8	2	2015
SRR11447770		-	94	2	2015
SRR11447771		-	71	2	2015
SRR11447772		-	89	2	2016
SRR11447773		-	71	2	2015
SRR11447774		-	71	2	2015
SRR11447775		-	71	2	2015
SRR11447776		B	83	2	2015
SRR11447777		-	3127	2	2015
SRR11447778		-	71	2	2015
SRR11447779		-	94	2	2015
SRR11447780		-	94	2	2015
SRR11447781		B	13	2	2015
SRR11447782		B	13	2	2015
SRR11447783		X	94	2	2016
SRR11447784		-	94	2	2015
SRR11447785		-	94	2	2015
SRR11447786		-	89	2	2015
SRR11447787		B	13	2	2015
SRR11447788		Y	90	2	2015
SRR11447789		-	718	2	2015
SRR11447790		B	13	2	2015
SRR11447791		-	71	2	2015
SRR11447792		-	83	2	2015
SRR11447793		-	71	2	2015
SRR11447794		B	2	2	2016
SRR11447795		-	94	2	2015
SRR11447796		-	94	2	2015
SRR11447797		B	13	2	2015
SRR11447798		-	8	2	2015
SRR11447799		-	13	2	2015
SRR11447800		-	919	2	2015
SRR11447801		B	5	2	2015
SRR11447802		-	94	2	2015
SRR11447803		-	8	2	2015
SRR11447804		B	2	2	2016
SRR11447805		-	89	2	2015
SRR11447806		-	8	2	2015
SRR11447807		B	50	2	2015
SRR11447808		B	88	2	2015
SRR11447809		-	89	2	2015
SRR11447810		-	71	2	2015
SRR11447811		-	94	2	2015
SRR11447812		-	919	2	2015
SRR11447813		-	94	2	2015
SRR11447814		-	71	2	2015
SRR11447815		-	94	2	2015
SRR11447816		-	83	2	2016
SRR11447817		-	83	2	2016
SRR11447818		-	71	2	2015
SRR11447819		-	71	2	2015
SRR11447820		-	94	2	2015
SRR11447821		-	94	2	2016
SRR11447822		-	71	2	2016
SRR11447823		-	4271	2	2016
SRR11447824		-	89	2	2016
SRR11447825		-	83	2	2016
SRR11447826		Y	57	2	2016
SRR11447827		B	13	2	2016
SRR11447828		B	50	2	2016
SRR11447829		-	83	2	2016
SRR11447830		-	8	2	2016
SRR11447831		-	83	2	2016
SRR11447832		B	5	2	2016
SRR11447833		-	83	2	2016
SRR11447834		B	13	2	2016
SRR11447835		B	13	2	2016
SRR11447836		-	2	2	2016
SRR11447837		-	71	2	2016
SRR11447838		-	94	2	2016
SRR11447839		-	83	2	2016
SRR11447840		B	2	2	2016
SRR11447841		-	89	2	2016
SRR11447842		-	71	2	2016
SRR11447843		B	13	2	2016
SRR11447844		-	71	2	2015
SRR11447845		-	71	2	2015
SRR11447846		B	13	2	2015
SRR11447847		-	71	2	2015
SRR11447848		-	71	2	2015
SRR11447849		-	89	2	2015
SRR11447850		-	8	2	2015
SRR11447851		-	94	2	2015
SRR11447852		-	83	2	2015
SRR11447853		-	8	2	2015
SRR11447854		-	94	2	2015
SRR11447855		-	13	2	2016
SRR11447856		-	71	2	2015
SRR11447857		-	94	2	2015
SRR11447858		-	83	2	2015
SRR11447859		-	71	2	2015
SRR11447860		-	71	2	2015
SRR11447861		-	13	2	2015
SRR11447862		X	83	2	2015
SRR11447863		C	718	2	2015
SRR11447864		-	71	2	2015
SRR11447865		-	94	2	2015
SRR11447866		-	83	2	2016
SRR11447867		-	83	2	2015
SRR11447868		-	41	2	2015
SRR11447869		B	13	2	2015
SRR11447870		-	83	2	2015
SRR11447871		-	71	2	2015
SRR11447872		-	8	2	2015
SRR11447873		B	13	2	2015
SRR11447874		-	71	2	2015
SRR11447875		-	71	2	2015
SRR11447876		B	90	2	2015
SRR11447877		-	89	2	2016
SRR11447878		B	13	2	2015
SRR11447879		-	94	2	2015
SRR11447880		-	71	2	2015
SRR11447881		-	94	2	2015
SRR11447882		-	71	2	2015
SRR11447883		-	13167	2	2015
SRR11447884		B	13	2	2015
SRR11447885		-	4271	2	2015
SRR11447886		B	13	2	2015
SRR11447887		-	94	2	2015
SRR11447888		-	71	2	2016
SRR11447889		B	83	2	2015
SRR11447890		-	94	2	2015
SRR11447891		B	153	2	2015
SRR11447893		-	94	2	2015
SRR11447894		-	94	2	2015
SRR11447895		-	71	2	2015
SRR11447896		-	71	2	2015
SRR11447897		-	83	2	2015
SRR11447898		-	71	2	2015
SRR11447899		-	71	2	2016
SRR11447900		-	2	2	2015
SRR11447901		-	94	2	2015
SRR11447902		B	13	2	2015
SRR11447903		-	71	2	2015
SRR11447904		-	71	2	2015
SRR11447905		-	94	2	2015
SRR11447906		-	13167	2	2015
SRR11447907		-	71	2	2015
SRR11447908		-	94	2	2015
SRR11447909		B	13	2	2015
SRR11447910		-	94	2	2016
SRR11447911		-	13	2	2016
SRR11447912		-	71	2	2015
SRR11447913		-	8	2	2015
SRR11447914		-	13	2	2015
SRR11447915		-	71	2	2015
SRR11447916		-	89	2	2015
SRR11447917		-	71	2	2015
SRR11447918		-	8	2	2015
SRR11447919		-	718	2	2015
SRR11447920		B	41	2	2015
SRR11447921		-	94	2	2015
SRR11447922		-	94	2	2016
SRR11447923		-	13	2	2015
SRR11447924		-	718	2	2015
SRR11447925		-	83	2	2015
SRR11447926		-	83	2	2015
SRR11447927		-	71	2	2015
SRR11447928		-	71	2	2015
SRR11447929		-	718	2	2015
SRR11447930		-	718	2	2015
SRR11447931		-	2	2	2015
SRR11447932		-	674	2	2015
SRR11447933		-	89	2	2016
SRR11447934		-	94	2	2015
SRR11447935		-	83	2	2015
SRR11447936		-	71	2	2015
SRR11447937		B	13	2	2015
SRR11447938		-	71	2	2015
SRR11447939		-	89	2	2015
SRR11447940		-	71	2	2015
SRR11447941		-	919	2	2015
SRR11447942		-	71	2	2015
SRR11447943		-	71	2	2015
SRR11447944		B	13	2	2016
SRR11447945		-	71	2	2015
SRR11447946		-	94	2	2015
SRR11447947		B	13	2	2015
SRR11447948		-	83	2	2015
SRR11447949		-	94	2	2015
SRR11447950		-	71	2	2015
SRR11447951		-	94	2	2015
SRR11447952		-	8	2	2015
SRR11447953		-	94	2	2015
SRR11447954		B	2	2	2015
SRR11447955		-	71	2	2016
SRR11447956		-	71	2	2015
SRR11447957		-	71	2	2015
SRR11447958		-	94	2	2015
SRR11447959		Y	57	2	2015
SRR11447960		-	71	2	2015
SRR11447961		-	71	2	2015
SRR11447962		-	8	2	2015
SRR11447963		-	71	2	2015
SRR11447964		-	71	2	2015
SRR11447965		-	71	2	2015
SRR11447966		-	71	2	2016
SRR11447967		-	71	2	2015
SRR11447968		-	94	2	2015
SRR11447969		-	89	2	2015
SRR11447970		-	94	2	2015
SRR11447971		-	83	2	2015
SRR11447972		-	94	2	2015
SRR11447973		-	94	2	2015
SRR11447974		-	71	2	2015
SRR11447975		-	71	2	2015
SRR11447976		-	65	2	2015
SRR11447977		-	718	2	2016
SRR11447978		-	83	2	2015
SRR11447979		-	718	2	2015
SRR11447980		-	94	2	2015
SRR11447981		-	71	2	2015
SRR11447982		-	71	2	2015
SRR11447983		-	94	2	2015
SRR11447984		-	94	2	2015
SRR11447985		-	41	2	2015
SRR11447986		-	94	2	2015
SRR11447987		-	718	2	2015
SRR11447988		-	71	2	2016
SRR11447989		-	71	2	2015
SRR11447990		-	718	2	2015
SRR11447991		-	89	2	2015
SRR11447992		-	71	2	2015
SRR11447993		-	71	2	2015
SRR11447994		-	94	2	2015
SRR11447995		-	71	2	2015
SRR11447996		-	94	2	2015
SRR11447997		B	13	2	2015
SRR11447998		-	94	2	2015
SRR11447999		-	71	2	2016
SRR11448000		-	94	2	2015
SRR11448001		-	71	2	2015
SRR11448002		-	71	2	2015
SRR11448003		B	50	2	2015
SRR11448004		-	94	2	2015
SRR11448005		-	71	2	2015
SRR11448006		-	71	2	2015
SRR11448007		-	94	2	2015
SRR11448008		B	2	2	2015
SRR11448009		-	83	2	2015
SRR11448010		-	71	2	2016
SRR11448011		B	2	2	2015
SRR11448012		B	153	2	2015
SRR11448013		B	2	2	2015
SRR11448014		-	89	2	2015
SRR11448015		-	71	2	2015
SRR11448016		-	2	2	2015
SRR11448017		-	71	2	2015
SRR11448018		-	94	2	2015
SRR11448019		-	83	2	2015
SRR11448021		-	94	2	2016
SRR11448022		-	2	2	2016
SRR11448023		-	83	2	2015
SRR11448024		-	94	2	2015
SRR11448025		-	2	2	2015
SRR11448026		-	71	2	2015
SRR11448027		-	50	2	2015
SRR11448028		-	71	2	2015
SRR11448029		Y	65	2	2015
SRR11448030		B	13	2	2015
SRR11448031		-	71	2	2015
SRR11448032		-	71	2	2015
SRR11448033		-	83	2	2016
SRR11448034		B	2	2	2015
SRR11448035		-	89	2	2015
SRR11448036		-	71	2	2015
SRR11448037		-	94	2	2015
SRR11448038		-	94	2	2015
SRR11448039		B	13	2	2015
SRR11448040		B	13	2	2015
SRR11448041		-	94	2	2015
SRR11448042		B	13	2	2015
SRR11448043		-	718	2	2015
SRR11448044		B	13	2	2016
SRR11448045		-	83	2	2015
SRR11448046		-	71	2	2015
SRR11448047		B	13	2	2015
SRR11448048		-	2	2	2015
SRR11448049		-	71	2	2015
SRR11448050		-	13	2	2015
SRR11448051		-	71	2	2015
SRR11448052		-	71	2	2015
SRR11448053		-	71	2	2015
SRR11448054		-	83	2	2015
SRR11448055		-	83	2	2016
SRR11448056		-	41	2	2016
SRR11448057		-	71	2	2016
SRR11448058		B	718	2	2016
SRR11448059		-	8	2	2016
SRR11448060		X	94	2	2016
SRR11448061		-	71	2	2016
SRR11448062		-	919	2	2015
SRR11448063		-	718	2	2015
SRR11448064		-	8	2	2015
SRR11448065		-	57	2	2015
SRR11448066		-	13	2	2015
SRR11448067		-	718	2	2015
SRR11448068		B	13	2	2015
SRR11448069		-	718	2	2015
SRR11448070		B	2	2	2015
SRR11448071		B	5	2	2015
SRR11448072		-	71	2	2016
SRR11448073		-	71	2	2015
SRR11448074		-	71	2	2015
SRR11448075		B	718	2	2015
SRR11448076		B	13	2	2015
SRR11448077		-	71	2	2015
SRR11448078		-	41	2	2015
SRR11448079		-	83	2	2015
SRR11448080		-	71	2	2015
SRR11448081		B	2	2	2015
SRR11448082		-	71	2	2015
SRR11448083		-	83	2	2016
SRR11448084		-	94	2	2015
SRR11448085		-	94	2	2015
SRR11448086		-	41	2	2015
SRR11448087		-	2	2	2015
SRR11448088		B	718	2	2015
SRR11448089		Y	94	2	2015
SRR11448090		-	919	2	2015
SRR11448091		B	2	2	2015
SRR11448092		-	13	2	2015
SRR11448093		Y	57	2	2015
SRR11448094		-	83	2	2016
SRR11448095		-	71	2	2015
SRR11448096		-	89	2	2015
SRR11448097		-	71	2	2015
SRR11448098		C	718	2	2015
SRR11448099		B	13	2	2015
SRR11448100		-	718	2	2015
SRR11448101		-	71	2	2015
SRR11448102		-	71	2	2015
SRR11448103		-	718	2	2015
SRR11448104		-	718	2	2015
SRR11448105		-	718	2	2016
SRR11448106		-	71	2	2015
SRR11448107		-	71	2	2015
SRR11448108		-	71	2	2015
SRR11448109		B	718	2	2015
SRR11448110		-	71	2	2015
SRR11448111		B	5	2	2015
SRR11448112		-	65	2	2015
SRR11448113		-	71	2	2015
SRR11448114		-	718	2	2015
SRR11448115		-	71	2	2015
SRR11448116		-	89	2	2016
SRR11448117		Y	57	2	2015
SRR11448118		-	83	2	2015
SRR11448119		-	71	2	2015
SRR11448120		-	94	2	2015
SRR11448121		Y	57	2	2015
SRR11448122		B	2	2	2015
SRR11448123		B	41	2	2015
SRR11448124		-	71	2	2015
SRR11448125		-	718	2	2015
SRR11448126		-	41	2	2015
SRR11448127		-	718	2	2016
SRR11448128		-	94	2	2015
SRR11448129		-	71	2	2015
SRR11448130		-	94	2	2015
SRR11448131		-	94	2	2015
SRR11448132		-	8	2	2015
SRR11448133		-	8	2	2015
SRR11448134		-	71	2	2015
SRR11448135		-	41	2	2015
SRR11448136		-	41	2	2015
SRR11448137		-	8	2	2015
SRR11448138		-	153	2	2016
SRR11448139		-	12398	2	2015
SRR11448140		X	83	2	2015
SRR11448141		-	3127	2	2015
SRR11448142		-	94	2	2015
SRR11448143		-	71	2	2015
SRR11448144		-	71	2	2015
SRR11448145		-	718	2	2015
SRR11448146		-	71	2	2015
SRR11448147		-	718	2	2015
SRR11448148		B	718	2	2015
SRR11448149		-	2	2	2016
SRR11448150		-	94	2	2015
SRR11448151		B	718	2	2015
SRR11448152		-	41	2	2015
SRR11448153		-	8	2	2015
SRR11448154		-	94	2	2015
SRR11448155		-	71	2	2015
SRR11448156		-	71	2	2015
SRR11448157		-	71	2	2015
SRR11448158		-	13	2	2015
SRR11448159		-	94	2	2015
SRR11448160		-	71	2	2016
SRR11448161		-	89	2	2015
SRR11448162		-	94	2	2015
SRR11448163		-	94	2	2015
SRR11448164		-	71	2	2015
SRR11448165		-	1851	2	2015
SRR11448166		-	71	2	2015
SRR11448167		-	89	2	2015
SRR11448168		B	50	2	2015
SRR11448169		-	89	2	2015
SRR11448170		-	8	2	2015
SRR11448171		-	71	2	2016
SRR11448172		-	94	2	2016
SRR11448173		-	94	2	2015
SRR11448174		-	8	2	2015
SRR11448175		-	71	2	2015
SRR11448176		-	13	2	2015
SRR11448177		-	71	2	2015
SRR11448178		-	71	2	2015
SRR11448179		-	718	2	2015
SRR11448180		-	83	2	2015
SRR11448181		-	71	2	2015
SRR11448182		-	71	2	2015
SRR11448183		-	89	2	2016
SRR11448184		Y	57	2	2015
SRR11448185		B	13	2	2015
SRR11448186		-	83	2	2015
SRR11448187		-	94	2	2015
SRR11448188		-	71	2	2015
SRR11448189		B	718	2	2015
SRR11448190		-	718	2	2015
SRR11448191		-	94	2	2015
SRR11448192		-	718	2	2015
SRR11448193		-	94	2	2015
SRR11448194		-	94	2	2016
SRR11448195		-	8	2	2015
SRR11448196		-	83	2	2015
SRR11448197		-	94	2	2015
SRR11448198		-	94	2	2015
SRR11448199		-	71	2	2015
SRR11448200		-	83	2	2015
SRR11448201		-	83	2	2015
SRR11448202		-	13	2	2015
SRR11448203		-	13	2	2015
SRR11448204		-	94	2	2015
SRR11448205		-	94	2	2016
SRR11448206		-	71	2	2015
SRR11448207		-	71	2	2015
SRR11448208		-	71	2	2015
SRR11448209		-	71	2	2015
SRR11448210		B	83	2	2015
SRR11448211		B	50	2	2015
SRR11448212		B	718	2	2015
SRR11448213		-	71	2	2015
SRR11448214		-	83	2	2015
SRR11448215		-	8	2	2015
SRR11454698		-	44330	2	2015
SRR11454699		-	71	2	2015
SRR11454700		B	50	2	2015
SRR11454701		-	94	2	2015
SRR11454702		-	89	2	2015
SRR11454703		B	2	2	2015
SRR11454704		-	94	2	2015
SRR11454705		-	71	2	2015
SRR11454706		-	94	2	2015
SRR11454707		B	94	2	2015
SRR11454708		B	718	2	2015
SRR11454709		-	71	2	2015
SRR11454710		B	50	2	2015
SRR11454711		B	718	2	2015
SRR11454712		-	13	2	2015
SRR11454713		-	83	2	2015
SRR11454714		-	71	2	2015
SRR11454715		-	2	2	2015
SRR11454716		-	94	2	2015
SRR11454718		-	94	2	2015
SRR11454719		-	71	2	2015
SRR11454720		-	94	2	2015
SRR11454721		B	13	2	2015
SRR11454722		-	94	2	2015
SRR11454723		-	13	2	2015
SRR11454724		-	71	2	2015
SRR11454725		-	71	2	2015
SRR11454726		-	89	2	2015
SRR11454727		B	13	2	2015
SRR11454728		-	71	2	2015
SRR11454729		-	71	2	2015
SRR11454730		-	2	2	2015
SRR11454731		Y	94	2	2015
SRR11454732		-	71	2	2015
SRR11454733		-	89	2	2015
SRR11454734		-	71	2	2015
SRR11454735		-	718	2	2015
SRR11454736		-	71	2	2015
SRR11454737		-	83	2	2015
SRR11454738		-	71	2	2015
SRR11454739		-	94	2	2015
SRR11454740		-	13	2	2015
SRR11454741		-	919	2	2015
SRR11454742		-	65	2	2015
SRR11454743		-	718	2	2015
SRR11454744		-	94	2	2015
SRR11454745		B	2	2	2015
SRR11454746		-	94	2	2015
SRR11454747		-	71	2	2015
SRR11454748		-	89	2	2015
SRR11454749		-	71	2	2015
SRR11454750		-	718	2	2015
SRR11454751		B	2	2	2015
SRR11454752		-	83	2	2015
SRR11454753		-	718	2	2015
SRR11454754		-	718	2	2015
SRR11454755		-	718	2	2015
SRR11454756		B	718	2	2015
SRR11454757		-	89	2	2015
SRR11454758		B	13	2	2015
SRR11454759		-	94	2	2015
SRR11454760		-	13	2	2015
SRR11454761		-	71	2	2015
SRR11454762		-	71	2	2015
SRR11454763		-	89	2	2015
SRR11454764		-	83	2	2015
SRR11454765		-	71	2	2015
SRR11454766		-	13	2	2015
SRR11454767		-	94	2	2015
SRR11454768		-	8	2	2015
SRR11454769		-	71	2	2015
SRR11454770		C	718	2	2015
SRR11454771		-	71	2	2015
SRR11454772		-	89	2	2015
SRR11454773		-	71	2	2015
SRR11454774		Y	57	2	2015
SRR11454775		-	83	2	2015
SRR11454776		-	83	2	2015
SRR11454777		-	71	2	2015
SRR11454778		-	71	2	2015
SRR11454779		-	8	2	2015
SRR11454780		-	83	2	2015
SRR11454781		-	71	2	2015
SRR11454782		-	89	2	2015
SRR11454783		-	71	2	2015
SRR11454784		-	71	2	2015
SRR11454785		-	94	2	2015
SRR11454786		-	71	2	2015
SRR11454787		-	94	2	2015
SRR11454788		-	71	2	2015
SRR11454789		-	13	2	2015
SRR11454790		-	13	2	2015
SRR11454791		-	83	2	2015
SRR11454792		-	13167	2	2015
SRR11454793		-	71	2	2015
SRR11454794		B	50	2	2015
SRR11454795		-	8	2	2015
SRR11454796		-	94	2	2015
SRR11454797		B	13	2	2015
SRR11454798		B	718	2	2015
SRR11454799		B	50	2	2015
SRR11454800		-	718	2	2015
SRR11454801		-	83	2	2015
SRR11454802		-	718	2	2015
SRR11454803		-	94	2	2015
SRR11454804		B	13	2	2015
SRR11454805		-	1851	2	2015
SRR11454806		-	94	2	2015
SRR11454807		-	94	2	2015
SRR11454808		-	71	2	2015
SRR11454809		-	2	2	2015
SRR11454810		-	71	2	2015
SRR11454811		Y	90	2	2015
SRR11454812		C	13	2	2015
SRR11454813		-	94	2	2015
SRR11454814		-	89	2	2015
SRR11454815		B	94	2	2015
SRR11454816		-	71	2	2015
SRR11454817		B	13	2	2015
SRR11454818		-	8	2	2015
SRR11454819		-	2	2	2015
SRR11454820		-	8	2	2015
SRR11454821		-	57	2	2015
SRR11454822		-	718	2	2015
SRR11454823		-	13	2	2015
SRR11454824		-	71	2	2015
SRR11454825		-	41	2	2015
SRR11454826		-	94	2	2015
SRR11454827		-	71	2	2015
SRR11454828		B	2	2	2015
SRR11454829		-	71	2	2015
SRR11454831		-	41	2	2015
SRR11454832		-	89	2	2015
SRR11454833		-	94	2	2015
SRR11454834		-	71	2	2015
SRR11454835		-	71	2	2015
SRR11454836		-	919	2	2015
SRR11454837		-	71	2	2015
SRR11454838		B	2	2	2015
SRR11454839		-	89	2	2015
SRR11454840		-	94	2	2015
SRR11454841		-	71	2	2015
SRR11454842		-	71	2	2015
SRR11454843		-	94	2	2015
SRR11454844		-	71	2	2015
SRR11454845		-	71	2	2015
SRR11454846		-	94	2	2015
SRR11454847		B	2	2	2015
SRR11454848		-	71	2	2015
SRR11454849		-	89	2	2015
SRR11454850		B	50	2	2015
SRR11454851		B	50	2	2015
SRR11454852		B	13	2	2015
SRR11454853		B	13	2	2015
SRR11454854		C	718	2	2015
SRR11454855		Y	57	2	2015
SRR11454856		-	13	2	2015
SRR11454857		-	71	2	2015
SRR11454858		-	71	2	2015
SRR11454859		-	71	2	2015
SRR11454860		-	71	2	2015
SRR11454861		-	71	2	2015
SRR11454862		Y	57	2	2015
SRR11454863		Y	57	2	2015
SRR11454864		-	71	2	2015
SRR11454865		-	71	2	2015
SRR11454866		Y	57	2	2015
SRR11454867		-	71	2	2015
SRR11454868		-	71	2	2015
SRR11454869		-	71	2	2015
SRR11454870		Y	65	2	2015
SRR11454871		B	919	2	2015
SRR11454872		-	71	2	2015
SRR11454873		-	718	2	2015
SRR11454874		-	13	2	2015
SRR11454875		-	919	2	2015
SRR11454876		-	94	2	2015
SRR11454877		B	50	2	2015
SRR11454878		B	718	2	2015
SRR11454879		-	12398	2	2015
SRR11454880		B	2	2	2015
SRR11454881		-	83	2	2015
SRR11454882		-	718	2	2015
SRR11454883		B	153	2	2015
SRR11454884		C	718	2	2015
SRR11454885		-	71	2	2015
SRR11454886		B	13	2	2015
SRR11454887		-	83	2	2015
SRR11454888		-	718	2	2015
SRR11454889		B	13	2	2015
SRR11454890		-	71	2	2015
SRR11454891		Y	94	2	2015
SRR11454892		-	41	2	2015
SRR11454893		C	718	2	2015
SRR11454894		-	919	2	2015
SRR11454895		X	41	2	2015
SRR11454896		-	94	2	2015
SRR11454897		-	718	2	2015
SRR11454898		-	94	2	2015
SRR11454899		-	71	2	2015
SRR11454900		-	71	2	2015
SRR11454901		-	94	2	2015
SRR11454902		-	71	2	2015
SRR11454903		-	94	2	2015
SRR11454904		-	94	2	2015
SRR11454905		B	13	2	2015
SRR11454906		-	718	2	2015
SRR11454907		-	94	2	2015
SRR11454908		-	89	2	2015
[truncated: 16,218 more rows]

## Sheet: Figure 4
Figure 4
ID/Accession	country	Continent	HC300	HC760	collection_year
S6	China	Asia	31213	86	1979
S7	China	Asia	31213	86	1979
S8	China	Asia	31213	86	1979
S54	China	Asia	31213	86	1976
S66	China	Asia	31213	86	1975
S76	China	Asia	31213	86	1975
S79	China	Asia	31213	86	1975
S80	China	Asia	31213	86	1975
S81	China	Asia	31213	86	1975
S84	China	Asia	31213	86	1975
S90	China	Asia	31213	86	1975
S93	China	Asia	31213	86	1975
S95	China	Asia	31213	86	1975
S97	China	Asia	74	3	1976
S99	China	Asia	31213	86	1976
S106	China	Asia	31213	86	1976
S109	China	Asia	31213	86	1976
S111	China	Asia	31213	86	1976
S113	China	Asia	31213	86	1976
S114	China	Asia	31213	86	1976
S115	China	Asia	31213	86	1976
S116	China	Asia	31213	86	1976
S117	China	Asia	31213	86	1979
S118	China	Asia	31213	86	1979
S119	China	Asia	31213	86	1979
S120	China	Asia	31213	86	1979
S121	China	Asia	31213	86	1979
S122	China	Asia	31213	86	1979
S123	China	Asia	31213	86	1979
S124	China	Asia	31213	86	1979
S125	China	Asia	31213	86	1979
S127	China	Asia	31213	86	1976
S128	China	Asia	31213	86	1979
S130	China	Asia	31213	86	1979
S131	China	Asia	31213	86	1979
S135	China	Asia	31213	86	1977
S136	China	Asia	31213	86	1977
S137	China	Asia	31213	86	1977
S138	China	Asia	31213	86	1977
S139	China	Asia	31213	86	1977
S140	China	Asia	31213	86	1977
S141	China	Asia	31213	86	1977
S142	China	Asia	31213	86	1977
S143	China	Asia	31213	86	1977
S144	China	Asia	31213	86	1977
S145	China	Asia	31213	86	1977
HB024717	China	Asia	31213	86	1977
HB024718	China	Asia	31213	86	1977
HB024719	China	Asia	31213	86	1977
HB024720	China	Asia	31213	86	1977
HB024721	China	Asia	31213	86	1977
HB024722	China	Asia	31213	86	1977
HB024723	China	Asia	31213	86	1977
HB024724	China	Asia	31213	86	1977
HB024725	China	Asia	31213	86	1977
HB024727	China	Asia	31213	86	1977
HB024728	China	Asia	31213	86	1977
HB024729	China	Asia	31213	86	1977
HB024730	China	Asia	31213	86	1977
HB024731	China	Asia	31213	86	1977
HB024732	China	Asia	31213	86	1977
HB024733	China	Asia	31213	86	1977
HB024735	China	Asia	31213	86	1978
HB024736	China	Asia	31213	86	1978
HB024737	China	Asia	31213	86	1978
HB024738	China	Asia	31213	86	1978
HB024739	China	Asia	31213	86	1978
HB024740	China	Asia	31213	86	1978
HB024741	China	Asia	31213	86	1978
HB024742	China	Asia	31213	86	1978
HB024743	China	Asia	31213	86	1978
HB024744	China	Asia	31213	86	1978
HB024745	China	Asia	31213	86	1978
HB024746	China	Asia	31213	86	1978
HB024747	China	Asia	31213	86	1978
HB024749	China	Asia	31213	86	1977
HB024753	China	Asia	31213	86	1980
HB024754	China	Asia	31213	86	1980
HB024755	China	Asia	31213	86	1980
GCA_000009105			3	3	1983
GCA_001083305	Ghana	Africa	74	3	2004
GCA_001083765	Ghana	Africa	74	3	2003
GCA_001083885	Ghana	Africa	74	3	2003
GCA_001085765	Ghana	Africa	74	3	2003
GCA_001086285	Ghana	Africa	74	3	2008
GCA_001087685	Burkina Faso	Africa	74	3	2006
GCA_001088805	Ghana	Africa	74	3	2002
GCA_001089325	Burkina Faso	Africa	74	3	2006
GCA_001090365	Burkina Faso	Africa	74	3	2006
GCA_001091005	Ghana	Africa	74	3	2009
GCA_001092105	Ghana	Africa	74	3	2008
GCA_001092265	Ghana	Africa	74	3	2008
GCA_001093625	Burkina Faso	Africa	74	3	2008
GCA_001097185	Burkina Faso	Africa	74	3	2006
GCA_001098105	Ghana	Africa	74	3	2004
GCA_001098525	Ghana	Africa	74	3	2008
GCA_001099965	Burkina Faso	Africa	74	3	2006
GCA_001100325	Ghana	Africa	74	3	2005
GCA_001100505	Burkina Faso	Africa	74	3	2006
GCA_001100565	Burkina Faso	Africa	74	3	2006
GCA_001100625	Burkina Faso	Africa	74	3	2006
GCA_001101725	Burkina Faso	Africa	74	3	2006
GCA_001103205	Burkina Faso	Africa	74	3	2006
GCA_001106985	Ghana	Africa	74	3	2004
GCA_001107205	Ghana	Africa	74	3	2003
GCA_001108545	Ghana	Africa	74	3	2008
GCA_001110205	Ghana	Africa	74	3	2002
GCA_001112125	Ghana	Africa	74	3	2004
GCA_001112205	Burkina Faso	Africa	74	3	2006
GCA_001112425	Burkina Faso	Africa	74	3	2007
GCA_001112805	Burkina Faso	Africa	74	3	2006
GCA_001113425	Ghana	Africa	74	3	2003
GCA_001114605	Ghana	Africa	74	3	2004
GCA_001116265	Ghana	Africa	74	3	2003
GCA_001116645	Ghana	Africa	74	3	2004
GCA_001117325	Ghana	Africa	74	3	2004
GCA_001117425	Burkina Faso	Africa	74	3	2006
GCA_001119825	Burkina Faso	Africa	74	3	2006
GCA_001120145	Ghana	Africa	74	3	2008
GCA_001120865	Burkina Faso	Africa	74	3	2006
GCA_001121905	Ghana	Africa	74	3	2003
GCA_001122225	Ghana	Africa	74	3	2004
GCA_001123285	Ghana	Africa	74	3	2002
GCA_001124185	Ghana	Africa	74	3	2003
GCA_001126085	Burkina Faso	Africa	74	3	2006
GCA_001126645	Ghana	Africa	74	3	2008
GCA_001127705	Ghana	Africa	74	3	2002
GCA_001127825	Burkina Faso	Africa	74	3	2006
GCA_001127965	Ghana	Africa	74	3	2008
GCA_001128105	Ghana	Africa	74	3	2004
GCA_001128885	Ghana	Africa	74	3	2005
GCA_001131285	Ghana	Africa	74	3	2008
GCA_001131325	Burkina Faso	Africa	74	3	2006
GCA_001134645	Ghana	Africa	74	3	2004
GCA_001134725	Burkina Faso	Africa	74	3	2007
GCA_001136445	Ghana	Africa	74	3	2004
GCA_001137985	Ghana	Africa	74	3	2004
GCA_001139145	Burkina Faso	Africa	74	3	2006
GCA_001139505	Ghana	Africa	74	3	2004
GCA_001143785	Burkina Faso	Africa	74	3	2006
GCA_001145125	Burkina Faso	Africa	74	3	2006
GCA_001147245	Ghana	Africa	74	3	2005
GCA_001148025	Burkina Faso	Africa	74	3	2006
GCA_001148685	Ghana	Africa	74	3	2004
GCA_001151925	Ghana	Africa	74	3	2007
GCA_001152085	Ghana	Africa	74	3	2004
GCA_001152665	Ghana	Africa	74	3	2004
GCA_001154845	Burkina Faso	Africa	74	3	2007
GCA_001155085	Ghana	Africa	74	3	2004
GCA_001158305	Burkina Faso	Africa	74	3	2006
GCA_001159185	Ghana	Africa	74	3	2002
GCA_001160445	Ghana	Africa	74	3	2003
GCA_001161625	Ghana	Africa	74	3	2002
GCA_001162925	Ghana	Africa	74	3	2003
GCA_001163225	Ghana	Africa	74	3	2002
GCA_001163625	Ghana	Africa	74	3	2004
GCA_001165245	Ghana	Africa	74	3	2005
GCA_001165865	Ghana	Africa	74	3	2005
GCA_001166285	Ghana	Africa	74	3	2002
GCA_001166965	Ghana	Africa	74	3	2004
GCA_001169005	Ghana	Africa	74	3	2008
GCA_001169725	Burkina Faso	Africa	74	3	2006
GCA_001174885	Ghana	Africa	74	3	2004
GCA_001349075	Burkina Faso	Africa	74	3	2006
GCA_001349095	Ghana	Africa	74	3	2009
GCA_001349115	Ghana	Africa	74	3	2008
GCA_001349135	Burkina Faso	Africa	74	3	2006
GCA_001349155	Burkina Faso	Africa	74	3	2008
GCA_001349175	Ghana	Africa	74	3	2004
GCA_001349195	Ghana	Africa	74	3	2002
GCA_001349215	Ghana	Africa	74	3	2004
GCA_001349235	Burkina Faso	Africa	74	3	2007
GCA_001349255	Burkina Faso	Africa	74	3	2006
GCA_001349275	Ghana	Africa	74	3	2008
GCA_001349295	Ghana	Africa	74	3	2003
GCA_001349315	Ghana	Africa	74	3	2008
GCA_001349335	Ghana	Africa	74	3	2001
GCA_001349355	Ghana	Africa	74	3	2002
GCA_001750825	China	Asia	39349	3	2013
GCA_003995025	China	Asia	74	3	2005
GCA_003995055	China	Asia	74	3	2005
GCA_003995495	China	Asia	74	3	2005
GCA_003995655	China	Asia	74	3	2005
GCA_003995735			31213	86	1984
GCA_003995815	China	Asia	74	3	2002
GCA_003995985	China	Asia	74	3	2005
GCA_003996115			31213	86	1982
GCA_003996135	China	Asia	74	3	1956
GCA_003996335			31213	86	1979
GCA_003996355			31213	86	1986
GCA_003996405	China	Asia	74	3	1984
GCA_003996415			31213	86	1980
GCA_003996575			31213	86	1974
GCA_003996635	China	Asia	74	3	1984
GCA_003996655	China	Asia	74	3	1963
GCA_003996665			31213	86	1974
GCA_003996725			31213	86	1974
GCA_004023505	China	Asia	74	3	2005
GCA_900638575			3	3	1931
GCA_900638595			86	86	1983
ERR051675	Ghana	Africa	74	3	2008
ERR051676	Ghana	Africa	74	3	2008
ERR051677	Ghana	Africa	74	3	2009
ERR051678	Ghana	Africa	74	3	2009
ERR052737	Ghana	Africa	74	3	2001
ERR052738	Russia	Europe	74	3	2014
ERR052739	Ghana	Africa	74	3	2002
ERR052740	Ghana	Africa	74	3	2002
ERR052741	Ghana	Africa	74	3	2002
ERR052742	Ghana	Africa	74	3	2002
ERR052743	Ghana	Africa	74	3	2002
ERR052744	Ghana	Africa	74	3	2002
ERR052745	Ghana	Africa	74	3	2002
ERR052746	Ghana	Africa	74	3	2002
ERR052747	Ghana	Africa	74	3	2002
ERR052748	Ghana	Africa	74	3	2002
ERR052749	Ghana	Africa	74	3	2003
ERR052750	Ghana	Africa	74	3	2003
ERR052751	Ghana	Africa	74	3	2003
ERR052752	Ghana	Africa	74	3	2003
ERR052753	Ghana	Africa	74	3	2003
ERR052754	Ghana	Africa	74	3	2003
ERR052755	Ghana	Africa	74	3	2003
ERR052756	Ghana	Africa	74	3	2003
ERR052757	Ghana	Africa	74	3	2003
ERR052758	Ghana	Africa	74	3	2003
ERR052759	Ghana	Africa	74	3	2003
ERR052760	Ghana	Africa	74	3	2004
ERR052761	Ghana	Africa	74	3	2004
ERR052762	Ghana	Africa	74	3	2004
ERR052763	Ghana	Africa	74	3	2004
ERR052764	Ghana	Africa	74	3	2004
ERR052765	Ghana	Africa	74	3	2004
ERR052766	Ghana	Africa	74	3	2004
ERR052767	Ghana	Africa	74	3	2004
ERR052768	Ghana	Africa	74	3	2004
ERR052769	Ghana	Africa	74	3	2004
ERR052770	Ghana	Africa	74	3	2004
ERR052771	Ghana	Africa	74	3	2004
ERR052772	Ghana	Africa	74	3	2004
ERR052773	Ghana	Africa	74	3	2004
ERR052774	Ghana	Africa	74	3	2004
ERR052775	Ghana	Africa	74	3	2004
ERR052776	Ghana	Africa	74	3	2004
ERR052777	Ghana	Africa	74	3	2004
ERR052778	Ghana	Africa	74	3	2004
ERR052779	Ghana	Africa	74	3	2004
ERR052780	Ghana	Africa	74	3	2004
ERR052781	Ghana	Africa	74	3	2004
ERR052782	Ghana	Africa	74	3	2005
ERR052783	Ghana	Africa	74	3	2005
ERR052784	Ghana	Africa	74	3	2005
ERR052785	Ghana	Africa	74	3	2005
ERR052786	Ghana	Africa	74	3	2005
ERR052787	Burkina Faso	Africa	74	3	2006
ERR052788	Burkina Faso	Africa	74	3	2006
ERR052789	Burkina Faso	Africa	74	3	2006
ERR052790	Burkina Faso	Africa	74	3	2006
ERR052791	Burkina Faso	Africa	74	3	2006
ERR052792	Burkina Faso	Africa	74	3	2006
ERR052793	Burkina Faso	Africa	74	3	2006
ERR052794	Burkina Faso	Africa	74	3	2006
ERR052795	Burkina Faso	Africa	74	3	2006
ERR052796	Burkina Faso	Africa	74	3	2006
ERR052797	Burkina Faso	Africa	74	3	2006
ERR052798	Burkina Faso	Africa	74	3	2006
ERR052799	Burkina Faso	Africa	74	3	2006
ERR052800	Burkina Faso	Africa	74	3	2006
ERR052801	Burkina Faso	Africa	74	3	2006
ERR052802	Burkina Faso	Africa	74	3	2006
ERR052803	Burkina Faso	Africa	74	3	2006
ERR052804	Burkina Faso	Africa	74	3	2006
ERR052805	Burkina Faso	Africa	74	3	2006
ERR052806	Burkina Faso	Africa	74	3	2006
ERR052807	Burkina Faso	Africa	74	3	2006
ERR052808	Burkina Faso	Africa	74	3	2006
ERR052809	Burkina Faso	Africa	74	3	2006
ERR052810	Burkina Faso	Africa	74	3	2006
ERR052811	Burkina Faso	Africa	74	3	2006
ERR052812	Burkina Faso	Africa	74	3	2006
ERR052813	Burkina Faso	Africa	74	3	2006
ERR052814	Ghana	Africa	74	3	2007
ERR052815	Burkina Faso	Africa	74	3	2007
ERR052816	Burkina Faso	Africa	74	3	2007
ERR052817	Burkina Faso	Africa	74	3	2006
ERR052818	Ghana	Africa	74	3	2008
ERR052819	Ghana	Africa	74	3	2008
ERR052820	Burkina Faso	Africa	74	3	2007
ERR052821	Burkina Faso	Africa	74	3	2007
ERR052822	Ghana	Africa	74	3	2008
ERR052823	Ghana	Africa	74	3	2008
ERR052824	Ghana	Africa	74	3	2008
ERR052825	Ghana	Africa	74	3	2008
ERR052826	Ghana	Africa	74	3	2008
ERR052827	Ghana	Africa	74	3	2008
ERR052828	Ghana	Africa	74	3	2008
ERR052829	Burkina Faso	Africa	74	3	2008
ERR052830	Burkina Faso	Africa	74	3	2008
ERR052831	Ghana	Africa	74	3	2008
ERR052832	Ghana	Africa	74	3	2008
SRR11776085	Bangladesh	Asia	74	3	2005
SRR11776091	Bangladesh	Asia	74	3	2006
SRR11776095	Bangladesh	Asia	74	3	2004
SRR11776119	Bangladesh	Asia	74	3	2005
SRR11776121	Bangladesh	Asia	74	3	2005
SRR11776122	Bangladesh	Asia	74	3	2004
SRR11776123	Bangladesh	Asia	74	3	2004
SRR11776124	Bangladesh	Asia	74	3	2004
SRR11776125	Bangladesh	Asia	74	3	2004
SRR11776127	Bangladesh	Asia	74	3	2004
SRR11776128	Bangladesh	Asia	74	3	2003
SRR11776130	Bangladesh	Asia	74	3	2003
SRR11776131	Bangladesh	Asia	74	3	2003
SRR11776132	Bangladesh	Asia	74	3	2003
SRR11776133	Bangladesh	Asia	74	3	2003
SRR11776134	Bangladesh	Asia	74	3	2003
SRR11776135	Bangladesh	Asia	74	3	2003
SRR11776136	Bangladesh	Asia	74	3	2003
SRR11776137	Bangladesh	Asia	74	3	2004
SRR11776138	Bangladesh	Asia	74	3	2003
SRR11776139	Bangladesh	Asia	74	3	2003
SRR11776140	Bangladesh	Asia	74	3	2003
SRR11776141	Bangladesh	Asia	74	3	2003
SRR11776142	Bangladesh	Asia	74	3	2003
SRR11776143	Bangladesh	Asia	74	3	2003
SRR11776144	Bangladesh	Asia	74	3	2003
SRR11776145	Bangladesh	Asia	74	3	2003
ERR170898	UK [England]	Europe	74	3	2011
ERR2182150	Burkina Faso	Africa	74	3	2011
ERR2182199	Guinea	Africa	74	3	2011
ERR2182200	Guinea	Africa	74	3	2011
ERR2182201	Guinea	Africa	74	3	2011
ERR2182202	Guinea	Africa	74	3	2011
ERR2182203	Guinea	Africa	74	3	2013
ERR2182257	Chad	Africa	74	3	2011
ERR2182258	Chad	Africa	74	3	2011
ERR2182259	Chad	Africa	74	3	2011
ERR2182260	Chad	Africa	74	3	2011
ERR2182262	Chad	Africa	74	3	2011
ERR2182263	Chad	Africa	74	3	2011
ERR2182264	Chad	Africa	74	3	2011
ERR2182265	Chad	Africa	74	3	2011
ERR2182266	Chad	Africa	74	3	2011
ERR2182267	Chad	Africa	74	3	2011
ERR2182268	Chad	Africa	74	3	2011
ERR2182269	Chad	Africa	74	3	2011
ERR2182270	Chad	Africa	74	3	2011
ERR2182271	Chad	Africa	74	3	2011
ERR2182272	Chad	Africa	74	3	2011
ERR2182273	Chad	Africa	74	3	2011
ERR2182274	Chad	Africa	74	3	2011
ERR2182275	Chad	Africa	74	3	2011
ERR2182276	Chad	Africa	74	3	2011
ERR2182277	Chad	Africa	74	3	2011
ERR2182278	Chad	Africa	74	3	2011
ERR2182279	Chad	Africa	74	3	2011
ERR2182280	Chad	Africa	74	3	2011
ERR2182281	Chad	Africa	74	3	2011
ERR2182282	Chad	Africa	74	3	2011
ERR2182283	Chad	Africa	74	3	2011
ERR2182284	Chad	Africa	74	3	2011
ERR2182285	Chad	Africa	74	3	2011
ERR2182286	Chad	Africa	74	3	2011
ERR2182287	Chad	Africa	74	3	2011
ERR2182288	Chad	Africa	74	3	2011
ERR2182289	Chad	Africa	74	3	2011
ERR2182290	Chad	Africa	74	3	2011
ERR2182291	Chad	Africa	74	3	2011
ERR2182292	Chad	Africa	74	3	2011
ERR2182293	Chad	Africa	74	3	2011
ERR2182294	Chad	Africa	74	3	2011
ERR2182295	Chad	Africa	74	3	2011
ERR2182296	Chad	Africa	74	3	2011
ERR2182297	Chad	Africa	74	3	2011
ERR2182298	Chad	Africa	74	3	2011
ERR2182299	Chad	Africa	74	3	2011
ERR2182301	Chad	Africa	74	3	2011
ERR2182302	Chad	Africa	74	3	2011
ERR2182303	Chad	Africa	74	3	2011
ERR2182304	Chad	Africa	74	3	2011
ERR2182308	Chad	Africa	74	3	2012
ERR2182310	Chad	Africa	74	3	2012
ERR2182311	Chad	Africa	74	3	2012
ERR2182312	Chad	Africa	74	3	2012
ERR2182315	Chad	Africa	74	3	2012
ERR2182316	Chad	Africa	74	3	2012
ERR2182317	Chad	Africa	74	3	2012
ERR2182318	Chad	Africa	74	3	2012
ERR2182319	Chad	Africa	74	3	2012
ERR2182320	Chad	Africa	74	3	2012
ERR2182321	Chad	Africa	74	3	2012
ERR2182322	Chad	Africa	74	3	2012
ERR2182324	Chad	Africa	74	3	2012
ERR2182325	Chad	Africa	74	3	2012
ERR2182326	Chad	Africa	74	3	2012
ERR2182327	Chad	Africa	74	3	2012
ERR2182330	Chad	Africa	74	3	2013
ERR2182331	Chad	Africa	74	3	2013
ERR2182332	Chad	Africa	74	3	2013
ERR2182333	Chad	Africa	74	3	2013
ERR2182334	Chad	Africa	74	3	2013
ERR2182335	Chad	Africa	74	3	2013
ERR2182336	Chad	Africa	74	3	2013
ERR2182337	Chad	Africa	74	3	2013
ERR2182338	Chad	Africa	74	3	2013
ERR2182339	Chad	Africa	74	3	2013
ERR2182340	Chad	Africa	74	3	2013
ERR2182341	Chad	Africa	74	3	2013
ERR2182343	Chad	Africa	74	3	2013
ERR2182345	Chad	Africa	74	3	2013
ERR2182346	Chad	Africa	74	3	2013
ERR2182347	Chad	Africa	74	3	2013
ERR2182348	Chad	Africa	74	3	2013
ERR2182349	Chad	Africa	74	3	2013
ERR2182351	Chad	Africa	74	3	2013
ERR2188540	UK	Europe	74	3	2011
ERR2619202	Turkey	Europe	12736	86	2015
ERR2619334	Turkey	Europe	74	3	2014
ERR2619339	Turkey	Europe	12736	86	2014
ERR2619442	UK	Europe	74	3	2018
ERR2619489	Turkey	Europe	12736	86	2014
ERR3255742	Belarus	Europe	12736	86	2015
SRR4019827	Burkina Faso	Africa	74	3	2009
SRR4019828	Burkina Faso	Africa	74	3	2009
SRR4020001	Burkina Faso	Africa	74	3	2011
SRR4020005	Burkina Faso	Africa	74	3	2008
SRR4020006	Burkina Faso	Africa	74	3	2008
SRR4020007	Burkina Faso	Africa	74	3	2008
SRR4020008	Burkina Faso	Africa	74	3	2008
SRR4020009	Burkina Faso	Africa	74	3	2008
SRR4020010	Burkina Faso	Africa	74	3	2008
SRR4020012	Burkina Faso	Africa	74	3	2008
SRR4020022	Burkina Faso	Africa	74	3	2010
SRR454089	United States	North America	86	86	1969
SRR513536	Burkina Faso	Africa	3	3	1963
SRR513537	Burkina Faso	Africa	3	3	1963
SRR513831	Burkina Faso	Africa	86	86	1992
SRR513832	Burkina Faso	Africa	86	86	1992
SRR513835	Burkina Faso	Africa	74	3	2001
SRR513836	Burkina Faso	Africa	74	3	2001
SRR513837	Burkina Faso	Africa	74	3	2007
SRR513838	Burkina Faso	Africa	74	3	2007
SRR513839	Bangladesh	Asia	74	3	2001
SRR513840	Bangladesh	Asia	74	3	2001
SRR513841	Bangladesh	Asia	74	3	2004
SRR513842	Bangladesh	Asia	74	3	2004
SRR513843	Mali	Africa	86	86	1969
SRR513844	Mali	Africa	86	86	1969
SRR513845	Mali	Africa	74	3	1997
SRR513846	Mali	Africa	74	3	1997
SRR513847	Niger	Africa	108	86	1961
SRR513848	Niger	Africa	108	86	1961
SRR513850	Niger	Africa	3	3	1965
SRR513851	Niger	Africa	74	3	2004
SRR513853	Niger	Africa	74	3	2004
SRR513854	United States	North America	3	3	1915
SRR513855	United States	North America	3	3	1915
SRR513917	Chad	Africa	3	3	1963
SRR513918	Chad	Africa	3	3	1963
SRR513927	Chad	Africa	86	86	1970
SRR513928	Chad	Africa	86	86	1970
SRR513938	Chad	Africa	74	3	1988
SRR513939	Chad	Africa	74	3	1988
SRR513982	New Zealand	Oceania	86	86	1968
SRR513983	New Zealand	Oceania	86	86	1968
SRR514831	Niger	Africa	74	3	1996
ERR519708	South Africa	Africa	86	86	2003
ERR519710	South Africa	Africa	86	86	2006
ERR519712	South Africa	Africa	86	86	2005
ERR519714	South Africa	Africa	86	86	2004
ERR519716	South Africa	Africa	86	86	2007
ERR519720	South Africa	Africa	86	86	2004
ERR519722	South Africa	Africa	86	86	2007
ERR519724	South Africa	Africa	86	86	2007
ERR519727	South Africa	Africa	86	86	2004
ERR519729	South Africa	Africa	86	86	2004
ERR519734	South Africa	Africa	86	86	2003
ERR519736	South Africa	Africa	86	86	2004
ERR519738	South Africa	Africa	86	86	2003
ERR519741	South Africa	Africa	86	86	2003
ERR519743	South Africa	Africa	74	3	2005
ERR519745	South Africa	Africa	74	3	2004
ERR519747	South Africa	Africa	86	86	2004
ERR519751	South Africa	Africa	86	86	2003
ERR519754	South Africa	Africa	86	86	2004
ERR519756	South Africa	Africa	86	86	2003
ERR519758	South Africa	Africa	86	86	2003
ERR519760	South Africa	Africa	86	86	2008
ERR519762	South Africa	Africa	86	86	2008
ERR519766	South Africa	Africa	86	86	2004
ERR519768	South Africa	Africa	86	86	2006
ERR519769	South Africa	Africa	86	86	2003
ERR519771	South Africa	Africa	74	3	2010
ERR519777	South Africa	Africa	86	86	2005
ERR519833	South Africa	Africa	86	86	2003
ERR557616	UK	Europe	74	3	1999
SRR606338	Algeria	Africa	86	86	1969
SRR606339	Algeria	Africa	86	86	1969
SRR606687	Algeria	Africa	86	86	1969
SRR606688	Algeria	Africa	86	86	1969
SRR606689	Algeria	Africa	86	86	1970
SRR606690	Algeria	Africa	86	86	1970
SRR606691	Algeria	Africa	74	3	2000
SRR606692	Algeria	Africa	74	3	2000
SRR606693	Algeria	Africa	86	86	1992
SRR606694	Algeria	Africa	86	86	1992
SRR606695	Democratic Republic of the Congo	Africa	74	3	1994
SRR606696	Democratic Republic of the Congo	Africa	74	3	1994
SRR606697	Brazil	Latin America	74	3	1975
SRR606698	Brazil	Latin America	74	3	1975
SRR606699	Brazil	Latin America	74	3	1975
SRR606700	Brazil	Latin America	74	3	1975
SRR606701	Mali	Africa	86	86	1969
SRR606702	Mali	Africa	86	86	1969
SRR606703	Mali	Africa	74	3	1997
SRR606704	Mali	Africa	74	3	1997
SRR606705	Niger	Africa	108	86	1963
SRR606706	Niger	Africa	108	86	1963
SRR606707	Niger	Africa	108	86	1961
SRR606708	Niger	Africa	108	86	1961
SRR606709	Niger	Africa	86	86	1970
SRR606710	Niger	Africa	86	86	1970
SRR606711	Niger	Africa	3	3	1965
SRR606712	Niger	Africa	3	3	1965
SRR606713	Niger	Africa	3	3	1964
SRR606714	Niger	Africa	3	3	1964
SRR606716	Niger	Africa	3	3	1972
SRR606717	Niger	Africa	3	3	1972
SRR606718	Niger	Africa	74	3	1996
SRR606719	Niger	Africa	74	3	1996
SRR606720	Niger	Africa	74	3	1997
SRR606721	Niger	Africa	74	3	1997
SRR606722	Niger	Africa	74	3	1998
SRR606723	Niger	Africa	74	3	1998
SRR606724	Niger	Africa	74	3	2004
SRR606725	Niger	Africa	74	3	2004
SRR606726	Niger	Africa	74	3	2003
SRR606727	Niger	Africa	74	3	2003
SRR606729	Niger	Africa	74	3	2000
SRR606730	Niger	Africa	74	3	2000
SRR606731	Niger	Africa	74	3	2002
SRR606732	Niger	Africa	74	3	2002
SRR606733	United States	North America	74	3	2000
SRR606734	United States	North America	74	3	2000
SRR606736	United States	North America	74	3	2001
SRR606737	United States	North America	74	3	2001
SRR606738	United States	North America	74	3	2001
SRR606739	United States	North America	74	3	2001
SRR6953887	China	Asia	31213	86	1979
SRR6953888	Germany	Europe	28304	86	1985
SRR6953890	China	Asia	74	3	1992
SRR6953892	India	Asia	86	86	1980
SRR6953893	China	Asia	31213	86	1979
SRR6953894	Morocco	Africa	86	86	1967
SRR6953898	United Kingdom	Europe	56030	86	1941
SRR6953899	Australia	Oceania	86	86	1977
SRR6953900	China	Asia	74	3	1966
SRR6953902	Niger	Africa	108	86	1963
SRR6953903	Burkina Faso	Africa	3	3	1963
SRR6953904	Djibouti	Africa	108	86	1966
SRR6953905	Greece	Europe	86	86	1968
SRR6953924	United States	North America	3	3	1937
SRR6953925	Pakistan	Asia	86	86	1967
SRR6953926	Finland	Europe	74	3	1975
SRR6953927	Canada	North America	86	86	1971
SRR6953928	Germany	Europe	86	86	1964
SRR6953929	Philippines	Asia	86	86	1968
SRR6953943	Netherlands	Europe	86	86	1977
SRR6953959	Netherlands	Europe	86	86	1977
SRR6953964	China	Asia	31213	86	1979
SRR6953965	China	Asia	74	3	1992
SRR6953966	China	Asia	31213	86	1979
SRR6953967	Germany	Europe	28304	86	1985
SRR6953973	China	Asia	74	3	1992
SRR6953982	Morocco	Africa	86	86	1967
SRR6953990	India	Asia	86	86	1980
SRR6954004	China	Asia	74	3	1966
SRR6954007	Germany	Europe	28304	86	1985
SRR6954008	China	Asia	31213	86	1979
SRR6954011	India	Asia	86	86	1980
SRR6954013	Morocco	Africa	86	86	1967
SRR6954014	China	Asia	31213	86	1979
SRR6954020	Finland	Europe	74	3	1975
SRR6954021	Pakistan	Asia	86	86	1967
SRR6954022	United States	North America	3	3	1937
SRR6954028	Netherlands	Europe	86	86	1977
SRR6954049	China	Asia	74	3	1966
SRR6954050	Australia	Oceania	86	86	1977
SRR6954051	United Kingdom	Europe	56030	86	1941
SRR6954056	United Kingdom	Europe	56030	86	1941
SRR6954058	Canada	North America	86	86	1971
SRR6954059	Germany	Europe	86	86	1964
SRR6954060	Philippines	Asia	86	86	1968
SRR6954061	Burkina Faso	Africa	3	3	1963
SRR6954062	Niger	Africa	108	86	1963
SRR6954063	Greece	Europe	86	86	1968
SRR6954064	Djibouti	Africa	108	86	1966
SRR6954065	Australia	Oceania	86	86	1977
SRR6954067	Greece	Europe	86	86	1968
SRR6954068	Djibouti	Africa	108	86	1966
SRR6954070	Finland	Europe	74	3	1975
SRR6954072	United States	North America	3	3	1937
SRR6954073	Pakistan	Asia	86	86	1967
SRR6954074	Burkina Faso	Africa	3	3	1963
SRR6954075	Niger	Africa	108	86	1963
SRR6954076	Germany	Europe	86	86	1964
SRR6954077	Philippines	Asia	86	86	1968
SRR7513495	Russia	Europe	12736	86	2014
SRR8200179			74	3	2004
SRR8200186			74	3	2003
SRR8200188			74	3	2006
SRR8200189			3	3	1965
SRR8200191			3	3	1965
SRR8200192			3	3	1965
SRR8200193			3	3	1966
SRR8200194			86	86	1969
SRR8200195			3	3	1965
SRR8200196			3	3	1966
SRR8200197			28304	86	1969
SRR8200198			86	86	1969
SRR8200253			86	86	1970
SRR8200256			86	86	1969
SRR8200259			86	86	1970
SRR8200260			86	86	1970
SRR8200282			74	3	2000
SRR8200283			74	3	2001
SRR8200284			74	3	2001
SRR8200286			74	3	1998
SRR8200287			74	3	2000
SRR8200288			74	3	1999
SRR8200289			74	3	2001
SRR8200290			74	3	2001
SRR8200296			74	3	2008
SRR8200297			74	3	1996
SRR8200298			74	3	1988
SRR8200300			74	3	1996
SRR8200302			86	86	1981
SRR8200303			3	3	1986
SRR8200304			86	86	1982
SRR8200306			86	86	1992
SRR8200308			74	3	2011
SRR8200313			74	3	2009
SRR8200331			86	86	1970
SRR8200334			86	86	1978
SRR8200338			86	86	1970
SRR8200340			86	86	1981
SRR8200381			74	3	2008
SRR8200383			74	3	2006
SRR8200384			74	3	2007
SRR8200386			74	3	2004
SRR8200387			74	3	2004
SRR8200388			74	3	2004
SRR8200393			86	86	1970
SRR8200422			3	3	1972
SRR8200423			74	3	1997
SRR8200424			74	3	1997
SRR8200425			74	3	1997
SRR8200428			74	3	1997
SRR8200430			74	3	1998
SRR8200431			74	3	2009
SRR8200433			74	3	2008
SRR8200434			74	3	2007
SRR8200435			74	3	2007
SRR8200437			74	3	2008
SRR8200438			74	3	2008
SRR8200439			74	3	2008
SRR8200440			74	3	2008
SRR8200441			74	3	2010
SRR8200442			74	3	2010
SRR8200444			74	3	2010
SRR8200445			3	3	1963
SRR8200446			3	3	1963
SRR8200447			3	3	1963
SRR8200448			3	3	1963
SRR8200450			3	3	1964
SRR8200482			74	3	2006
SRR8200483			74	3	2007
SRR8200484			74	3	2007
SRR8200486			74	3	2008
SRR8200487			74	3	2008
SRR8200488			74	3	2008
ERR977550	Chad	Africa	74	3	2011
ERR977551	Chad	Africa	74	3	2011
ERR977552	Chad	Africa	74	3	2011
ERR977553	Chad	Africa	74	3	2011
ERR977554	Chad	Africa	74	3	2011
ERR977555	Chad	Africa	74	3	2011
ERR977556	Chad	Africa	74	3	2011
ERR977557	Chad	Africa	74	3	2011
ERR977558	Chad	Africa	74	3	2011
ERR977559	Chad	Africa	74	3	2011
ERR977560	Chad	Africa	74	3	2011
ERR977561	Chad	Africa	74	3	2011
ERR977562	Chad	Africa	74	3	2011
ERR977563	Chad	Africa	74	3	2011
ERR977564	Chad	Africa	74	3	2011
ERR977566	Chad	Africa	74	3	2011
ERR977568	Chad	Africa	74	3	2011
ERR977569	Chad	Africa	74	3	2011
ERR977570	Chad	Africa	74	3	2011
ERR977571	Chad	Africa	74	3	2011
ERR977572	Chad	Africa	74	3	2011
ERR977573	Chad	Africa	74	3	2011

## Sheet: Figure 5
Figure 5
ID/Accession	country	Continent	serogroup in silico	HC400	ST	Clonal complex	collection_year
S4	China	Asia	W	4	11	ST-11 complex	2011
S48	China	Asia	B	31114	3789		2012
S52	China	Asia	W	4	11	ST-11 complex	after 2000
S53	China	Asia	B	31114	3789		2012
S57	China	Asia	W	4	11	ST-11 complex	after 2000
S58	China	Asia	W	4	11	ST-11 complex	after 2000
S62	China	Asia	B	31114	3789		2011
S63	China	Asia	B	31114	3789		2011
S73	China	Asia	B	31114			1975
S82	China	Asia	B	31114			1975
S104	China	Asia	B	31114	3789		1976
S126	China	Asia	B	31114	3789		1979
S180	China	Asia	W	4	11	ST-11 complex	2019
S182	China	Asia	W	4	11	ST-11 complex	2016
S183	China	Asia	W	4	11	ST-11 complex	2016
HB024726	China	Asia	B	31114	3789		1977
ERR036060	Czech Republic	Europe	C	4	11	ST-11 complex	1993
ERR036061	Czech Republic	Europe	C	4	11	ST-11 complex	1993
ERR036062	Czech Republic	Europe	C	4	11	ST-11 complex	1993
ERR036063	Czech Republic	Europe	C	4	11	ST-11 complex	1993
ERR036064	Czech Republic	Europe	C	4	11	ST-11 complex	1993
ERR036065	Czech Republic	Europe	C	4	11	ST-11 complex	1993
ERR036066	Czech Republic	Europe	C	4	11	ST-11 complex	1993
ERR036067	Czech Republic	Europe	C	4	11	ST-11 complex	1993
ERR036068	Czech Republic	Europe	C	4	11	ST-11 complex	1993
ERR036069	Czech Republic	Europe	C	4	11	ST-11 complex	1993
ERR036070	Czech Republic	Europe	C	4	11	ST-11 complex	1993
ERR036071	Czech Republic	Europe	C	4	11	ST-11 complex	1993
ERR036073	Czech Republic	Europe	C	4	11	ST-11 complex	1993
ERR036074	Czech Republic	Europe	C	4	11	ST-11 complex	1993
ERR036075	Czech Republic	Europe	C	4	11	ST-11 complex	1993
ERR036076	Czech Republic	Europe	C	4	11	ST-11 complex	1993
ERR036077	Czech Republic	Europe	C	4	11	ST-11 complex	1993
ERR036078	Czech Republic	Europe	C	4	11	ST-11 complex	1993
ERR036079	Czech Republic	Europe	C	4	11	ST-11 complex	1993
ERR036080	Czech Republic	Europe	C	4	11	ST-11 complex	1993
ERR036081	Czech Republic	Europe	C	4	11	ST-11 complex	1993
ERR036082	Czech Republic	Europe	C	4	11	ST-11 complex	1993
ERR036083	Czech Republic	Europe	C	4	11	ST-11 complex	1993
ERR036084	Czech Republic	Europe	C	4	11	ST-11 complex	1993
ERR036086	Czech Republic	Europe	C	4	11	ST-11 complex	1993
ERR036090	Czech Republic	Europe	C	4	11	ST-11 complex	1993
ERR036091	Czech Republic	Europe	C	4	11	ST-11 complex	1993
ERR036093	Czech Republic	Europe	C	4	11	ST-11 complex	1993
ERR036094	Czech Republic	Europe	C	4	11	ST-11 complex	1993
ERR036099	Czech Republic	Europe	C	4	11	ST-11 complex	1993
ERR036100	Czech Republic	Europe	C	4	11	ST-11 complex	1993
ERR036101	Czech Republic	Europe	C	4	11	ST-11 complex	1993
ERR036102	Czech Republic	Europe	C	4	11	ST-11 complex	1993
ERR036103	Czech Republic	Europe	C	4	11	ST-11 complex	1993
ERR036105	Czech Republic	Europe	C	4	733	ST-11 complex	1993
ERR036106	Czech Republic	Europe	C	4	11	ST-11 complex	1993
ERR036107	Czech Republic	Europe	C	4	11	ST-11 complex	1993
ERR036108	Czech Republic	Europe	C	4	11	ST-11 complex	1993
ERR036109	Czech Republic	Europe	C	4	11	ST-11 complex	1993
ERR036110	Czech Republic	Europe	C	4	11	ST-11 complex	1993
ERR036112	Czech Republic	Europe	C	4	11	ST-11 complex	1993
ERR036113	Czech Republic	Europe	C	4	11	ST-11 complex	1993
ERR036114	Czech Republic	Europe	C	4	11	ST-11 complex	1993
ERR036115	Czech Republic	Europe	C	4	11	ST-11 complex	1993
ERR036116	Czech Republic	Europe	C	4	11	ST-11 complex	1993
ERR036118	Czech Republic	Europe	C	4	11	ST-11 complex	1993
ERR036119	Czech Republic	Europe	C	4	11	ST-11 complex	1993
ERR036120	Czech Republic	Europe	C	4	11	ST-11 complex	1993
ERR036121	Czech Republic	Europe	C	4	11	ST-11 complex	1993
ERR036122	Czech Republic	Europe	C	4	11	ST-11 complex	1993
ERR036123	Czech Republic	Europe	C	4	11	ST-11 complex	1993
ERR063493	UK	Europe	C	4	50	ST-11 complex	1997
ERR063494	UK	Europe	C	4	52	ST-11 complex	1997
ERR063495	UK	Europe	C	4	67	ST-11 complex	1997
ERR063496	UK	Europe	C	4	50	ST-11 complex	1997
ERR063497	UK	Europe	C	4	51	ST-11 complex	1997
ERR063498	UK	Europe	C	4	51	ST-11 complex	1997
ERR063500	UK	Europe	C	4	50	ST-11 complex	1997
ERR063501	UK	Europe	C	4	11	ST-11 complex	1997
ERR063502	UK	Europe	C	4	11	ST-11 complex	1997
ERR063503	UK	Europe	C	4	50	ST-11 complex	1997
SRR10289994	Kazakhstan	Asia	W	4	11	ST-11 complex	2017
SRR10520174	Australia	Oceania	W	4	11	ST-11 complex	2014
SRR10610747	New Zealand	Oceania	C	4	11	ST-11 complex	2015
SRR10610751	New Zealand	Oceania	W	4	11	ST-11 complex	2015
SRR10610757	New Zealand	Oceania	C	4	11	ST-11 complex	2015
SRR10610766	New Zealand	Oceania	C	4	11	ST-11 complex	2014
SRR10610767	New Zealand	Oceania	C	4	11	ST-11 complex	2014
SRR10610785	New Zealand	Oceania	C	4	11	ST-11 complex	2014
SRR10610790	New Zealand	Oceania	C	4	11	ST-11 complex	2013
SRR10610792	New Zealand	Oceania	C	4	11	ST-11 complex	2013
SRR10610794	New Zealand	Oceania	C	4	11	ST-11 complex	2013
SRR10610795	New Zealand	Oceania	W	4	11	ST-11 complex	2013
SRR10610796	New Zealand	Oceania	W	4	11	ST-11 complex	2013
SRR10610797	New Zealand	Oceania	C	4	11	ST-11 complex	2013
SRR10610798	New Zealand	Oceania	C	4	11	ST-11 complex	2013
SRR10610803	New Zealand	Oceania	C	4	11	ST-11 complex	2013
SRR10610804	New Zealand	Oceania	C	4	11	ST-11 complex	2013
SRR10610808	New Zealand	Oceania	C	4	11	ST-11 complex	2013
SRR10610811	New Zealand	Oceania	W	4	11	ST-11 complex	2018
SRR10610812	New Zealand	Oceania	W	4	11	ST-11 complex	2018
SRR10610813	New Zealand	Oceania	W	4	11	ST-11 complex	2018
SRR10610817	New Zealand	Oceania	W	4	11	ST-11 complex	2018
SRR10610822	New Zealand	Oceania	W	4	11	ST-11 complex	2018
SRR10610826	New Zealand	Oceania	W	4	15507	ST-11 complex	2018
SRR10610827	New Zealand	Oceania	W	4	11	ST-11 complex	2018
SRR10610828	New Zealand	Oceania	W	4	11	ST-11 complex	2018
SRR10610833	New Zealand	Oceania	W	4	11	ST-11 complex	2018
SRR10610834	New Zealand	Oceania	W	4	11	ST-11 complex	2018
SRR10610836	New Zealand	Oceania	W	4	11	ST-11 complex	2018
SRR10610837	New Zealand	Oceania	W	4	11	ST-11 complex	2018
SRR10610838	New Zealand	Oceania	W	4	11	ST-11 complex	2018
SRR10610839	New Zealand	Oceania	C	4	11	ST-11 complex	2018
SRR10610841	New Zealand	Oceania	W	4	11	ST-11 complex	2018
SRR10610843	New Zealand	Oceania	W	4	11	ST-11 complex	2018
SRR10610845	New Zealand	Oceania	C	4	11	ST-11 complex	2018
SRR10610846	New Zealand	Oceania	W	4	11	ST-11 complex	2018
SRR10610849	New Zealand	Oceania	W	4	14201	ST-11 complex	2018
SRR10610852	New Zealand	Oceania	W	4	4977	ST-11 complex	2018
SRR10610856	New Zealand	Oceania	W	4	11	ST-11 complex	2018
SRR10610858	New Zealand	Oceania	W	4	11	ST-11 complex	2018
SRR10610860	New Zealand	Oceania	W	4	11	ST-11 complex	2018
SRR10610864	New Zealand	Oceania	W	4	11	ST-11 complex	2018
SRR10610867	New Zealand	Oceania	C	4	11	ST-11 complex	2018
SRR10610872	New Zealand	Oceania	W	4	11	ST-11 complex	2018
SRR10610875	New Zealand	Oceania	W	4	14197	ST-11 complex	2018
SRR10610876	New Zealand	Oceania	W	4	11	ST-11 complex	2018
SRR10610889	New Zealand	Oceania	W	4	11	ST-11 complex	2018
SRR10610890	New Zealand	Oceania	W	4	11	ST-11 complex	2018
SRR10610891	New Zealand	Oceania	C	4	11	ST-11 complex	2018
SRR10610892	New Zealand	Oceania	W	4	11	ST-11 complex	2018
SRR10610893	New Zealand	Oceania	W	4	11	ST-11 complex	2018
SRR10610895	New Zealand	Oceania	W	4	11	ST-11 complex	2018
SRR10610900	New Zealand	Oceania	C	4	11	ST-11 complex	2018
SRR10610903	New Zealand	Oceania	W	4	11	ST-11 complex	2018
SRR10610907	New Zealand	Oceania	C	4	11	ST-11 complex	2013
SRR10610908	New Zealand	Oceania	W	4	11	ST-11 complex	2018
SRR10610909	New Zealand	Oceania	W	4	11	ST-11 complex	2018
SRR10610910	New Zealand	Oceania	C	4	11	ST-11 complex	2018
SRR10610914	New Zealand	Oceania	C	4	11	ST-11 complex	2017
SRR10610920	New Zealand	Oceania	W	4	11	ST-11 complex	2017
SRR10610923	New Zealand	Oceania	C	4	11	ST-11 complex	2017
SRR10610928	New Zealand	Oceania	W	4	11	ST-11 complex	2017
SRR10610929	New Zealand	Oceania	C	4	11	ST-11 complex	2013
SRR10610934	New Zealand	Oceania	W	4	11	ST-11 complex	2017
SRR10610937	New Zealand	Oceania	W	4	11	ST-11 complex	2017
SRR10610943	New Zealand	Oceania	W	4	11	ST-11 complex	2017
SRR10610947	New Zealand	Oceania	W	4	11	ST-11 complex	2017
SRR10610950	New Zealand	Oceania	W	4	11	ST-11 complex	2017
SRR10610951	New Zealand	Oceania	C	4	11	ST-11 complex	2013
SRR10610952	New Zealand	Oceania	C	4	11	ST-11 complex	2017
SRR10610956	New Zealand	Oceania	W	4	11	ST-11 complex	2017
SRR10610961	New Zealand	Oceania	C	4	11	ST-11 complex	2017
SRR10610969	New Zealand	Oceania	C	4	11	ST-11 complex	2017
SRR10610970	New Zealand	Oceania	W	4	11	ST-11 complex	2017
SRR10610974	New Zealand	Oceania	C	4	11	ST-11 complex	2013
SRR10610975	New Zealand	Oceania	C	4	11	ST-11 complex	2017
SRR10610977	New Zealand	Oceania	W	4	11	ST-11 complex	2017
SRR10610981	New Zealand	Oceania	W	4	11	ST-11 complex	2017
SRR10610985	New Zealand	Oceania	C	4	11	ST-11 complex	2013
SRR10610993	New Zealand	Oceania	C	4	11	ST-11 complex	2017
SRR10611001	New Zealand	Oceania	C	4	11	ST-11 complex	2016
SRR10611002	New Zealand	Oceania	C	4	11	ST-11 complex	2016
SRR10611009	New Zealand	Oceania	W	4	11	ST-11 complex	2016
SRR10611013	New Zealand	Oceania	W	4	11	ST-11 complex	2016
SRR10611022	New Zealand	Oceania	C	4	11	ST-11 complex	2016
SRR10611031	New Zealand	Oceania	W	4	1287	ST-11 complex	2016
SRR10611034	New Zealand	Oceania	C	4	11	ST-11 complex	2016
SRR10611036	New Zealand	Oceania	C	4	11	ST-11 complex	2016
SRR10611041	New Zealand	Oceania	C	4	11	ST-11 complex	2016
SRR10611043	New Zealand	Oceania	C	4	11	ST-11 complex	2016
SRR10611055	New Zealand	Oceania	C	4	11	ST-11 complex	2016
SRR10611066	New Zealand	Oceania	W	4	11	ST-11 complex	2015
SRR10611068	New Zealand	Oceania	W	4	3751	ST-11 complex	2015
SRR10611076	New Zealand	Oceania	W	4	11	ST-11 complex	2015
SRR10611084	New Zealand	Oceania	-	4	11	ST-11 complex	2013
ERR1124358	UK [England]	Europe	B	4	11	ST-11 complex	2014
ERR1124360	Argentina	Latin America	W	4	11	ST-11 complex	2008
ERR1124361	Argentina	Latin America	W	4	11	ST-11 complex	2010
ERR1124362	Argentina	Latin America	W	4	10856	ST-11 complex	2011
ERR1124363	Argentina	Latin America	W	4	10857	ST-11 complex	2011
ERR1124364	Argentina	Latin America	W	4	11	ST-11 complex	2012
ERR1124365	Brazil	Latin America	W	4	11	ST-11 complex	2011
ERR1124366	Brazil	Latin America	W	4	11	ST-11 complex	2011
ERR1124367	Brazil	Latin America	W	4	11	ST-11 complex	2011
ERR1124368	Brazil	Latin America	W	4	11	ST-11 complex	2010
ERR1124369	Brazil	Latin America	W	4	11	ST-11 complex	2008
ERR1124370	Brazil	Latin America	W	4	11	ST-11 complex	2009
ERR1124371	Brazil	Latin America	W	4	11	ST-11 complex	2008
ERR1124372	France	Europe	W	4	11	ST-11 complex	2000
ERR1124373	France	Europe	W	4	11	ST-11 complex	2000
ERR1124374	France	Europe	W	4	11	ST-11 complex	2014
ERR1124375	France	Europe	W	4	11	ST-11 complex	2014
ERR1124376	UK [England]	Europe	W	4	11	ST-11 complex	2014
ERR1124377	UK [England]	Europe	W	4	11	ST-11 complex	2014
ERR1134842	Ireland	Europe	C	4	11	ST-11 complex	2004
ERR1134843	UK	Europe	C	4	11	ST-11 complex	2003
ERR1134844	UK	Europe	C	4	11	ST-11 complex	2004
ERR1134845	UK	Europe	C	4	11	ST-11 complex	2003
ERR1134846	UK	Europe	C	4	11	ST-11 complex	2004
ERR1134847	UK	Europe	C	4	11	ST-11 complex	2003
ERR1134848	UK	Europe	C	4	11	ST-11 complex	2005
ERR1134849	UK	Europe	C	4	11	ST-11 complex	2003
ERR1134850	UK	Europe	C	4	11	ST-11 complex	2005
ERR1134852	UK	Europe	C	4	11	ST-11 complex	2005
ERR1134853	UK	Europe	B	4	11	ST-11 complex	1998
ERR1134854	Malta	Europe	C	4	11	ST-11 complex	2005
ERR1134855	UK	Europe	C	4	11	ST-11 complex	1998
ERR1134856	UK	Europe	C	4	11	ST-11 complex	2005
ERR1134857	UK	Europe	B	4	11	ST-11 complex	1999
ERR1134858	UK	Europe	C	4	11	ST-11 complex	2006
ERR1134859	UK	Europe	B	4	11	ST-11 complex	1999
ERR1134860	UK	Europe	C	4	11	ST-11 complex	2006
ERR1134861	UK	Europe	B	4	1278	ST-11 complex	2000
ERR1134862	UK	Europe	C	4	11	ST-11 complex	2006
ERR1134863	UK	Europe	B	4	11	ST-11 complex	2001
ERR1134864	UK	Europe	C	4	491	ST-11 complex	2007
ERR1134865	UK	Europe	B	4	1789	ST-11 complex	2001
ERR1134866	UK	Europe	C	4	11	ST-11 complex	2007
ERR1134867	UK	Europe	B	4	11	ST-11 complex	2002
ERR1134868	UK	Europe	C	4	11158	ST-11 complex	2007
ERR1134869	UK	Europe	B	4	11	ST-11 complex	2003
ERR1134870	UK	Europe	C	4	11	ST-11 complex	1999
ERR1134871	UK	Europe	B	4	11	ST-11 complex	2004
ERR1134872	UK	Europe	C	4	11	ST-11 complex	1999
ERR1134873	UK	Europe	B	4	11	ST-11 complex	2004
ERR1134874	UK	Europe	C	4	11	ST-11 complex	2002
ERR1134875	UK	Europe	B	4	11	ST-11 complex	2005
ERR1134876	UK	Europe	C	4	11	ST-11 complex	2003
ERR1134877	UK	Europe	B	4	11	ST-11 complex	2006
ERR1134878	UK	Europe	C	4	11	ST-11 complex	2007
ERR1134879	UK	Europe	B	4	11	ST-11 complex	2007
ERR1134880	UK	Europe	C	4	11	ST-11 complex	2002
ERR1134882	UK	Europe	C	4	11	ST-11 complex	2002
ERR1134884	UK	Europe	C	4	11	ST-11 complex	2002
ERR1134885	Cameroon	Africa	W	4	11	ST-11 complex	2001
ERR1134886	UK	Europe	C	4	11	ST-11 complex	2002
ERR1134888	UK	Europe	C	4	11	ST-11 complex	2002
ERR1134889	Spain	Europe	C	4	11	ST-11 complex	2001
ERR1134890	UK	Europe	C	4	11	ST-11 complex	2002
ERR1134891	Spain	Europe	C	4	11	ST-11 complex	2003
ERR1134892	UK	Europe	C	4	11	ST-11 complex	2002
ERR1134893	Spain	Europe	C	4	11	ST-11 complex	2003
ERR1134894	UK	Europe	C	4	11	ST-11 complex	2002
ERR1134895	Spain	Europe	C	4	11	ST-11 complex	2001
ERR1134896	UK	Europe	C	4	11	ST-11 complex	2002
ERR1134898	UK	Europe	C	4	11	ST-11 complex	2003
ERR1134900	UK	Europe	C	4	11	ST-11 complex	2003
ERR1134901	UK	Europe	C	4	11	ST-11 complex	1996
ERR1134902	UK	Europe	C	4	491	ST-11 complex	2008
ERR1134903	UK	Europe	C	4	11	ST-11 complex	1996
ERR1134904	UK	Europe	C	4	491	ST-11 complex	2008
ERR1134905	UK	Europe	C	4	11	ST-11 complex	1996
ERR1134906	UK	Europe	C	4	491	ST-11 complex	2008
ERR1134907	UK	Europe	C	4	11	ST-11 complex	1999
ERR1134908	UK	Europe	C	4	11	ST-11 complex	2008
ERR1134909	UK	Europe	C	4	11	ST-11 complex	1999
ERR1134910	UK	Europe	C	4	491	ST-11 complex	2008
ERR1134911	UK	Europe	C	4	11	ST-11 complex	1999
ERR1134912	UK	Europe	C	4	11	ST-11 complex	2009
ERR1134913	UK	Europe	C	4	11	ST-11 complex	1999
ERR1134914	UK	Europe	C	4	11	ST-11 complex	2009
ERR1134915	UK	Europe	C	4	11	ST-11 complex	1999
ERR1134916	UK	Europe	C	4	11	ST-11 complex	2008
ERR1134917	UK	Europe	C	4	11	ST-11 complex	1999
ERR1134918	UK	Europe	C	4	11	ST-11 complex	2008
ERR1134919	UK	Europe	C	4	11	ST-11 complex	1999
ERR1134920	UK	Europe	C	4	11	ST-11 complex	2010
ERR1134921	UK	Europe	C	4	11	ST-11 complex	1999
ERR1134922	UK	Europe	C	4	11	ST-11 complex	2009
ERR1134923	UK	Europe	C	4	11	ST-11 complex	1999
ERR1134924	UK	Europe	C	4	11	ST-11 complex	2009
ERR1134925	UK	Europe	C	4	11	ST-11 complex	1999
ERR1134926	UK [England]	Europe	C	4	11	ST-11 complex	2013
ERR1134927	UK	Europe	C	4	11	ST-11 complex	1999
ERR1134928	UK	Europe	C	4	3035	ST-11 complex	1998
ERR1134929	UK	Europe	C	4	11	ST-11 complex	1999
ERR1134930	UK	Europe	C	4	11	ST-11 complex	1998
ERR1134931	UK	Europe	C	4	11	ST-11 complex	2013
ERR1134932	UK	Europe	C	4	11	ST-11 complex	1998
ERR1134933	UK [England]	Europe	C	4	11	ST-11 complex	2014
ERR1134934	UK	Europe	C	4	11	ST-11 complex	1998
ERR1134935	UK [England]	Europe	C	4	11	ST-11 complex	2014
ERR1134936	UK	Europe	C	4	11	ST-11 complex	1998
ERR1134938	UK	Europe	C	4	11	ST-11 complex	1998
ERR1134940	UK	Europe	C	4	11	ST-11 complex	1999
ERR1134942	UK	Europe	C	4	11	ST-11 complex	1999
ERR1134943	UK	Europe	C	4	11	ST-11 complex	2003
ERR1134944	UK	Europe	C	4	11	ST-11 complex	1999
ERR1134945	UK	Europe	C	4	11	ST-11 complex	2003
ERR1134946	UK	Europe	C	4	11	ST-11 complex	1999
ERR1134948	UK	Europe	C	4	11	ST-11 complex	1999
ERR1134949	UK	Europe	C	4	4044	ST-11 complex	1996
ERR1134950	UK	Europe	C	4	11	ST-11 complex	1999
ERR1134952	UK	Europe	C	4	11	ST-11 complex	1999
ERR1134953	UK	Europe	W	4	11	ST-11 complex	1990
ERR1134954	UK	Europe	C	4	11	ST-11 complex	1999
ERR1134956	UK	Europe	C	4	11	ST-11 complex	1999
ERR1134957	UK	Europe	C	4	11	ST-11 complex	1970
ERR1134960	UK	Europe	C	4	11	ST-11 complex	2000
ERR1134962	UK	Europe	C	4	11	ST-11 complex	2000
ERR1134963	UK	Europe	B	4	11	ST-11 complex	2001
ERR1134964	UK	Europe	C	4	11	ST-11 complex	2000
ERR1134965	Norway	Europe	B	45	1349	ST-8 complex	1999
ERR1134966	UK	Europe	C	4	13244	ST-11 complex	2000
ERR1134968	UK	Europe	C	4	11	ST-11 complex	2001
ERR1134970	UK	Europe	C	4			2000
ERR1134972	UK	Europe	C	4	11	ST-11 complex	2000
ERR1134974	Ireland	Europe	C	4	11	ST-11 complex	2000
ERR1134976	UK	Europe	C	4	11	ST-11 complex	2000
ERR1134978	UK	Europe	C	4	11	ST-11 complex	2001
ERR1134980	UK	Europe	C	4	11	ST-11 complex	2001
ERR1134982	UK	Europe	C	4	11	ST-11 complex	2001
ERR1161429	UK [England]	Europe	W	4	11	ST-11 complex	2015
ERR1161434	UK [England]	Europe	W	4	11	ST-11 complex	2015
ERR1161436	UK [England]	Europe	W	4	11	ST-11 complex	2015
ERR1161437	UK	Europe	W	4	11	ST-11 complex	2015
ERR1161440	UK [England]	Europe	C	4	11	ST-11 complex	2015
ERR1161444	UK [England]	Europe	W	4	11	ST-11 complex	2015
ERR1161447	UK [England]	Europe	W	4	11	ST-11 complex	2015
ERR1161448	UK [England]	Europe	W	4	11	ST-11 complex	2015
ERR1161452	UK [England]	Europe	W	4	11	ST-11 complex	2015
ERR1161457	UK [Northern Ireland]	Europe	C	4	11	ST-11 complex	2015
ERR1161464	UK [England]	Europe	W/Y	4	11	ST-11 complex	2015
ERR1161467	UK [England]	Europe	C	4	11	ST-11 complex	2015
ERR1161474	UK [England]	Europe	W	4	11	ST-11 complex	2015
ERR1161475	UK [England]	Europe	W	4	11	ST-11 complex	2015
ERR1161477	UK [England]	Europe	W	4	11	ST-11 complex	2015
ERR1161480	UK [England]	Europe	W	4	11	ST-11 complex	2015
ERR1161482	UK [England]	Europe	C	4	11	ST-11 complex	2015
ERR1161483	UK [England]	Europe	W	4	11	ST-11 complex	2015
ERR1161487	UK [England]	Europe	W	4	11	ST-11 complex	2015
ERR1161488	UK [England]	Europe	C	4	11	ST-11 complex	2015
ERR1161489	UK [England]	Europe	W	4	11	ST-11 complex	2015
ERR1161490	UK [England]	Europe	W	4	11	ST-11 complex	2015
ERR1161491	UK [England]	Europe	W	4	11	ST-11 complex	2015
ERR1161500	UK [England]	Europe	W	4	11	ST-11 complex	2015
ERR1161501	UK [Wales]	Europe	W	4	11	ST-11 complex	2015
ERR1161502	UK [England]	Europe	W	4	11	ST-11 complex	2015
ERR1161506	UK [England]	Europe	W	4	11	ST-11 complex	2015
ERR1161508	UK [England]	Europe	W	4	11	ST-11 complex	2015
ERR1161509	UK [England]	Europe	W	4	11	ST-11 complex	2015
ERR1161510	UK [England]	Europe	W	4	11	ST-11 complex	2015
ERR1161512	UK [England]	Europe	W	4	11	ST-11 complex	2015
ERR1161514	UK [England]	Europe	W	4	11	ST-11 complex	2015
ERR1161515	UK [England]	Europe	W	4	11	ST-11 complex	2015
ERR1161517	UK [England]	Europe	W	4	11	ST-11 complex	2015
ERR1161539	UK [England]	Europe	C	4	11	ST-11 complex	2015
ERR1161540	UK [England]	Europe	W	4	11	ST-11 complex	2015
ERR1161546	UK [Wales]	Europe	W	4	11	ST-11 complex	2015
ERR1161548	UK [England]	Europe	W	4	11	ST-11 complex	2015
ERR1161551	UK [England]	Europe	W	4	11	ST-11 complex	2015
ERR1161555	UK [England]	Europe	W	4	11	ST-11 complex	2015
ERR1161557	UK [England]	Europe	W	4	11	ST-11 complex	2015
ERR1161561	UK [England]	Europe	W	4	11	ST-11 complex	2015
ERR1161563	UK [England]	Europe	W	4	11	ST-11 complex	2015
ERR1161564	UK [England]	Europe	C	4	11	ST-11 complex	2015
ERR1161567	UK [England]	Europe	W	4	11	ST-11 complex	2015
ERR1161568	UK [England]	Europe	W	4	11	ST-11 complex	2015
ERR1161569	UK [England]	Europe	W	4	11	ST-11 complex	2015
ERR1161570	UK [England]	Europe	W	4	11	ST-11 complex	2015
ERR1161571	UK [England]	Europe	W	4	11	ST-11 complex	2015
SRR11776110			W	4	11	ST-11 complex	2016
SRR11776126			W	4	11	ST-11 complex	2015
SRR12000659	New Zealand	Oceania	C	4	11	ST-11 complex	2019
SRR12000663	New Zealand	Oceania	W	4	11	ST-11 complex	2019
SRR12000664	New Zealand	Oceania	C	4	11	ST-11 complex	2019
SRR12000675	New Zealand	Oceania	W	4	14197	ST-11 complex	2019
SRR12000677	New Zealand	Oceania	W	4	14197	ST-11 complex	2019
SRR12000678	New Zealand	Oceania	C	4	11	ST-11 complex	2019
SRR12000680	New Zealand	Oceania	W	4	11	ST-11 complex	2019
SRR12000686	New Zealand	Oceania	W	4	14197	ST-11 complex	2019
SRR12000701	New Zealand	Oceania	W	4	11	ST-11 complex	2019
SRR12000702	New Zealand	Oceania	W	4	11	ST-11 complex	2019
SRR12000704	New Zealand	Oceania	C	4	11	ST-11 complex	2019
SRR12000705	New Zealand	Oceania	C	4	11	ST-11 complex	2019
SRR12000709	New Zealand	Oceania	C	4	11	ST-11 complex	2019
SRR12000722	New Zealand	Oceania	C	4	11	ST-11 complex	2019
ERR1292401	UK	Europe	W	4	11	ST-11 complex	2015
ERR1292402	UK [England]	Europe	W	4	11	ST-11 complex	2015
ERR1292404	UK [England]	Europe	W	4	11	ST-11 complex	2015
ERR1292407	UK [England]	Europe	W	4	10651	ST-11 complex	2015
ERR1292413	UK [England]	Europe	W	4	11	ST-11 complex	2015
ERR1292415	UK [England]	Europe	W	4	11	ST-11 complex	2015
ERR1292419	UK [England]	Europe	W	4	11	ST-11 complex	2015
ERR1292422	UK [Wales]	Europe	W	4	11	ST-11 complex	2015
ERR1292423	UK [England]	Europe	B	4	10651	ST-11 complex	2015
ERR1292426	UK [England]	Europe	W	4	11	ST-11 complex	2015
ERR1292427	UK [England]	Europe	W	4	11	ST-11 complex	2015
ERR1292431	UK [England]	Europe	W	4	11	ST-11 complex	2015
ERR1292432	UK [England]	Europe	C	4	11	ST-11 complex	2015
ERR1292433	UK [England]	Europe	W	4	11	ST-11 complex	2015
ERR1292434	UK [England]	Europe	W	4	11	ST-11 complex	2015
ERR1292436	UK [England]	Europe	C	4	11	ST-11 complex	2015
ERR1292437	UK [England]	Europe	W	4	11	ST-11 complex	2015
ERR1292442	UK [England]	Europe	W	4	11	ST-11 complex	2015
ERR1292445	UK [England]	Europe	W	4	11	ST-11 complex	2015
ERR1292447	UK [England]	Europe	W	4	11	ST-11 complex	2015
ERR1292448	UK [England]	Europe	C	4	11	ST-11 complex	2015
ERR1292450	UK [England]	Europe	W	4	11	ST-11 complex	2015
ERR1292453	UK [England]	Europe	W	4	11	ST-11 complex	2015
ERR1292457	UK [England]	Europe	C	4	11	ST-11 complex	2015
ERR1292458	UK [England]	Europe	W	4	11	ST-11 complex	2015
ERR1292465	UK [England]	Europe	W	4	11	ST-11 complex	2015
ERR1292466	UK [England]	Europe	W	4	11	ST-11 complex	2015
ERR1292479	UK [England]	Europe	W	4	11	ST-11 complex	2015
ERR1292480	UK [England]	Europe	W	4	11	ST-11 complex	2015
ERR1292483	UK [England]	Europe	W	4	11	ST-11 complex	2015
ERR1292486	UK [England]	Europe	W	4	11	ST-11 complex	2015
ERR1292489	UK [England]	Europe	W	4	11	ST-11 complex	2015
ERR1292494	UK [England]	Europe	W	4	11	ST-11 complex	2015
ERR1292495	UK [England]	Europe	W	4	11	ST-11 complex	2015
ERR1292497	UK [England]	Europe	W	4	10651	ST-11 complex	2015
ERR1292499	UK [England]	Europe	W	4	11	ST-11 complex	2015
ERR1292505	UK [England]	Europe	W	4	11	ST-11 complex	2015
ERR1292507	UK [Northern Ireland]	Europe	W	4			2015
SRR13407359	United States	North America	C	4	11	ST-11 complex	2006
SRR13407361	United States	North America	C	4	11	ST-11 complex	2006
SRR13407363	United States	North America	C	4	11	ST-11 complex	2008
SRR13407365	United States	North America	C	4	2724	ST-11 complex	2008
SRR13407384	United States	North America	C	4	11	ST-11 complex	2006
SRR13407389	United States	North America	C	4	11	ST-11 complex	2007
SRR13407395	United States	North America	C	4	11	ST-11 complex	2007
SRR13407403	United States	North America	C	4	11	ST-11 complex	2006
SRR13407405	United States	North America	C	4	11	ST-11 complex	2006
SRR13501233	Vietnam	Asia	-	4	11	ST-11 complex	2019
SRR13501234	Vietnam	Asia	-	4	11	ST-11 complex	2019
SRR13501236	Vietnam	Asia	-	4	11	ST-11 complex	2020
SRR13501237	Vietnam	Asia	-	4	11	ST-11 complex	2019
SRR13501239	Vietnam	Asia	-	4	11	ST-11 complex	2020
SRR13501242	Vietnam	Asia	-	4	11	ST-11 complex	2020
SRR13501245	Vietnam	Asia	-	4	11	ST-11 complex	2020
SRR13501246	Vietnam	Asia	-	4	11	ST-11 complex	2019
SRR13501249	Vietnam	Asia	-	4	11	ST-11 complex	2019
SRR13501252	Vietnam	Asia	-	4	11	ST-11 complex	2019
SRR13683866	New Zealand	Oceania	W	4	11	ST-11 complex	2019
SRR13683867	New Zealand	Oceania	W	4	4977	ST-11 complex	2019
SRR13683868	New Zealand	Oceania	W	4	11	ST-11 complex	2019
SRR13683869	New Zealand	Oceania	W	4	11	ST-11 complex	2019
SRR13683870	New Zealand	Oceania	W	4	11	ST-11 complex	2019
SRR13683871	New Zealand	Oceania	W	4	11	ST-11 complex	2019
SRR13683872	New Zealand	Oceania	W	4	11	ST-11 complex	2019
SRR13683875	New Zealand	Oceania	W	4	11	ST-11 complex	2019
SRR13683876	New Zealand	Oceania	W	4	11	ST-11 complex	2019
SRR13683877	New Zealand	Oceania	W	4	11	ST-11 complex	2019
SRR13683878	New Zealand	Oceania	W	4	11	ST-11 complex	2019
SRR13683879	New Zealand	Oceania	W	4	11	ST-11 complex	2019
SRR13683882	New Zealand	Oceania	W	4	11	ST-11 complex	2019
SRR13683883	New Zealand	Oceania	W	4			2019
SRR13683884	New Zealand	Oceania	W	4	4977	ST-11 complex	2019
SRR13683885	New Zealand	Oceania	W	4	11	ST-11 complex	2019
SRR13683886	New Zealand	Oceania	W	4	11	ST-11 complex	2019
SRR13683887	New Zealand	Oceania	W	4	11	ST-11 complex	2019
SRR13683888	New Zealand	Oceania	W	4	11	ST-11 complex	2019
SRR13683889	New Zealand	Oceania	W	4	11	ST-11 complex	2019
SRR13683890	New Zealand	Oceania	W	4	11	ST-11 complex	2019
SRR13683891	New Zealand	Oceania	W	4	11	ST-11 complex	2019
SRR13683892	New Zealand	Oceania	W	4	11	ST-11 complex	2019
SRR13683893	New Zealand	Oceania	W	4	11	ST-11 complex	2019
SRR13683894	New Zealand	Oceania	W	4	11	ST-11 complex	2019
SRR13683895	New Zealand	Oceania	W	4	11	ST-11 complex	2019
ERR1389259	UK [England]	Europe	C	4	11760	ST-11 complex	2016
ERR1389264	UK [England]	Europe	W	4	11	ST-11 complex	2016
ERR1389265	UK [England]	Europe	W	4	11	ST-11 complex	2016
ERR1389266	UK [England]	Europe	W	4	11	ST-11 complex	2016
ERR1389272	UK [England]	Europe	W	4			2016
ERR1389279	UK [England]	Europe	C	4	11	ST-11 complex	2016
ERR1389322	UK [England]	Europe	W	4	11	ST-11 complex	2016
ERR1389325	UK [England]	Europe	W	4	11	ST-11 complex	2016
ERR1389327	UK [England]	Europe	W	4	11	ST-11 complex	2016
ERR1389328	UK [England]	Europe	W	4	11	ST-11 complex	2016
ERR1389330	UK [England]	Europe	W	4	11	ST-11 complex	2016
ERR1389333	UK [England]	Europe	W	4	10651	ST-11 complex	2016
ERR1389334	UK [England]	Europe	W	4	11	ST-11 complex	2016
ERR1389335	UK [England]	Europe	-	4	11	ST-11 complex	2016
ERR1389343	UK [England]	Europe	C	4	11	ST-11 complex	2016
ERR1389345	UK [England]	Europe	W	4	10651	ST-11 complex	2016
ERR1389346	UK [England]	Europe	W	4	11	ST-11 complex	2016
ERR1389350	UK [England]	Europe	W	4	11	ST-11 complex	2016
ERR1389352	UK [England]	Europe	W	4	11	ST-11 complex	2016
ERR1389353	UK [England]	Europe	W	4	11	ST-11 complex	2016
ERR1389354	UK [England]	Europe	W	4	11	ST-11 complex	2016
ERR1389355	UK [England]	Europe	W	4	11	ST-11 complex	2016
ERR1389357	UK	Europe	W	4	11	ST-11 complex	2016
ERR1389363	UK [England]	Europe	C	4	11	ST-11 complex	2016
ERR1389364	UK [England]	Europe	C	4	11	ST-11 complex	2016
ERR1389368	UK [England]	Europe	W	4	11	ST-11 complex	2016
ERR1389372	UK [England]	Europe	W	4	11	ST-11 complex	2016
ERR1389376	UK [England]	Europe	W	4	11	ST-11 complex	2016
ERR1389377	UK [England]	Europe	W	4	10651	ST-11 complex	2016
ERR1389379	UK [England]	Europe	W	4	11	ST-11 complex	2016
ERR1389381	UK [England]	Europe	W	4	11	ST-11 complex	2016
ERR1389382	UK [England]	Europe	W	4	11	ST-11 complex	2016
ERR1389383	UK [England]	Europe	W	4	11	ST-11 complex	2016
ERR1389384	UK [England]	Europe	W	4	11	ST-11 complex	2016
ERR1389385	UK [England]	Europe	W	4	11	ST-11 complex	2016
ERR1389386	UK [England]	Europe	W	4	11	ST-11 complex	2016
ERR1389387	UK [England]	Europe	W	4	11	ST-11 complex	2016
ERR1389391	UK [England]	Europe	W	4	11	ST-11 complex	2016
ERR1389392	UK [England]	Europe	W	4	11	ST-11 complex	2016
ERR1389396	UK [England]	Europe	W	4	11	ST-11 complex	2016
ERR1389397	UK [England]	Europe	W	4	11	ST-11 complex	2016
ERR1389400	UK [England]	Europe	C	4	11	ST-11 complex	2016
ERR1389403	UK [England]	Europe	W	4	10651	ST-11 complex	2016
ERR1389406	UK [England]	Europe	W	4	11	ST-11 complex	2016
ERR1389411	UK [England]	Europe	W	4	11	ST-11 complex	2016
ERR1389412	UK [Northern Ireland]	Europe	C	4	11	ST-11 complex	2016
ERR1389416	UK [England]	Europe	W	4	11	ST-11 complex	2016
ERR1389418	UK [England]	Europe	W	4	10651	ST-11 complex	2016
ERR1389420	UK [England]	Europe	W	4	11	ST-11 complex	2016
ERR1389421	UK [England]	Europe	C	4	11	ST-11 complex	2016
ERR1389424	UK [England]	Europe	C	4	11	ST-11 complex	2016
ERR1389428	UK [England]	Europe	W	4	11	ST-11 complex	2016
ERR1389430	UK [England]	Europe	W	4	10651	ST-11 complex	2016
ERR1389439	UK [England]	Europe	W	4	11	ST-11 complex	2016
ERR1389442	UK [England]	Europe	C	4	11	ST-11 complex	2016
ERR1389454	UK [England]	Europe	W	4	11	ST-11 complex	2016
ERR1389455	UK [Wales]	Europe	W/Y	4	11	ST-11 complex	2016
ERR1389463	UK [England]	Europe	W	4	11	ST-11 complex	2016
ERR1389467	UK [England]	Europe	C	4	11	ST-11 complex	2016
ERR1447128	UK [England]	Europe	Y	4	11	ST-11 complex	2014
ERR1447162	UK [England]	Europe	W	4	10651	ST-11 complex	2014
ERR1447165	UK [England]	Europe	W	4	10651	ST-11 complex	2014
ERR1447232	UK [England]	Europe	W	4	11	ST-11 complex	2015
ERR1447244	UK [England]	Europe	W	4	11	ST-11 complex	2015
ERR1447246	UK [England]	Europe	W	4	11	ST-11 complex	2015
ERR1447262	UK [England]	Europe	W	4	11	ST-11 complex	2015
SRR14867658	United Kingdom	Europe	C	4	11	ST-11 complex	2010
ERR1517393	UK [England]	Europe	W	4	11	ST-11 complex	2014
ERR1517476	UK [England]	Europe	W	4	11	ST-11 complex	2015
ERR1517477	UK [England]	Europe	W	4	11	ST-11 complex	2015
ERR1517508	UK [England]	Europe	W	4	11	ST-11 complex	2015
ERR1517509	UK [England]	Europe	W	4	11	ST-11 complex	2015
ERR1517518	UK [England]	Europe	W	4	11	ST-11 complex	2015
ERR1517522	UK [England]	Europe	W	4	10651	ST-11 complex	2015
ERR1517536	UK [England]	Europe	W	4	11	ST-11 complex	2015
ERR1517622	UK [England]	Europe	W	4	11	ST-11 complex	2015
ERR1517632	UK [England]	Europe	W	4	11	ST-11 complex	2015
ERR1517650	UK [England]	Europe	W	4	11	ST-11 complex	2015
ERR1554036	UK [England]	Europe	W	4	11	ST-11 complex	2016
ERR1554038	UK [England]	Europe	W	4	10651	ST-11 complex	2016
ERR1554039	UK [England]	Europe	W	4	11	ST-11 complex	2016
ERR1554040	UK [England]	Europe	W	4	11	ST-11 complex	2016
ERR1554042	UK [England]	Europe	W	4	11	ST-11 complex	2016
ERR1554044	UK [England]	Europe	W	4	11	ST-11 complex	2016
ERR1554046	UK [England]	Europe	C	4	11	ST-11 complex	2016
ERR1554052	UK [England]	Europe	W	4	1287	ST-11 complex	2016
ERR1554053	UK [England]	Europe	W	4	1287	ST-11 complex	2016
ERR1554057	UK [England]	Europe	W	4	11	ST-11 complex	2016
ERR1554061	UK [England]	Europe	W	4	11	ST-11 complex	2016
ERR1554062	UK [England]	Europe	W	4	11	ST-11 complex	2016
ERR1554067	UK [England]	Europe	W	4	11	ST-11 complex	2016
ERR1554070	UK [England]	Europe	W	4	11	ST-11 complex	2016
ERR1554072	UK [England]	Europe	W	4	11	ST-11 complex	2016
ERR1554073	UK [England]	Europe	W	4	11	ST-11 complex	2016
ERR1554074	UK [England]	Europe	W	4	11	ST-11 complex	2016
ERR1554075	UK [England]	Europe	W	4	11	ST-11 complex	2016
ERR1554077	UK [England]	Europe	W	4	11	ST-11 complex	2016
ERR1554079	UK [England]	Europe	W	4	11	ST-11 complex	2016
ERR1554084	UK [England]	Europe	W	4	11	ST-11 complex	2016
ERR1554088	UK [England]	Europe	W	4	11	ST-11 complex	2016
ERR1554094	UK [England]	Europe	W	4	8621	ST-11 complex	2016
ERR1554098	UK [England]	Europe	W	4	11	ST-11 complex	2016
ERR1554099	UK [England]	Europe	W	4	11	ST-11 complex	2016
ERR1554102	UK [England]	Europe	W	4	11	ST-11 complex	2016
ERR1554105	UK [England]	Europe	W	4	11	ST-11 complex	2016
ERR1554106	UK [Northern Ireland]	Europe	W	4	11	ST-11 complex	2016
ERR1554108	UK [England]	Europe	W	4	10651	ST-11 complex	2016
ERR1554109	UK [England]	Europe	C	4	11	ST-11 complex	2016
ERR1554111	UK [England]	Europe	W	4	11	ST-11 complex	2016
ERR1554112	UK [England]	Europe	W	4	11	ST-11 complex	2016
ERR1554114	UK [England]	Europe	W	4	11	ST-11 complex	2016
ERR1554117	UK [England]	Europe	W	4	11	ST-11 complex	2016
ERR1554120	UK [England]	Europe	W	4	11	ST-11 complex	2016
ERR1554121	UK [England]	Europe	W	4	11	ST-11 complex	2016
ERR1554122	UK [England]	Europe	C	4	11	ST-11 complex	2016
ERR1554123	UK [England]	Europe	W	4	12208	ST-11 complex	2016
ERR1554135	UK [England]	Europe	W	4	11	ST-11 complex	2016
ERR1554141	UK [England]	Europe	W	4	11	ST-11 complex	2016
ERR1554145	UK [England]	Europe	W	4	11	ST-11 complex	2016
ERR1554147	UK [England]	Europe	W	4	11	ST-11 complex	2016
ERR1554149	UK [Wales]	Europe	W	4	11	ST-11 complex	2016
ERR1554150	UK [England]	Europe	W	4	11	ST-11 complex	2016
ERR1554151	UK [England]	Europe	W	4	11	ST-11 complex	2016
ERR1554152	UK [England]	Europe	C	4	11	ST-11 complex	2016
ERR1554155	UK [England]	Europe	W	4	11	ST-11 complex	2016
ERR1554159	UK [England]	Europe	W	4	11	ST-11 complex	2016
ERR1554161	UK [England]	Europe	C	4	11	ST-11 complex	2016
ERR1554170	UK [Scotland]	Europe	C	4	11	ST-11 complex	2016
ERR1554174	UK [Scotland]	Europe	C	4	11	ST-11 complex	2016
ERR1554175	UK [Scotland]	Europe	C	4	11	ST-11 complex	2016
ERR1554179	UK [England]	Europe	C	4	12227	ST-11 complex	2016
ERR1554194	UK [Northern Ireland]	Europe	W	4	11	ST-11 complex	2016
ERR1554198	UK [England]	Europe	B	4	11	ST-11 complex	2016
ERR1554230	Iceland	Europe	C	4	11	ST-11 complex	2002
ERR1554231	Iceland	Europe	C	4	11	ST-11 complex	2002
ERR1554232	Iceland	Europe	C	4	12453	ST-11 complex	2002
ERR1554233	Iceland	Europe	C	4	11	ST-11 complex	2002
ERR1554234	Iceland	Europe	C	4	11	ST-11 complex	2002
ERR1554235	Iceland	Europe	C	4	11	ST-11 complex	2002
ERR1554236	Iceland	Europe	C	4	11	ST-11 complex	2002
ERR1554237	Iceland	Europe	C	4	11	ST-11 complex	2002
ERR1554238	Iceland	Europe	C	4	11	ST-11 complex	2002
ERR1554239	Iceland	Europe	C	4	11	ST-11 complex	2002
ERR1554240	Iceland	Europe	C	4	11	ST-11 complex	2002
ERR1554241	Iceland	Europe	C	4	11	ST-11 complex	2002
ERR1554243	Iceland	Europe	C	4	11	ST-11 complex	2002
ERR1554244	Iceland	Europe	C	4	11	ST-11 complex	2003
ERR1554247	Iceland	Europe	C	4	11	ST-11 complex	2003
ERR1554252	Iceland	Europe	C	4	11	ST-11 complex	2004
ERR1554253	Iceland	Europe	C	4	11	ST-11 complex	2004
ERR1554254	Iceland	Europe	C	4	11	ST-11 complex	2004
ERR1554264	Iceland	Europe	C	4	11	ST-11 complex	2005
ERR1554270	Iceland	Europe	C	4	11	ST-11 complex	2007
ERR1600469	UK [England]	Europe	W	4	11	ST-11 complex	2015
ERR1600472	UK [England]	Europe	W	4	11	ST-11 complex	2014
ERR1600477	UK [England]	Europe	W	4	11	ST-11 complex	2015
ERR1600480	UK [England]	Europe	W	4	11	ST-11 complex	2014
ERR1600481	UK [England]	Europe	W	4	11	ST-11 complex	2014
ERR1600511	UK [England]	Europe	W	4	10651	ST-11 complex	2014
ERR1600535	UK [England]	Europe	W	4	11	ST-11 complex	2015
ERR1625850	UK [Scotland]	Europe	W	4	11	ST-11 complex	2015
ERR1625851	UK [Scotland]	Europe	W	4	11	ST-11 complex	2015
ERR1625852	UK [Scotland]	Europe	W	4	11	ST-11 complex	2015
ERR1625853	UK [Scotland]	Europe	W	4	11	ST-11 complex	2015
ERR1625854	UK [Scotland]	Europe	W	4	11	ST-11 complex	2015
ERR1625855	UK [Scotland]	Europe	W	4	11	ST-11 complex	2015
ERR1625856	UK [Scotland]	Europe	W	4	11	ST-11 complex	2015
SRR16634222	Burkina Faso	Africa	-	4	11	ST-11 complex	2017
SRR16634233	Burkina Faso	Africa	-	4	11	ST-11 complex	2017
SRR16634244	Burkina Faso	Africa	-	4	11	ST-11 complex	2017
SRR16634254	Niger	Africa	-	4	11	ST-11 complex	2019
SRR16634255	Burkina Faso	Africa	-	4	11	ST-11 complex	2017
SRR16634256	Burkina Faso	Africa	-	4	11	ST-11 complex	2017
SRR16634257	Burkina Faso	Africa	-	4			2017
SRR16634261	Burkina Faso	Africa	-	4			2019
SRR16634262	Burkina Faso	Africa	-	4	15960	ST-11 complex	2019
SRR16634269	Burkina Faso	Africa	-	4	11	ST-11 complex	2017
SRR16634286	Burkina Faso	Africa	-	4	11	ST-11 complex	2017
SRR16634304	Chad	Africa	-	4	11	ST-11 complex	2017
SRR16634317	Burkina Faso	Africa	-	4	11	ST-11 complex	2018
SRR16634321	Niger	Africa	-	4	11	ST-11 complex	2017
SRR16634340	Burkina Faso	Africa	-	4	15959	ST-11 complex	2017
SRR16634351	Burkina Faso	Africa	-	4			2018
SRR16634354	Niger	Africa	W	4	11	ST-11 complex	2017
SRR16634384	Burkina Faso	Africa	-	4	11	ST-11 complex	2017
SRR16634395	Burkina Faso	Africa	-	4	11	ST-11 complex	2017
SRR16634400	Ghana	Africa	-	4	11	ST-11 complex	2017
SRR16634401	Ghana	Africa	-	4			2017
SRR16634402	Ghana	Africa	-	4	11	ST-11 complex	2017
SRR16634403	Ghana	Africa	-	4	11	ST-11 complex	2017
SRR16634404	Ghana	Africa	-	4			2017
SRR16634407	Ghana	Africa	-	4			2017
SRR16634409	Ghana	Africa	-	4	11	ST-11 complex	2017
SRR16634410	Ghana	Africa	-	4	11	ST-11 complex	2017
SRR16634412	Ghana	Africa	-	4	11	ST-11 complex	2017
SRR16634430	Nigeria	Africa	-	4	11	ST-11 complex	2018
SRR16634439	Burkina Faso	Africa	-	4	11	ST-11 complex	2017
SRR16634450	Burkina Faso	Africa	-	4	11	ST-11 complex	2017
SRR16634451	Burkina Faso	Africa	-	4	11	ST-11 complex	2017
SRR16634461	Chad	Africa	-	4	11	ST-11 complex	2018
SRR16634473	Burkina Faso	Africa	-	4	11	ST-11 complex	2017
SRR16634474	Chad	Africa	-	4	11	ST-11 complex	2018
SRR16634476	Chad	Africa	-	4	11	ST-11 complex	2018
SRR16634498	Niger	Africa	-	4	11	ST-11 complex	2019
SRR16634502	Niger	Africa	-	4	11	ST-11 complex	2019
SRR16634505	Niger	Africa	-	4	11	ST-11 complex	2019
SRR16634508	Burkina Faso	Africa	-	4			2017
SRR16634527	Burkina Faso	Africa	-	4			2017
SRR16634528	Togo	Africa	W	4	11	ST-11 complex	2019
SRR16634529	Togo	Africa	W	4	11	ST-11 complex	2019
SRR16634535	Burkina Faso	Africa	-	4	11	ST-11 complex	2017
SRR16634546	Burkina Faso	Africa	-	4	11	ST-11 complex	2017
ERR1674757	UK [England]	Europe	W	4	11	ST-11 complex	2015
ERR1674786	UK [England]	Europe	W	4	11	ST-11 complex	2015
ERR1675925	UK [England]	Europe	W	4	11	ST-11 complex	2016
ERR1675927	UK [England]	Europe	W	4	11	ST-11 complex	2016
ERR1675929	UK [England]	Europe	W	4	11	ST-11 complex	2016
ERR1677959	UK [Scotland]	Europe	W	4	11	ST-11 complex	2014
ERR1678021	UK [Scotland]	Europe	W	4	11	ST-11 complex	2015
ERR170738	UK [England]	Europe	C	4	11	ST-11 complex	2010
ERR170741	UK [England]	Europe	W	4	11	ST-11 complex	2010
ERR170775	UK [Wales]	Europe	W	4	11	ST-11 complex	2011
ERR170783	UK [England]	Europe	B	4	11	ST-11 complex	2011
ERR170786	UK [England]	Europe	W	4	11	ST-11 complex	2011
ERR170794	UK [England]	Europe	C	4	11	ST-11 complex	2011
ERR170807	UK [England]	Europe	W	4	11	ST-11 complex	2011
ERR170822	UK [England]	Europe	B	4	3537	ST-11 complex	2011
ERR170848	UK [England]	Europe	W	4	11	ST-11 complex	2011
ERR170889	UK [England]	Europe	C	4	11	ST-11 complex	2011
ERR170919	UK [England]	Europe	C	4	11	ST-11 complex	2011
ERR170928	UK [England]	Europe	W	4	11	ST-11 complex	2011
ERR170930	UK [England]	Europe	W	4	11	ST-11 complex	2012
ERR170931	UK [England]	Europe	W	4	11	ST-11 complex	2012
ERR170932	UK	Europe	W	4	11	ST-11 complex	2012
ERR170933	UK	Europe	W	4	11	ST-11 complex	2000
ERR170939	UK [England]	Europe	W	4	11	ST-11 complex	2010
ERR171027	UK [England]	Europe	W	4	11	ST-11 complex	2010
ERR171036	UK [England]	Europe	B	4	11	ST-11 complex	2010
ERR171121	UK [England]	Europe	W	4	11	ST-11 complex	2010
ERR1717529	UK [England]	Europe	W	4	11	ST-11 complex	2016
ERR1717530	UK [England]	Europe	W	4	11	ST-11 complex	2016
ERR1717532	UK [England]	Europe	W	4	11	ST-11 complex	2016
ERR1717533	UK [England]	Europe	C	4	11	ST-11 complex	2016
ERR1717538	UK [England]	Europe	W	4	11	ST-11 complex	2016
ERR1717540	UK [England]	Europe	W	4	11	ST-11 complex	2016
ERR1717541	UK [England]	Europe	W	4	10651	ST-11 complex	2016
ERR1717542	UK [England]	Europe	W	4	10651	ST-11 complex	2016
ERR1717544	UK [England]	Europe	W	4			2016
ERR1717547	UK [England]	Europe	W	4	10215	ST-11 complex	2016
ERR1717554	UK [England]	Europe	W	4	12511	ST-11 complex	2016
ERR1717556	UK [England]	Europe	W	4	11	ST-11 complex	2016
ERR1717561	UK [England]	Europe	W	4	11	ST-11 complex	2016
ERR1717563	UK [England]	Europe	W	4	11	ST-11 complex	2016
ERR1717565	UK [England]	Europe	C	4	11	ST-11 complex	2016
ERR1717566	UK [England]	Europe	W	4	11	ST-11 complex	2016
ERR1717568	UK [England]	Europe	W	4	11	ST-11 complex	2016
ERR1717570	UK [England]	Europe	W	4	11	ST-11 complex	2016
ERR1717571	UK [England]	Europe	W	4	11	ST-11 complex	2016
ERR1717572	UK [England]	Europe	W	4	11	ST-11 complex	2016
ERR1717575	UK [England]	Europe	C	4	11	ST-11 complex	2016
ERR1717578	UK [England]	Europe	W	4	11	ST-11 complex	2016
ERR1717589	UK [England]	Europe	W	4	11	ST-11 complex	2016
ERR1717592	UK [England]	Europe	W	4	11	ST-11 complex	2016
ERR1717593	UK [England]	Europe	W	4	11	ST-11 complex	2016
ERR1717597	UK [England]	Europe	W	4	11	ST-11 complex	2016
ERR1717602	UK [England]	Europe	W	4	11	ST-11 complex	2016
ERR1717604	UK [England]	Europe	W	4	11	ST-11 complex	2016
ERR1717605	UK [England]	Europe	W	4	11	ST-11 complex	2016
ERR1717606	UK [England]	Europe	W	4	11	ST-11 complex	2016
ERR1717607	UK [England]	Europe	C	4	11	ST-11 complex	2016
ERR1717608	UK [England]	Europe	W	4	11	ST-11 complex	2016
ERR1717612	UK [England]	Europe	W	4	11	ST-11 complex	2016
ERR1717950	UK [Scotland]	Europe	W	4	11	ST-11 complex	2015
ERR1717951	UK [Scotland]	Europe	W	4	11	ST-11 complex	2015
ERR1717952	UK [Scotland]	Europe	W	4	11	ST-11 complex	2015
ERR1717953	UK [Scotland]	Europe	W	4	11	ST-11 complex	2015
ERR1717954	UK [England]	Europe	W	4	11	ST-11 complex	2016
ERR1717957	UK [England]	Europe	W	4	11	ST-11 complex	2016
ERR172547	UK [England]	Europe	W	4	11	ST-11 complex	2011
ERR172559	UK [England]	Europe	W	4	11	ST-11 complex	2011
ERR172567	UK [England]	Europe	W	4	11	ST-11 complex	2011
ERR172572	UK [England]	Europe	W	4	11	ST-11 complex	2011
ERR176042	UK [England]	Europe	W	4	11	ST-11 complex	2011
ERR1761687	UK [England]	Europe	W	4	11	ST-11 complex	2015
ERR1761693	UK [England]	Europe	W	4	11	ST-11 complex	2015
ERR1761696	UK [England]	Europe	W	4	11	ST-11 complex	2015
ERR1761700	UK [England]	Europe	W	4	11	ST-11 complex	2015
ERR1761705	UK [England]	Europe	W	4	11	ST-11 complex	2015
ERR1761717	UK [Wales]	Europe	W	4	11	ST-11 complex	2015
ERR1761784	UK [Wales]	Europe	W	4	11	ST-11 complex	2015
ERR1761823	UK [Wales]	Europe	W	4	11	ST-11 complex	2015
ERR1761832	UK [Wales]	Europe	W	4	11	ST-11 complex	2015
ERR1761843	UK [Wales]	Europe	W	4	11	ST-11 complex	2015
ERR1761847	UK [Wales]	Europe	W	4	11	ST-11 complex	2015
ERR1761900	UK [Wales]	Europe	W	4	11	ST-11 complex	2015
ERR1761915	UK [England]	Europe	W	4	11	ST-11 complex	2015
ERR1761971	UK [Wales]	Europe	W	4	11	ST-11 complex	2015
ERR1770688	UK [England]	Europe	Y	4	11	ST-11 complex	2014
ERR1770703	UK [England]	Europe	W	4	11	ST-11 complex	2015
ERR1770704	UK [England]	Europe	W	4	10651	ST-11 complex	2014
ERR1770714	UK [England]	Europe	W	4	11	ST-11 complex	2015
ERR1770720	UK [England]	Europe	W	4	11	ST-11 complex	2015
ERR1770726	UK [England]	Europe	W	4	11	ST-11 complex	2015
ERR1770733	UK [England]	Europe	W	4	11	ST-11 complex	2015
ERR1770745	UK [Wales]	Europe	W	4	11	ST-11 complex	2015
ERR1770767	UK [England]	Europe	W	4	11	ST-11 complex	2015
ERR1770776	UK [England]	Europe	W	4	11	ST-11 complex	2015
ERR1770778	UK [England]	Europe	W	4	11	ST-11 complex	2015
ERR1770803	UK [England]	Europe	W	4	10651	ST-11 complex	2014
ERR1770875	UK [England]	Europe	W	4	11	ST-11 complex	2015
ERR1770885	UK [England]	Europe	W	4	11	ST-11 complex	2015
ERR1770911	UK [England]	Europe	W	4	11	ST-11 complex	2015
ERR1770946	UK [England]	Europe	W	4	11	ST-11 complex	2015
ERR1770957	UK [England]	Europe	W	4	11	ST-11 complex	2015
ERR1770961	UK [England]	Europe	W	4	11	ST-11 complex	2015
ERR1770971	UK [England]	Europe	W	4	11	ST-11 complex	2015
ERR1771007	UK [England]	Europe	W	4	11	ST-11 complex	2015
ERR1771024	UK [England]	Europe	W	4	10651	ST-11 complex	2015
ERR1771033	UK [England]	Europe	W	4	11	ST-11 complex	2015
ERR1771043	UK [England]	Europe	W	4	11	ST-11 complex	2014
ERR1771049	UK [England]	Europe	W	4	11	ST-11 complex	2015
ERR1771052	UK [England]	Europe	W	4	11	ST-11 complex	2015
ERR1771086	UK [England]	Europe	W	4	11	ST-11 complex	2015
ERR1771134	UK [England]	Europe	W	4	11	ST-11 complex	2015
ERR1771157	UK [England]	Europe	W	4	10651	ST-11 complex	2015
ERR1771216	UK [England]	Europe	W	4	11	ST-11 complex	2015
ERR1771227	UK [England]	Europe	W	4	11	ST-11 complex	2015
ERR1863025	UK [England]	Europe	W	4	11	ST-11 complex	2015
ERR1863037	UK [England]	Europe	W	4	11	ST-11 complex	2015
ERR1863166	UK [England]	Europe	W	4	11	ST-11 complex	2015
ERR1863169	UK [England]	Europe	W	4	11	ST-11 complex	2015
ERR1865226	UK [Scotland]	Europe	W	4	11	ST-11 complex	2014
ERR1865235	UK [Scotland]	Europe	W	4	11	ST-11 complex	2014
ERR1865240	UK [Scotland]	Europe	C	4	11	ST-11 complex	2014
ERR1941240	UK [Wales]	Europe	W	4	11	ST-11 complex	2015
ERR1941299	UK [England]	Europe	W	4	11	ST-11 complex	2015
ERR1941303	UK [England]	Europe	W	4	11	ST-11 complex	2015
ERR1941319	UK [England]	Europe	W	4	11	ST-11 complex	2015
ERR1941343	UK [England]	Europe	W	4	11	ST-11 complex	2015
ERR1941345	UK [England]	Europe	W	4	11	ST-11 complex	2014
ERR1941373	UK [England]	Europe	W	4	11	ST-11 complex	2015
ERR1941388	UK [England]	Europe	W	4	11	ST-11 complex	2015
ERR1960527	UK [Scotland]	Europe	W	4	11	ST-11 complex	2016
ERR1960528	UK [Scotland]	Europe	Y	4	11	ST-11 complex	2016
ERR1960531	UK [Scotland]	Europe	W	4	11	ST-11 complex	2016
ERR1960534	UK [Scotland]	Europe	C	4	11	ST-11 complex	2016
ERR1960539	UK [Scotland]	Europe	W	4	11	ST-11 complex	2016
ERR1960544	UK [Scotland]	Europe	W	4	11	ST-11 complex	2016
ERR1960545	UK [Scotland]	Europe	W	4	11	ST-11 complex	2016
ERR1960547	UK [Scotland]	Europe	C	4	11	ST-11 complex	2016
ERR1960548	UK [Scotland]	Europe	W	4	11	ST-11 complex	2016
ERR1960554	UK [Scotland]	Europe	W	4	473	ST-11 complex	1982
ERR1960565	UK [Scotland]	Europe	B	4	11	ST-11 complex	1972
ERR1960566	UK [Scotland]	Europe	W	4	11	ST-11 complex	1974
ERR1960567	UK [Scotland]	Europe	W	4	11	ST-11 complex	1974
ERR1960568	UK [Scotland]	Europe	W	4	11	ST-11 complex	1974
ERR1960570	UK [Scotland]	Europe	W	4	473	ST-11 complex	1975
ERR1960571	UK [Scotland]	Europe	W	4	11	ST-11 complex	1975
ERR1960572	UK [Scotland]	Europe	W	4	11	ST-11 complex	1975
ERR1960574	UK [Scotland]	Europe	W	4	11	ST-11 complex	1976
ERR1960575	UK [Scotland]	Europe	W	4	473	ST-11 complex	1976
ERR1960576	UK [Scotland]	Europe	W	4	11	ST-11 complex	1976
ERR1960577	UK [Scotland]	Europe	W	4	11	ST-11 complex	1976
ERR1960578	UK [Scotland]	Europe	W	4	11	ST-11 complex	1977
ERR1960588	UK [Scotland]	Europe	C	4	11	ST-11 complex	2014
ERR1960590	UK [Scotland]	Europe	W	4	11	ST-11 complex	2014
ERR1960591	UK [Scotland]	Europe	W	4	11	ST-11 complex	2014
ERR1960594	UK [Scotland]	Europe	C	4	11	ST-11 complex	2015
ERR1960599	UK [Scotland]	Europe	W	4	11	ST-11 complex	2015
ERR1960600	UK [Scotland]	Europe	W	4	11	ST-11 complex	2015
ERR1960601	UK [Scotland]	Europe	W	4	11	ST-11 complex	2015
ERR1960602	UK [Scotland]	Europe	W	4	11	ST-11 complex	2015
ERR1960604	UK [Scotland]	Europe	W	4	11	ST-11 complex	2016
ERR1960605	UK [Scotland]	Europe	W	4	11	ST-11 complex	2016
ERR1960610	UK [Scotland]	Europe	W	4	11	ST-11 complex	2016
ERR1960611	UK [Scotland]	Europe	W	4	11	ST-11 complex	2016
ERR1960612	UK [Scotland]	Europe	W	4	11	ST-11 complex	2016
ERR1960613	UK [Scotland]	Europe	W	4	11	ST-11 complex	2016
ERR1960614	UK [Scotland]	Europe	W	4	11	ST-11 complex	2016
ERR1960615	UK [Scotland]	Europe	W	4	11	ST-11 complex	2016
ERR1960617	UK [Scotland]	Europe	W	4	11	ST-11 complex	2016
ERR1960620	UK [Scotland]	Europe	C	4	11	ST-11 complex	2016
ERR1960621	UK [Scotland]	Europe	C/W	4	11	ST-11 complex	2016
ERR1960622	UK [Scotland]	Europe	C/W	4	11	ST-11 complex	2016
ERR1994380	UK [England]	Europe	W	4	11	ST-11 complex	2017
ERR1994383	UK [England]	Europe	W	4	11	ST-11 complex	2017
ERR1994385	UK [England]	Europe	W	4	11	ST-11 complex	2016
ERR1994391	UK [England]	Europe	W	4	11	ST-11 complex	2017
ERR1994392	UK [England]	Europe	W	4	11	ST-11 complex	2016
ERR1994393	UK [England]	Europe	W	4	11	ST-11 complex	2016
ERR1994397	UK [England]	Europe	W	4	11	ST-11 complex	2017
ERR1994398	UK [England]	Europe	W	4	11	ST-11 complex	2016
ERR1994399	UK [England]	Europe	W	4	11	ST-11 complex	2016
ERR1994402	UK [England]	Europe	W	4	11	ST-11 complex	2016
ERR1994404	UK [England]	Europe	W	4	11	ST-11 complex	2017
ERR1994406	UK [England]	Europe	C	4	11	ST-11 complex	2017
ERR1994408	UK [England]	Europe	C	4	11	ST-11 complex	2016
ERR1994409	UK [England]	Europe	W	4	11	ST-11 complex	2017
ERR1994411	UK [Northern Ireland]	Europe	C	4	11	ST-11 complex	2017
ERR1994412	UK [England]	Europe	W	4	11	ST-11 complex	2016
ERR1994413	UK [England]	Europe	W	4	11	ST-11 complex	2016
ERR1994415	UK [England]	Europe	W	4	11	ST-11 complex	2016
ERR1994416	UK [England]	Europe	W	4	11	ST-11 complex	2017
ERR1994417	UK [England]	Europe	W	4	11	ST-11 complex	2016
ERR1994419	UK [Wales]	Europe	C	4	11	ST-11 complex	2017
ERR1994421	UK [England]	Europe	C	4	11	ST-11 complex	2017
ERR1994422	UK [England]	Europe	C	4	11	ST-11 complex	2016
ERR1994427	UK [England]	Europe	C	4	11	ST-11 complex	2016
ERR1994430	UK [England]	Europe	W	4	11	ST-11 complex	2016
ERR1994432	UK [England]	Europe	W	4	11	ST-11 complex	2016
ERR1994433	UK [England]	Europe	C	4	11	ST-11 complex	2016
ERR1994434	UK [England]	Europe	W	4	11	ST-11 complex	2017
ERR1994437	UK [England]	Europe	W	4	11	ST-11 complex	2016
ERR1994440	UK [England]	Europe	W	4	11	ST-11 complex	2016
ERR1994441	UK [England]	Europe	W	4	11	ST-11 complex	2017
ERR1994442	UK [England]	Europe	W	4	11	ST-11 complex	2016
ERR1994443	UK [England]	Europe	W	4	11	ST-11 complex	2017
ERR1994445	UK [England]	Europe	W	4	11	ST-11 complex	2017
ERR1994446	UK [England]	Europe	W	4	11	ST-11 complex	2016
ERR1994447	UK [England]	Europe	W	4	11	ST-11 complex	2017
ERR1994448	UK [England]	Europe	C	4	11	ST-11 complex	2016
ERR1994450	UK [England]	Europe	W	4	11	ST-11 complex	2016
ERR1994451	UK [England]	Europe	W	4	11	ST-11 complex	2017
ERR1994452	UK [England]	Europe	W	4	11	ST-11 complex	2016
ERR1994453	UK [England]	Europe	W	4	11	ST-11 complex	2017
ERR1994454	UK [England]	Europe	W	4	11	ST-11 complex	2016
ERR1994457	UK [England]	Europe	W	4	11	ST-11 complex	2016
ERR1994458	UK [England]	Europe	W	4	11	ST-11 complex	2016
ERR1994459	UK [England]	Europe	W	4	11	ST-11 complex	2016
ERR1994461	UK [England]	Europe	W	4	1287	ST-11 complex	2016
ERR1994462	UK [England]	Europe	W	4	11	ST-11 complex	2016
ERR1994467	UK [England]	Europe	W	4	11	ST-11 complex	2016
ERR1994473	UK [Wales]	Europe	W	4	11	ST-11 complex	2016
ERR1994475	UK [England]	Europe	W	4	11	ST-11 complex	2016
ERR1994480	UK [Wales]	Europe	W	4	11	ST-11 complex	2016
ERR1994482	UK [England]	Europe	W	4	11	ST-11 complex	2017
ERR1994484	UK [England]	Europe	W	4	13099	ST-11 complex	2016
ERR1994485	UK [England]	Europe	W	4	10651	ST-11 complex	2016
ERR1994486	UK [England]	Europe	W	4	11	ST-11 complex	2017
ERR1994487	UK [England]	Europe	W	4	11	ST-11 complex	2017
ERR1994488	UK [England]	Europe	W	4	11	ST-11 complex	2016
ERR1994489	UK [England]	Europe	C	4	12227	ST-11 complex	2016
ERR1994490	UK [England]	Europe	W	4	11	ST-11 complex	2016
ERR1994499	UK [England]	Europe	W	4	11	ST-11 complex	2016
ERR1994505	UK [England]	Europe	W	4	11	ST-11 complex	2017
ERR1994508	UK [England]	Europe	W	4	11	ST-11 complex	2016
ERR1994509	UK [England]	Europe	W	4	11	ST-11 complex	2016
ERR1994510	UK [England]	Europe	W	4	11	ST-11 complex	2017
ERR1994511	UK [England]	Europe	W	4	11	ST-11 complex	2017
ERR1994513	UK [England]	Europe	W	4	11	ST-11 complex	2016
ERR1994515	UK [England]	Europe	C	4	11	ST-11 complex	2017
ERR1994516	UK [England]	Europe	W	4	11	ST-11 complex	2017
ERR1994517	UK [England]	Europe	W	4	11	ST-11 complex	2016
ERR1994518	UK [England]	Europe	W	4	11	ST-11 complex	2016
ERR1994519	UK [England]	Europe	W	4	11	ST-11 complex	2016
ERR1994521	UK [England]	Europe	W	4	11	ST-11 complex	2016
ERR1994523	UK [England]	Europe	W	4	11	ST-11 complex	2016
ERR1994524	UK [Wales]	Europe	W	4	11	ST-11 complex	2016
ERR1994529	UK [England]	Europe	W	4	11	ST-11 complex	2016
ERR1994530	UK [England]	Europe	W	4	11	ST-11 complex	2016
ERR1994531	UK [England]	Europe	W	4	10651	ST-11 complex	2016
ERR1994536	UK [Northern Ireland]	Europe	W	4	11	ST-11 complex	2016
ERR1994537	UK [England]	Europe	W	4	11	ST-11 complex	2016
ERR1994543	UK [England]	Europe	W	4	11	ST-11 complex	2016
ERR1994544	UK	Europe	W	4	11	ST-11 complex	2016
ERR1994546	UK [England]	Europe	W	4	11	ST-11 complex	2017
ERR1994553	UK [England]	Europe	C	4	11	ST-11 complex	2016
ERR1994555	UK [England]	Europe	W	4	11	ST-11 complex	2016
ERR1994556	UK [Wales]	Europe	W	4	11	ST-11 complex	2017
ERR1994560	UK [Wales]	Europe	W	4	11	ST-11 complex	2017
ERR1994562	UK [Wales]	Europe	W	4	11	ST-11 complex	2017
ERR1994563	UK [England]	Europe	W	4	10651	ST-11 complex	2016
ERR1994565	UK [England]	Europe	B	4	11	ST-11 complex	2016
ERR1994566	UK [England]	Europe	W	4	11	ST-11 complex	2017
ERR1994568	UK [England]	Europe	W	4	11	ST-11 complex	2017
ERR1994573	UK [England]	Europe	W	4	11	ST-11 complex	2016
ERR1994577	UK [England]	Europe	W	4	11	ST-11 complex	2017
ERR1994580	UK [England]	Europe	W	4	11	ST-11 complex	2017
ERR1994581	UK [England]	Europe	W	4	11	ST-11 complex	2016
ERR1994582	UK [England]	Europe	W	4	11	ST-11 complex	2017
ERR1994583	UK [England]	Europe	W	4	11	ST-11 complex	2016
ERR1994584	UK [England]	Europe	W	4	11	ST-11 complex	2017
ERR1994585	UK [Wales]	Europe	W	4	11	ST-11 complex	2017
ERR1994589	UK [England]	Europe	W	4	11	ST-11 complex	2017
ERR1994594	UK [England]	Europe	W	4	11	ST-11 complex	2017
ERR1994597	UK [England]	Europe	W	4	11	ST-11 complex	2017
ERR1994601	UK [England]	Europe	W	4	11	ST-11 complex	2016
ERR1994602	UK [England]	Europe	W	4	11	ST-11 complex	2017
ERR1994609	UK [England]	Europe	W	4	11	ST-11 complex	2017
ERR1994611	UK [England]	Europe	W	4	11	ST-11 complex	2016
ERR1994615	UK [England]	Europe	W	4	11	ST-11 complex	2017
ERR1994616	UK [England]	Europe	W	4	11	ST-11 complex	2016
ERR1994617	UK [England]	Europe	W	4	11	ST-11 complex	2017
ERR1994620	UK [England]	Europe	W	4	11	ST-11 complex	2017
ERR1994621	UK [England]	Europe	W	4	11	ST-11 complex	2016
ERR1994628	UK [England]	Europe	W	4	11	ST-11 complex	2017
ERR1994630	UK [England]	Europe	W	4	11	ST-11 complex	2017
ERR1994632	UK [England]	Europe	W	4	11	ST-11 complex	2016
ERR1994634	UK [England]	Europe	W	4	11	ST-11 complex	2017
ERR1994639	UK [England]	Europe	W	4	11	ST-11 complex	2017
ERR1994640	UK [England]	Europe	W	4	11	ST-11 complex	2016
ERR1994654	UK [England]	Europe	W	4	11	ST-11 complex	2017
ERR1994662	UK [England]	Europe	B	4	12227	ST-11 complex	2017
ERR1994663	UK [England]	Europe	W	4	11	ST-11 complex	2017
ERR1994667	UK [England]	Europe	W	4	11	ST-11 complex	2017
ERR1994670	UK [England]	Europe	W	4	11	ST-11 complex	2017
ERR1994672	UK [England]	Europe	W	4	11	ST-11 complex	2017
ERR1994673	UK [England]	Europe	W	4	11	ST-11 complex	2017
ERR1994674	UK [England]	Europe	W	4	11	ST-11 complex	2017
ERR1994677	UK [England]	Europe	W	4	11	ST-11 complex	2017
ERR1994679	UK [Wales]	Europe	W	4	11	ST-11 complex	2017
ERR1994680	UK [England]	Europe	W	4	11	ST-11 complex	2017
ERR1994681	UK [England]	Europe	C	4	11	ST-11 complex	2017
ERR1994684	UK [England]	Europe	C	4	11	ST-11 complex	2017
ERR1994687	UK [Wales]	Europe	W	4	11	ST-11 complex	2017
ERR1994688	UK [England]	Europe	C	4	11	ST-11 complex	2017
ERR1994689	UK [England]	Europe	W	4	13097	ST-11 complex	2017
ERR1994690	UK [England]	Europe	C	4	11	ST-11 complex	2017
ERR1994692	UK [England]	Europe	W	4	11	ST-11 complex	2017
ERR1994693	UK [England]	Europe	W	4	11	ST-11 complex	2017
ERR1994694	UK [England]	Europe	W	4	11	ST-11 complex	2017
ERR1994696	UK [England]	Europe	W	4	11	ST-11 complex	2017
ERR1994698	UK [England]	Europe	W	4	11	ST-11 complex	2017
ERR1994699	UK [England]	Europe	W	4	11	ST-11 complex	2017
ERR1994700	UK [England]	Europe	W	4	11	ST-11 complex	2017
ERR1994704	UK [England]	Europe	W	4	11	ST-11 complex	2017
ERR1994706	UK [England]	Europe	W	4	11	ST-11 complex	2017
ERR1994710	UK [England]	Europe	C	4	11	ST-11 complex	2016
ERR1994712	UK [England]	Europe	W	4	11	ST-11 complex	2017
ERR1994713	UK [England]	Europe	C	4	11	ST-11 complex	2017
ERR1994716	UK [England]	Europe	W	4	11	ST-11 complex	2017
ERR1994717	UK [England]	Europe	W	4	11	ST-11 complex	2017
SRR2034097	United States	North America	W	4	11	ST-11 complex	2009
SRR2034098	United States	North America	W	4	11	ST-11 complex	2009
SRR2034099	United States	North America	W	4	11	ST-11 complex	2009
SRR2034100	United States	North America	W	4	11	ST-11 complex	2009
SRR2034101	United States	North America	W	4	11	ST-11 complex	2009
SRR2034102	United States	North America	W	4	11	ST-11 complex	2009
SRR2034103	United States	North America	W	4	11	ST-11 complex	2009
SRR2034104	United States	North America	W	4	11	ST-11 complex	2009
SRR2034105	United States	North America	W	4	11	ST-11 complex	2009
SRR2034106	United States	North America	W	4	11	ST-11 complex	2009
SRR2034107	United States	North America	W	4	11	ST-11 complex	2009
SRR2034108	United States	North America	W	4	11	ST-11 complex	2009
SRR2034109	United States	North America	W	4	11	ST-11 complex	2009
SRR2034110	United States	North America	W	4	11	ST-11 complex	2009
SRR2034111	United States	North America	W	4	11	ST-11 complex	2010
SRR2034112	United States	North America	W	4	11	ST-11 complex	2010
SRR2034113	United States	North America	W	4	11	ST-11 complex	2010
SRR2034114	United States	North America	W	4	11	ST-11 complex	2010
SRR2034115	United States	North America	W	4	11	ST-11 complex	2010
SRR2034116	United States	North America	W	4	11	ST-11 complex	2010
SRR2034117	United States	North America	W	4	11	ST-11 complex	2010
SRR2034118	United States	North America	W	4	11	ST-11 complex	2010
SRR2034119	United States	North America	W	4	10826	ST-11 complex	2010
SRR2034120	United States	North America	W	4	11	ST-11 complex	2010
SRR2034121	United States	North America	W	4	10826	ST-11 complex	2010
SRR2034122	United States	North America	W	4	11	ST-11 complex	2010
SRR2034123	United States	North America	W	4	11	ST-11 complex	2010
SRR2034124	United States	North America	W	4	11	ST-11 complex	2010
SRR2034125	United States	North America	W	4	11	ST-11 complex	2010
SRR2034126	United States	North America	W	4	11	ST-11 complex	2010
SRR2034127	United States	North America	W	4	11	ST-11 complex	2010
SRR2034128	United States	North America	W	4	11	ST-11 complex	2010
SRR2034129	United States	North America	W	4	11	ST-11 complex	2010
SRR2034130	United States	North America	W	4			2011
SRR2034131	United States	North America	W	4	11	ST-11 complex	2011
SRR2034132	United States	North America	W	4	11	ST-11 complex	2011
SRR2034133	United States	North America	W	4	11	ST-11 complex	2011
SRR2034134	United States	North America	W	4	11	ST-11 complex	2011
SRR2034135	United States	North America	W	4			2011
SRR2034136	United States	North America	W	4	10826	ST-11 complex	2011
SRR2034137	United States	North America	W	4	11	ST-11 complex	2011
SRR2034138	United States	North America	W	4	11	ST-11 complex	2011
SRR2034139	United States	North America	W	4	11	ST-11 complex	2011
SRR2034140	United States	North America	W	4	11	ST-11 complex	2011
SRR2034141	United States	North America	W	4	11	ST-11 complex	2011
SRR2034142	United States	North America	W	4	10826	ST-11 complex	2011
SRR2034143	United States	North America	W	4	11	ST-11 complex	2011
SRR2034144	United States	North America	W	4	11	ST-11 complex	2011
SRR2034145	United States	North America	W	4	11	ST-11 complex	2011
SRR2034146	United States	North America	W	4	11	ST-11 complex	2012
SRR2034147	United States	North America	W	4	11	ST-11 complex	2012
SRR2034148	United States	North America	W	4	11	ST-11 complex	2012
SRR2034149	United States	North America	W	4	11	ST-11 complex	2012
SRR2034150	United States	North America	-	4	11	ST-11 complex	2012
SRR2034151	United States	North America	W	4	11	ST-11 complex	2012
SRR2034152	United States	North America	W	4	11	ST-11 complex	2012
SRR2034153	United States	North America	W	4	11	ST-11 complex	2012
SRR2034154	United States	North America	W	4	11	ST-11 complex	2012
SRR2034155	United States	North America	W	4	10826	ST-11 complex	2012
SRR2034156	United States	North America	W	4	11	ST-11 complex	2012
SRR2034157	United States	North America	W	4	11	ST-11 complex	2012
SRR2034158	United States	North America	W	4	11	ST-11 complex	2012
SRR2034159	United States	North America	W	4	10826	ST-11 complex	2013
SRR2034160	United States	North America	W	4	11	ST-11 complex	2013
SRR2034161	United States	North America	W	4	11	ST-11 complex	2014
SRR2034162	United States	North America	W	4	11	ST-11 complex	2014
SRR2034163	United States	North America	W	4	11	ST-11 complex	2013
SRR2034164	United States	North America	W	4	11	ST-11 complex	2013
SRR2034165	United States	North America	W	4	10826	ST-11 complex	2014
SRR2034166	United States	North America	W	4	10826	ST-11 complex	2013
SRR2034167	United States	North America	W	4	10826	ST-11 complex	2014
SRR2034168	United States	North America	W	4	10826	ST-11 complex	2014
SRR2034169	United States	North America	W	4	10826	ST-11 complex	2014
SRR2034170	United States	North America	W	4	11	ST-11 complex	2015
ERR2113305	Ireland	Europe	C	4	11	ST-11 complex	2016
ERR2113401	Ireland	Europe	W	4	11	ST-11 complex	2017
ERR2113413	Ireland	Europe	C	4	11	ST-11 complex	2017
ERR2113461	Ireland	Europe	C	4	11	ST-11 complex	2017
ERR2113480	Ireland	Europe	W	4	11	ST-11 complex	2017
ERR2113481	Ireland	Europe	C	4	11	ST-11 complex	2017
ERR2113490	Ireland	Europe	W	4	11	ST-11 complex	2017
ERR2113492	Ireland	Europe	C	4	11	ST-11 complex	2017
ERR2113544	Ireland	Europe	C	4	11	ST-11 complex	2017
ERR2113564	Ireland	Europe	W	4	11	ST-11 complex	2017
ERR2113579	Ireland	Europe	W	4	11	ST-11 complex	2017
ERR2113587	Ireland	Europe	W	4	11	ST-11 complex	2017
ERR2113589	Ireland	Europe	C	4	11	ST-11 complex	2017
ERR2113592	Ireland	Europe	C	4	11	ST-11 complex	2017
ERR2113604	Ireland	Europe	C	4	11	ST-11 complex	2017
ERR2113606	Ireland	Europe	W	4	11	ST-11 complex	2015
ERR2113611	Ireland	Europe	C	4	11	ST-11 complex	2015
ERR2113619	Ireland	Europe	W	4	11	ST-11 complex	2015
ERR2113624	Ireland	Europe	W	4	11	ST-11 complex	2016
ERR2113627	Ireland	Europe	C	4	11	ST-11 complex	2016
ERR2113634	Ireland	Europe	C	4	11	ST-11 complex	2016
ERR2113635	Ireland	Europe	W	4	11	ST-11 complex	2016
ERR2113638	Ireland	Europe	W	4	11	ST-11 complex	2016
ERR2113639	Ireland	Europe	C	4	11	ST-11 complex	2016
ERR2113640	Ireland	Europe	C	4	11	ST-11 complex	2016
ERR2113647	Ireland	Europe	C	4	11	ST-11 complex	2016
ERR2113648	Ireland	Europe	W	4	11	ST-11 complex	2016
ERR2113651	Ireland	Europe	C	4	11	ST-11 complex	2016
ERR2113652	Ireland	Europe	C	4	11	ST-11 complex	2016
ERR2113659	Ireland	Europe	W	4	11	ST-11 complex	2016
ERR2113663	Ireland	Europe	C	4	11	ST-11 complex	2017
ERR2113664	Ireland	Europe	C	4	11	ST-11 complex	2017
ERR2113665	Ireland	Europe	W	4	10651	ST-11 complex	2017
ERR2113666	Ireland	Europe	C	4	13179	ST-11 complex	2017
ERR2113667	Ireland	Europe	C	4	11	ST-11 complex	2017
ERR2113669	Ireland	Europe	C	4	11	ST-11 complex	2017
ERR2113672	Ireland	Europe	C	4	11	ST-11 complex	2017
ERR2113673	Ireland	Europe	C	4	11	ST-11 complex	2017
ERR2113674	Ireland	Europe	C	4	11	ST-11 complex	2017
ERR2113675	Ireland	Europe	C	4	11	ST-11 complex	2017
ERR2113676	Ireland	Europe	W	4	11	ST-11 complex	2017
ERR2113678	Ireland	Europe	W	4	11	ST-11 complex	2017
ERR2113679	Ireland	Europe	C	4	11	ST-11 complex	2017
ERR2113680	Ireland	Europe	W	4	11	ST-11 complex	2017
ERR2113681	Ireland	Europe	W	4	11	ST-11 complex	2017
ERR2113682	Ireland	Europe	C	4	11	ST-11 complex	2017
ERR2139023	United Kingdom	Europe	W	4	11	ST-11 complex	2015
ERR2139024	United Kingdom	Europe	W	4	11	ST-11 complex	2015
ERR2139025	United Kingdom	Europe	W	4	11	ST-11 complex	2015
ERR2139026	United Kingdom	Europe	W	4	11	ST-11 complex	2015
ERR2139028	United Kingdom	Europe	W	4	10651	ST-11 complex	2015
ERR2139029	United Kingdom	Europe	W	4	13263	ST-11 complex	2016
ERR2139030	United Kingdom	Europe	W	4	11	ST-11 complex	2016
ERR2139031	United Kingdom	Europe	W	4	11	ST-11 complex	2016
ERR2139032	United Kingdom	Europe	W	4	11	ST-11 complex	2016
ERR2139034	United Kingdom	Europe	W	4	11	ST-11 complex	2016
ERR2139035	United Kingdom	Europe	W	4	11	ST-11 complex	2016
ERR2139036	United Kingdom	Europe	W	4	11	ST-11 complex	2016
ERR2139037	United Kingdom	Europe	W	4	11	ST-11 complex	2016
ERR2139038	United Kingdom	Europe	W	4	11	ST-11 complex	2016
ERR2139039	United Kingdom	Europe	W	4	11	ST-11 complex	2016
ERR2139040	United Kingdom	Europe	W	4	11	ST-11 complex	2016
ERR2139041	United Kingdom	Europe	W	4	11	ST-11 complex	2016
ERR2139042	United Kingdom	Europe	W	4	11	ST-11 complex	2016
ERR2139044	United Kingdom	Europe	W	4	11	ST-11 complex	2016
ERR2139045	United Kingdom	Europe	W	4	11	ST-11 complex	2016
ERR2139046	United Kingdom	Europe	W	4	11	ST-11 complex	2016
ERR2139047	United Kingdom	Europe	W	4	11	ST-11 complex	2016
ERR2139048	United Kingdom	Europe	W	4	11	ST-11 complex	2016
ERR2139049	United Kingdom	Europe	W	4	11	ST-11 complex	2016
ERR2139050	United Kingdom	Europe	W	4	11	ST-11 complex	2015
ERR2139051	United Kingdom	Europe	W	4	11	ST-11 complex	2015
ERR2139052	United Kingdom	Europe	W	4	11	ST-11 complex	2015
ERR2139054	United Kingdom	Europe	W	4	10651	ST-11 complex	2015
ERR2139055	United Kingdom	Europe	W	4	11	ST-11 complex	2015
ERR2139056	United Kingdom	Europe	W	4	11	ST-11 complex	2015
ERR2139057	United Kingdom	Europe	W	4	11	ST-11 complex	2015
ERR2139058	United Kingdom	Europe	W	4	11	ST-11 complex	2015
ERR2139059	United Kingdom	Europe	W	4	11	ST-11 complex	2015
ERR2139060	United Kingdom	Europe	W	4	11	ST-11 complex	2015
ERR2139061	United Kingdom	Europe	W	4	11	ST-11 complex	2015
ERR2139062	United Kingdom	Europe	W	4	11	ST-11 complex	2015
ERR2139063	United Kingdom	Europe	W	4	11	ST-11 complex	2015
ERR2139064	United Kingdom	Europe	W	4	11	ST-11 complex	2015
ERR2139065	United Kingdom	Europe	W	4	11	ST-11 complex	2015
ERR2139066	United Kingdom	Europe	W	4	11	ST-11 complex	2015
ERR2139067	United Kingdom	Europe	W	4	11	ST-11 complex	2015
ERR2139068	United Kingdom	Europe	W	4	11	ST-11 complex	2015
ERR2139095	United Kingdom	Europe	W	4	11	ST-11 complex	2016
ERR2139114	United Kingdom	Europe	W	4	11	ST-11 complex	2016
ERR2139134	United Kingdom	Europe	W	4	11	ST-11 complex	2016
ERR2139275	United Kingdom	Europe	-	4	11	ST-11 complex	2015
ERR2139324	United Kingdom	Europe	W	4	11	ST-11 complex	2015
ERR2139333	United Kingdom	Europe	-	4	11	ST-11 complex	2015
ERR2139334	United Kingdom	Europe	W	4	11	ST-11 complex	2015
ERR2139350	United Kingdom	Europe	W	4	11	ST-11 complex	2016
ERR2139351	United Kingdom	Europe	W	4	11	ST-11 complex	2016
ERR2139352	United Kingdom	Europe	-	4	11	ST-11 complex	2016
SRR2145882	Germany	Europe	C	4	11	ST-11 complex	1997
SRR2145977	Germany	Europe	C	4	11	ST-11 complex	2002
SRR2147009	Germany	Europe	C	4	11	ST-11 complex	1997
SRR2147033	Germany	Europe	C	4	11	ST-11 complex	2002
ERR2182141	Burkina Faso	Africa	W	4	11	ST-11 complex	2011
ERR2182143	Burkina Faso	Africa	W	4	11	ST-11 complex	2011
ERR2182144	Burkina Faso	Africa	W	4	11	ST-11 complex	2011
ERR2182151	Burkina Faso	Africa	W	4	11	ST-11 complex	2011
ERR2182152	Burkina Faso	Africa	W	4	11	ST-11 complex	2011
ERR2182155	Burkina Faso	Africa	W	4	11	ST-11 complex	2011
ERR2182157	Burkina Faso	Africa	W	4	11	ST-11 complex	2011
ERR2182158	Burkina Faso	Africa	W	4	11	ST-11 complex	2012
ERR2182159	Burkina Faso	Africa	W	4	11	ST-11 complex	2012
ERR2182160	Burkina Faso	Africa	W	4	11	ST-11 complex	2012
ERR2182163	Burkina Faso	Africa	W	4	9766	ST-11 complex	2012
ERR2182164	Burkina Faso	Africa	W	4	11	ST-11 complex	2012
ERR2182165	Burkina Faso	Africa	W	4	11	ST-11 complex	2012
ERR2182166	Burkina Faso	Africa	W	4	9766	ST-11 complex	2012
ERR2182167	Burkina Faso	Africa	W	4	11	ST-11 complex	2012
ERR2182169	Burkina Faso	Africa	W	4	11	ST-11 complex	2012
ERR2182170	Burkina Faso	Africa	W	4	11	ST-11 complex	2012
ERR2182171	Burkina Faso	Africa	W	4	11	ST-11 complex	2012
ERR2182173	Burkina Faso	Africa	W	4	11	ST-11 complex	2013
ERR2182177	Burkina Faso	Africa	W	4	11	ST-11 complex	2013
ERR2182178	Burkina Faso	Africa	W	4	11	ST-11 complex	2013
ERR2182179	Burkina Faso	Africa	W	4	11	ST-11 complex	2013
ERR2182180	Burkina Faso	Africa	W	4	11	ST-11 complex	2013
ERR2182181	Burkina Faso	Africa	W	4	11	ST-11 complex	2013
ERR2182182	Burkina Faso	Africa	W	4	11	ST-11 complex	2013
ERR2182183	Burkina Faso	Africa	W	4	11	ST-11 complex	2013
ERR2182184	Burkina Faso	Africa	W	4	11	ST-11 complex	2013
ERR2182185	Burkina Faso	Africa	W	4	11	ST-11 complex	2013
ERR2182186	Burkina Faso	Africa	W	4	11	ST-11 complex	2013
ERR2182187	Burkina Faso	Africa	W	4	11	ST-11 complex	2013
ERR2182188	Burkina Faso	Africa	W	4	11	ST-11 complex	2013
ERR2182190	Benin	Africa	W	4	11	ST-11 complex	2012
ERR2182191	Benin	Africa	W	4	11	ST-11 complex	2012
ERR2182192	Benin	Africa	-	4	11	ST-11 complex	2012
ERR2182193	Benin	Africa	W	4	11	ST-11 complex	2012
ERR2182194	Benin	Africa	W	4	11	ST-11 complex	2012
ERR2182195	Benin	Africa	W	4	11	ST-11 complex	2012
ERR2182196	Benin	Africa	W	4	9767	ST-11 complex	2012
ERR2182197	Benin	Africa	W	4	11	ST-11 complex	2012
ERR2182198	Benin	Africa	W	4	11	ST-11 complex	2012
ERR2182204	Guinea	Africa	W	4	11	ST-11 complex	2013
ERR2182205	Guinea	Africa	W	4	11	ST-11 complex	2013
ERR2182206	Guinea	Africa	W	4	11	ST-11 complex	2013
ERR2182207	Guinea	Africa	W	4	11	ST-11 complex	2013
ERR2182208	Guinea	Africa	W	4	11	ST-11 complex	2013
ERR2182209	Guinea	Africa	W	4	11	ST-11 complex	2013
ERR2182210	Guinea	Africa	W	4	11	ST-11 complex	2013
ERR2182211	Guinea	Africa	W	4	11	ST-11 complex	2013
ERR2182212	Mali	Africa	W	4	11	ST-11 complex	2011
ERR2182213	Mali	Africa	W	4	11	ST-11 complex	2011
ERR2182214	Mali	Africa	W	4	11	ST-11 complex	2011
ERR2182215	Mali	Africa	W	4	11	ST-11 complex	2011
ERR2182216	Mali	Africa	W	4	11	ST-11 complex	2011
ERR2182217	Mali	Africa	W	4	11	ST-11 complex	2011
ERR2182261	Chad	Africa	W	4	11	ST-11 complex	2011
ERR2182305	Chad	Africa	W	4	11	ST-11 complex	2012
ERR2182306	Chad	Africa	W	4	11	ST-11 complex	2012
ERR2182307	Chad	Africa	W	4	11	ST-11 complex	2012
ERR2182309	Chad	Africa	W	4	11	ST-11 complex	2012
ERR2182313	Chad	Africa	W	4	11	ST-11 complex	2012
ERR2182314	Chad	Africa	W	4	11	ST-11 complex	2012
ERR2182323	Chad	Africa	W	4	11	ST-11 complex	2012
ERR2182328	Chad	Africa	W	4	11	ST-11 complex	2013
ERR2182329	Chad	Africa	W	4	11	ST-11 complex	2013
ERR2182342	Chad	Africa	-	4	11	ST-11 complex	2013
ERR2182350	Chad	Africa	W	4	11	ST-11 complex	2013
ERR2182352	Chad	Africa	W	4	11	ST-11 complex	2014
ERR2182353	Chad	Africa	W	4	11	ST-11 complex	2015
ERR2182354	Togo	Africa	W	4	11	ST-11 complex	2014
ERR2182355	Togo	Africa	W	4	11	ST-11 complex	2014
ERR2182356	Togo	Africa	W	4	11	ST-11 complex	2014
ERR2182357	Togo	Africa	W	4	9766	ST-11 complex	2014
ERR2182358	Togo	Africa	W	4	9766	ST-11 complex	2014
ERR2182359	Togo	Africa	W	4	11	ST-11 complex	2014
ERR2182360	Togo	Africa	W	4	11	ST-11 complex	2014
ERR2182361	Togo	Africa	W	4	11	ST-11 complex	2014
ERR2182362	Togo	Africa	W	4	11	ST-11 complex	2014
ERR2182363	Togo	Africa	W	4	11	ST-11 complex	2014
ERR2182364	Togo	Africa	W	4	11	ST-11 complex	2014
ERR2182365	Togo	Africa	W	4	11	ST-11 complex	2014
ERR2182366	Togo	Africa	W	4	11	ST-11 complex	2014
ERR2182367	Togo	Africa	W	4	11	ST-11 complex	2014
ERR2182368	Togo	Africa	W	4	11	ST-11 complex	2014
ERR2182369	Togo	Africa	W	4	11	ST-11 complex	2014
ERR2182370	Togo	Africa	W	4	11	ST-11 complex	2016
ERR2182371	Togo	Africa	W	4	11	ST-11 complex	2016
ERR2182372	Togo	Africa	W	4	11	ST-11 complex	2016
ERR2182373	Togo	Africa	W	4	11	ST-11 complex	2016
ERR2182374	Togo	Africa	W	4	11	ST-11 complex	2016
ERR2182375	Togo	Africa	W	4	11	ST-11 complex	2016
ERR2182376	Togo	Africa	W	4	11	ST-11 complex	2016
ERR2182378	Togo	Africa	W	4	11	ST-11 complex	2016
ERR2182379	Togo	Africa	W	4	11	ST-11 complex	2016
ERR2182380	Togo	Africa	W	4	11	ST-11 complex	2016
ERR2182385	Togo	Africa	W	4	11	ST-11 complex	2016
ERR2182386	Togo	Africa	W	4	11	ST-11 complex	2016
ERR2182387	Togo	Africa	W	4	11	ST-11 complex	2016
ERR2182388	Togo	Africa	W	4	11	ST-11 complex	2016
ERR2182389	Togo	Africa	W	4	11	ST-11 complex	2016
ERR2182390	Togo	Africa	W	4	11	ST-11 complex	2016
ERR2182391	Togo	Africa	W	4	11	ST-11 complex	2016
ERR2182392	Togo	Africa	W	4	11	ST-11 complex	2016
ERR2182393	Togo	Africa	W	4	11	ST-11 complex	2016
ERR2182394	Togo	Africa	W	4	11	ST-11 complex	2016
ERR2182395	Togo	Africa	W	4	11	ST-11 complex	2016
ERR2182396	Togo	Africa	W	4	11	ST-11 complex	2016
ERR2182397	Togo	Africa	W	4	11	ST-11 complex	2016
ERR2182398	Togo	Africa	W	4	11	ST-11 complex	2016
ERR2182399	Togo	Africa	W	4	11	ST-11 complex	2016
ERR2182400	Togo	Africa	W	4	11	ST-11 complex	2016
ERR2182401	Togo	Africa	W	4	11	ST-11 complex	2016
ERR2182403	Togo	Africa	W	4	11	ST-11 complex	2016
ERR2182404	Togo	Africa	W	4	11	ST-11 complex	2016
ERR2182405	Togo	Africa	W	4	11	ST-11 complex	2016
ERR2182406	Togo	Africa	W	4	11	ST-11 complex	2016
ERR2182407	Togo	Africa	W	4	11	ST-11 complex	2016
ERR2182409	Togo	Africa	W	4	11	ST-11 complex	2016
ERR2182410	Togo	Africa	W	4	11	ST-11 complex	2016
ERR2182412	Togo	Africa	W	4	11	ST-11 complex	2016
ERR2182413	Togo	Africa	W	4	11	ST-11 complex	2016
ERR2182414	Togo	Africa	W	4	11	ST-11 complex	2016
ERR2182415	Togo	Africa	W	4	11	ST-11 complex	2016
ERR2188542	UK	Europe	C	4	11	ST-11 complex	2017
ERR2188543	UK	Europe	W	4	11	ST-11 complex	2017
ERR2213922	UK [England]	Europe	C	4	11	ST-11 complex	1999
ERR2213927	UK [England]	Europe	C	4	11	ST-11 complex	1999
ERR2213929	UK [England]	Europe	C	4	11	ST-11 complex	1999
ERR2213966	UK [England]	Europe	C	4	1410	ST-11 complex	1999
ERR2213985	UK [England]	Europe	C	4	11	ST-11 complex	1999
ERR2214000	UK [England]	Europe	C	4	1410	ST-11 complex	1999
ERR2214007	UK [England]	Europe	W	4	11	ST-11 complex	1999
ERR2214056	UK [England]	Europe	C	4	11	ST-11 complex	1999
ERR2214092	UK [England]	Europe	C	4	11	ST-11 complex	1999
ERR2214133	UK [England]	Europe	C	4			1999
ERR2214152	UK [England]	Europe	C	45	66	ST-8 complex	1999
ERR2214272	UK [England]	Europe	C	4	11	ST-11 complex	1999
ERR2214297	UK [England]	Europe	C	4	11	ST-11 complex	1999
ERR2214506	Togo	Africa	W	4	11	ST-11 complex	2015
ERR2214507	Togo	Africa	W	4	11	ST-11 complex	2015
ERR2214508	Togo	Africa	W	4	11	ST-11 complex	2015
ERR2214509	Togo	Africa	W	4	11	ST-11 complex	2015
ERR2214510	Togo	Africa	W	4	11	ST-11 complex	2015
ERR2214511	Togo	Africa	W	4	11	ST-11 complex	2015
ERR2214512	Togo	Africa	W	4	11	ST-11 complex	2015
ERR2214513	Togo	Africa	W	4	11	ST-11 complex	2015
ERR2214514	Togo	Africa	W	4	11	ST-11 complex	2015
ERR2214515	Togo	Africa	W	4	11	ST-11 complex	2015
ERR2214516	Togo	Africa	W	4	11	ST-11 complex	2015
ERR2214517	Togo	Africa	W	4	11	ST-11 complex	2015
ERR2215333	Ethiopia	Africa	W	4	11	ST-11 complex	2014
ERR2215334	Ethiopia	Africa	W	4	11	ST-11 complex	2014
ERR2215347	Ethiopia	Africa	W	4	11	ST-11 complex	2014
ERR2215348	Ethiopia	Africa	W	4	11	ST-11 complex	2014
ERR2215351	Ethiopia	Africa	W	4	11	ST-11 complex	2014
ERR2215352	Ethiopia	Africa	W	4	11	ST-11 complex	2014
ERR2215361	Ethiopia	Africa	W	4	11	ST-11 complex	2014
ERR2215362	Ethiopia	Africa	W	4	11	ST-11 complex	2014
ERR2215390	Ethiopia	Africa	W	4	7849	ST-11 complex	2014
ERR2215391	Ethiopia	Africa	W	4	7849	ST-11 complex	2014
ERR2215418	Ethiopia	Africa	W	4	11	ST-11 complex	2014
ERR2220010	UK [England]	Europe	W	4	11	ST-11 complex	2015
ERR2258894	Ireland	Europe	C	4	11	ST-11 complex	2001
ERR2258896	Ireland	Europe	C	4	11	ST-11 complex	2002
ERR2258897	Ireland	Europe	C	4			2004
ERR2258899	Ireland	Europe	C	4	11	ST-11 complex	2005
ERR2258901	Ireland	Europe	C	4	11	ST-11 complex	2005
ERR2258903	Ireland	Europe	C	4	11	ST-11 complex	2005
ERR2258906	Ireland	Europe	C	4	11	ST-11 complex	2006
ERR2258908	Ireland	Europe	C	4	11	ST-11 complex	2006
ERR2258910	Ireland	Europe	C	4	11	ST-11 complex	2006
ERR2258912	Ireland	Europe	C	4	11	ST-11 complex	2008
ERR2258913	Ireland	Europe	C	4	11	ST-11 complex	2009
ERR2258915	Ireland	Europe	C	4	11	ST-11 complex	2009
ERR2258916	Ireland	Europe	C	4	11	ST-11 complex	2017
ERR2258919	Ireland	Europe	C	4	11	ST-11 complex	2000
ERR2258922	Ireland	Europe	C	4	11	ST-11 complex	1999
ERR2258924	Ireland	Europe	C	4	11	ST-11 complex	1999
ERR2258925	Ireland	Europe	W	4	11	ST-11 complex	2017
ERR2258926	Ireland	Europe	C	4	11	ST-11 complex	1999
ERR2258928	Ireland	Europe	C	4	11	ST-11 complex	1998
ERR2258929	Ireland	Europe	C	4	11	ST-11 complex	2001
ERR2258931	Ireland	Europe	C	4	11	ST-11 complex	2001
ERR2258933	Ireland	Europe	C	4	11	ST-11 complex	2000
ERR2258935	Ireland	Europe	C	4	11	ST-11 complex	2000
ERR2258937	Ireland	Europe	W	4	11	ST-11 complex	2017
ERR2258938	Ireland	Europe	C	4	11	ST-11 complex	2000
ERR2258940	Ireland	Europe	C	4	11	ST-11 complex	2000
ERR2258942	Ireland	Europe	C	4	11	ST-11 complex	2000
ERR2258944	Ireland	Europe	C	4	11	ST-11 complex	1999
ERR2258945	Ireland	Europe	C	4	11	ST-11 complex	2003
ERR2258952	Ireland	Europe	W	4	10651	ST-11 complex	2017
ERR2258953	Ireland	Europe	C	4	11	ST-11 complex	2017
ERR2258954	Ireland	Europe	C	4	11	ST-11 complex	1998
ERR2258956	Ireland	Europe	C	4	11	ST-11 complex	1998
ERR2258958	Ireland	Europe	C	4	11	ST-11 complex	1998
ERR2258960	Ireland	Europe	C	4	11	ST-11 complex	1998
ERR2258961	Ireland	Europe	C	4	11	ST-11 complex	1998
ERR2258963	Ireland	Europe	C	4	11	ST-11 complex	1998
ERR2258965	Ireland	Europe	C	4	11	ST-11 complex	1997
ERR2258967	Ireland	Europe	C	4	11	ST-11 complex	1997
ERR2258970	Ireland	Europe	C	4	11	ST-11 complex	1997
ERR2258972	Ireland	Europe	C	4	11	ST-11 complex	1997
ERR2258974	Ireland	Europe	C	4	13990	ST-11 complex	1997
ERR2258976	Ireland	Europe	C	4			1997
ERR2258977	Ireland	Europe	C	4			2001
ERR2258979	Ireland	Europe	C	4	11	ST-11 complex	2001
ERR2258981	Ireland	Europe	C	45	8	ST-8 complex	2000
ERR2258991	Ireland	Europe	C	4	11	ST-11 complex	2017
ERR2258994	Ireland	Europe	C	4	11	ST-11 complex	2017
ERR2259006	Ireland	Europe	C	4	11	ST-11 complex	2017
ERR2259012	Ireland	Europe	C	4	11	ST-11 complex	2017
ERR2259045	Ireland	Europe	W	4	11	ST-11 complex	2017
ERR2259047	Ireland	Europe	C	4	11	ST-11 complex	2002
ERR2259048	Ireland	Europe	C	4	11	ST-11 complex	2017
ERR2259050	Ireland	Europe	C	4	11	ST-11 complex	2002
ERR2259057	Ireland	Europe	C	4	11	ST-11 complex	2017
ERR2259061	Ireland	Europe	C	4	11	ST-11 complex	2002
ERR2259063	Ireland	Europe	C	4	11	ST-11 complex	2003
ERR2259066	Ireland	Europe	W	4	10651	ST-11 complex	2017
ERR2259068	Ireland	Europe	W	4	10651	ST-11 complex	2017
ERR237375	UK	Europe	B	45	153	ST-8 complex	1998
ERR237376	UK	Europe	B	45	153	ST-8 complex	1998
ERR2619192	UK [England]	Europe	W	4	11	ST-11 complex	2017
ERR2619193	UK [England]	Europe	W	4	11	ST-11 complex	2017
ERR2619197	UK [England]	Europe	W	4	11	ST-11 complex	2017
ERR2619200	UK [England]	Europe	W	4	11	ST-11 complex	2017
ERR2619201	UK [England]	Europe	W	4	11	ST-11 complex	2017
ERR2619203	UK [England]	Europe	W	4	11	ST-11 complex	2017
ERR2619205	UK [England]	Europe	W	4	11	ST-11 complex	2017
ERR2619206	UK [England]	Europe	W	4	11	ST-11 complex	2017
ERR2619209	UK	Europe	W	4	13750	ST-11 complex	2016
ERR2619210	UK [England]	Europe	W	4	11	ST-11 complex	2017
ERR2619212	UK [Wales]	Europe	W	4	11	ST-11 complex	2017
ERR2619213	UK [England]	Europe	W	4	11	ST-11 complex	2017
ERR2619215	UK [England]	Europe	C	4	11	ST-11 complex	2017
ERR2619216	UK [England]	Europe	C	4	11	ST-11 complex	2017
ERR2619220	UK [England]	Europe	W	4	11	ST-11 complex	2017
ERR2619221	UK	Europe	W	4	10651	ST-11 complex	2018
ERR2619226	UK [England]	Europe	W	4	11	ST-11 complex	2018
ERR2619227	UK [England]	Europe	W	4	11	ST-11 complex	2017
ERR2619233	UK [England]	Europe	C	4	11	ST-11 complex	2017
ERR2619235	UK [England]	Europe	W	4	11	ST-11 complex	2017
ERR2619236	UK [England]	Europe	C	4	11	ST-11 complex	2017
ERR2619237	UK [England]	Europe	W	4	11	ST-11 complex	2017
ERR2619238	UK [England]	Europe	W	4	11	ST-11 complex	2017
ERR2619239	UK [England]	Europe	W	4	11	ST-11 complex	2018
ERR2619240	UK [England]	Europe	W	4	11	ST-11 complex	2017
ERR2619245	UK [England]	Europe	W	4	11	ST-11 complex	2017
ERR2619249	UK [England]	Europe	W	4	11	ST-11 complex	2018
ERR2619250	UK [Wales]	Europe	W	4	11	ST-11 complex	2017
ERR2619251	UK [England]	Europe	W	4	11	ST-11 complex	2017
ERR2619253	UK [Wales]	Europe	W	4	11	ST-11 complex	2017
ERR2619260	UK [England]	Europe	W	4	11	ST-11 complex	2017
ERR2619261	UK [England]	Europe	W	4	11	ST-11 complex	2018
ERR2619262	UK [England]	Europe	W	4	11	ST-11 complex	2017
ERR2619263	UK [England]	Europe	C	4	11	ST-11 complex	2017
ERR2619267	UK [England]	Europe	W	4	11	ST-11 complex	2017
ERR2619279	UK [England]	Europe	W	4	11	ST-11 complex	2018
ERR2619280	UK [England]	Europe	W	4	11	ST-11 complex	2017
ERR2619283	UK [England]	Europe	C	4	11	ST-11 complex	2017
ERR2619290	UK [England]	Europe	W	4	11	ST-11 complex	2017
ERR2619293	UK [England]	Europe	W	4	11	ST-11 complex	2017
ERR2619297	UK [England]	Europe	W	4	11	ST-11 complex	2017
ERR2619298	UK [England]	Europe	C	4	11	ST-11 complex	2017
ERR2619299	Turkey	Europe	W	4	11	ST-11 complex	2014
ERR2619304	Turkey	Europe	W	4	11	ST-11 complex	2014
ERR2619305	UK [England]	Europe	W	4	11	ST-11 complex	2017
ERR2619309	Turkey	Europe	W	4	11	ST-11 complex	2014
ERR2619311	UK [England]	Europe	W	4	11	ST-11 complex	2018
ERR2619319	UK [England]	Europe	W	4	11	ST-11 complex	2018
ERR2619320	UK [England]	Europe	W	4	11	ST-11 complex	2017
ERR2619322	UK [England]	Europe	W	4	11	ST-11 complex	2017
ERR2619323	UK [England]	Europe	W	4	11	ST-11 complex	2017
ERR2619324	UK [England]	Europe	W	4	11	ST-11 complex	2018
ERR2619329	UK [England]	Europe	W	4	11	ST-11 complex	2018
ERR2619330	UK [England]	Europe	W	4	11	ST-11 complex	2017
ERR2619333	UK [England]	Europe	W	4	11	ST-11 complex	2017
ERR2619337	UK [Wales]	Europe	W	4	11	ST-11 complex	2017
ERR2619340	UK [England]	Europe	W	4	11	ST-11 complex	2017
ERR2619342	UK [England]	Europe	W	4	11	ST-11 complex	2017
ERR2619344	Turkey	Europe	Y	4	11	ST-11 complex	2014
ERR2619346	UK [England]	Europe	C	4	11	ST-11 complex	2018
ERR2619347	UK [England]	Europe	W	4	11	ST-11 complex	2017
ERR2619348	UK [England]	Europe	W	4	11	ST-11 complex	2017
ERR2619354	UK [England]	Europe	W	4	11	ST-11 complex	2018
ERR2619355	UK [England]	Europe	W	4	11	ST-11 complex	2017
ERR2619356	UK [England]	Europe	W	4	11	ST-11 complex	2017
ERR2619358	UK [England]	Europe	W	4	11	ST-11 complex	2017
ERR2619366	UK [England]	Europe	W	4	11	ST-11 complex	2017
ERR2619367	Turkey	Europe	W	4	11	ST-11 complex	2015
ERR2619368	UK [England]	Europe	W	4	11	ST-11 complex	2017
ERR2619371	UK [England]	Europe	W	4	11	ST-11 complex	2017
ERR2619372	UK [England]	Europe	W	4	11	ST-11 complex	2017
ERR2619374	UK [England]	Europe	W	4	11	ST-11 complex	2017
ERR2619375	UK	Europe	W	4	11	ST-11 complex	2017
ERR2619376	UK [England]	Europe	W	4	11	ST-11 complex	2018
ERR2619377	UK [England]	Europe	W	4	11	ST-11 complex	2017
ERR2619378	UK [England]	Europe	W	4	11	ST-11 complex	2017
ERR2619379	UK [England]	Europe	W	4	11	ST-11 complex	2017
ERR2619383	UK [England]	Europe	C	4	11	ST-11 complex	2017
ERR2619384	UK [England]	Europe	W	4	11	ST-11 complex	2017
ERR2619393	Turkey	Europe	W	4	11	ST-11 complex	2017
ERR2619394	UK [England]	Europe	W	4	11	ST-11 complex	2017
ERR2619398	UK [England]	Europe	W	4	11	ST-11 complex	2018
ERR2619401	UK [England]	Europe	W	4	11	ST-11 complex	2017
ERR2619402	UK [England]	Europe	W	4	11	ST-11 complex	2017
ERR2619404	UK [England]	Europe	W	4	11	ST-11 complex	2018
ERR2619410	UK [England]	Europe	W	4	10651	ST-11 complex	2018
ERR2619411	UK [England]	Europe	W	4	11	ST-11 complex	2017
ERR2619412	UK [England]	Europe	C	4	11	ST-11 complex	2017
ERR2619413	UK [England]	Europe	W	4	11	ST-11 complex	2017
ERR2619417	UK [England]	Europe	W	4	11	ST-11 complex	2017
ERR2619418	UK [England]	Europe	W	4	11	ST-11 complex	2018
ERR2619421	UK [England]	Europe	W	4	11	ST-11 complex	2017
ERR2619424	UK [England]	Europe	W	4	11	ST-11 complex	2018
ERR2619426	UK [England]	Europe	W	4	11	ST-11 complex	2017
ERR2619432	UK [England]	Europe	W	4	11	ST-11 complex	2017
ERR2619434	UK [England]	Europe	W	4	11	ST-11 complex	2017
ERR2619439	UK [England]	Europe	W	4	11	ST-11 complex	2018
ERR2619440	UK [England]	Europe	W	4	11	ST-11 complex	2017
ERR2619443	UK [England]	Europe	W	4	11	ST-11 complex	2017
ERR2619444	UK [England]	Europe	W	4	11	ST-11 complex	2017
ERR2619445	UK [England]	Europe	W	4	11	ST-11 complex	2018
ERR2619449	UK [England]	Europe	W	4	11	ST-11 complex	2017
ERR2619450	UK [England]	Europe	W	4	11	ST-11 complex	2017
ERR2619451	UK [England]	Europe	W	4	11	ST-11 complex	2018
ERR2619453	UK [England]	Europe	W	4	11	ST-11 complex	2017
ERR2619456	UK [England]	Europe	W	4	11	ST-11 complex	2017
ERR2619464	UK [England]	Europe	C	4	11	ST-11 complex	2017
ERR2619470	UK [England]	Europe	C	4	11	ST-11 complex	2017
ERR2619473	UK [England]	Europe	W	4	11	ST-11 complex	2017
ERR2619476	UK [Wales]	Europe	C	4	11	ST-11 complex	2017
ERR2619478	UK [England]	Europe	W	4	11	ST-11 complex	2017
ERR2619481	UK [England]	Europe	W	4	13720	ST-11 complex	2017
ERR2619485	UK [England]	Europe	W	4	11	ST-11 complex	2017
ERR2619492	UK [England]	Europe	W	4	11	ST-11 complex	2017
ERR2619493	UK [England]	Europe	C	4	11	ST-11 complex	2017
ERR2619498	UK [England]	Europe	W	4	11	ST-11 complex	2018
ERR2619501	UK [England]	Europe	W	4	11	ST-11 complex	2017
ERR2619515	UK [England]	Europe	W	4	12511	ST-11 complex	2017
ERR2619520	UK [England]	Europe	C	4	11	ST-11 complex	2017
ERR2619524	UK [England]	Europe	W	4	11	ST-11 complex	2017
ERR2619525	UK [England]	Europe	W	4	11	ST-11 complex	2017
ERR2619528	UK [England]	Europe	W	4	11	ST-11 complex	2018
ERR2619531	UK [England]	Europe	W	4	11	ST-11 complex	2018
ERR2619532	UK [England]	Europe	W	4	11	ST-11 complex	2017
ERR2619537	UK [England]	Europe	W	4	10651	ST-11 complex	2017
ERR2619541	UK [England]	Europe	W	4	11	ST-11 complex	2018
ERR2619543	UK [England]	Europe	W	4	11	ST-11 complex	2017
ERR2619546	UK [England]	Europe	W	4	11	ST-11 complex	2018
ERR2619547	UK [England]	Europe	C	4	11	ST-11 complex	2017
ERR2619551	UK	Europe	-	4	11	ST-11 complex	2017
ERR2619552	UK [England]	Europe	W	4	11	ST-11 complex	2017
ERR2619553	UK [England]	Europe	W	4	11	ST-11 complex	2018
ERR2619554	UK [England]	Europe	W	4	11	ST-11 complex	2017
ERR2619555	UK [England]	Europe	W	4	11	ST-11 complex	2017
ERR2619562	UK [England]	Europe	C	4	11	ST-11 complex	2017
ERR2619567	UK [England]	Europe	W	4	11	ST-11 complex	2017
ERR2619568	UK [England]	Europe	C	4	11	ST-11 complex	2018
ERR2619570	UK [England]	Europe	W	4	10651	ST-11 complex	2017
ERR2619571	UK [England]	Europe	W	4	11	ST-11 complex	2018
ERR2619573	UK [England]	Europe	W	4	11	ST-11 complex	2017
ERR2619574	UK	Europe	W	4	11	ST-11 complex	2017
ERR2619575	UK [England]	Europe	W	4	11	ST-11 complex	2017
ERR2619576	UK [England]	Europe	W	4	11	ST-11 complex	2018
ERR2619577	UK [England]	Europe	W	4	11	ST-11 complex	2017
ERR2619580	UK [Wales]	Europe	W	4	11	ST-11 complex	2017
ERR2619582	UK [England]	Europe	W	4	11	ST-11 complex	2017
ERR2619585	UK [England]	Europe	C	4	11	ST-11 complex	2017
ERR2619587	UK [England]	Europe	W	4	11	ST-11 complex	2017
ERR2619589	UK [England]	Europe	W	4	10651	ST-11 complex	2017
ERR2619595	UK [England]	Europe	W	4	11	ST-11 complex	2017
ERR2619597	UK [England]	Europe	W	4	11	ST-11 complex	2017
ERR2619600	UK [England]	Europe	C	4	11	ST-11 complex	2017
ERR2619602	UK [England]	Europe	W	4	11	ST-11 complex	2017
ERR2619604	UK [England]	Europe	W	4	11	ST-11 complex	2017
ERR2619605	UK [England]	Europe	W	4	11	ST-11 complex	2017
ERR2619607	UK [England]	Europe	C	4	11	ST-11 complex	2017
ERR2619611	UK [England]	Europe	W	4	11	ST-11 complex	2018
ERR2619613	UK [England]	Europe	W	4	11	ST-11 complex	2017
ERR2619615	UK [England]	Europe	C	4	11	ST-11 complex	2017
ERR2619622	UK [England]	Europe	C	4	11	ST-11 complex	2017
ERR2619631	UK [Northern Ireland]	Europe	C	4	11	ST-11 complex	2017
ERR2619632	UK	Europe	W	4	11	ST-11 complex	2016
ERR2619635	UK [England]	Europe	W	4	11	ST-11 complex	2017
ERR2619638	UK [England]	Europe	W	4	11	ST-11 complex	2018
ERR2619642	UK [England]	Europe	W	4	11	ST-11 complex	2017
ERR2619645	UK [England]	Europe	W	4	13729	ST-11 complex	2017
ERR2619648	UK [England]	Europe	W	4	11	ST-11 complex	2018
ERR2619650	UK [England]	Europe	W	4	11	ST-11 complex	2017
ERR2619651	UK [England]	Europe	W	4	11	ST-11 complex	2018
ERR2619652	UK [England]	Europe	W	4	10651	ST-11 complex	2017
ERR2619654	UK [England]	Europe	C	4	11	ST-11 complex	2017
ERR2619656	UK [England]	Europe	W	4	10651	ST-11 complex	2018
ERR2619660	UK [Wales]	Europe	W	4	11	ST-11 complex	2017
ERR2619668	UK [England]	Europe	W	4	11	ST-11 complex	2017
ERR2619671	UK [England]	Europe	C	4	13731	ST-11 complex	2018
ERR2619679	UK [England]	Europe	W	4	3419	ST-11 complex	2017
ERR2619680	UK [England]	Europe	C	4	11	ST-11 complex	2017
ERR2619683	UK [England]	Europe	W	4	11	ST-11 complex	2018
ERR2619684	UK [Wales]	Europe	W	4	11	ST-11 complex	2017
ERR2619685	UK [England]	Europe	W	4	11	ST-11 complex	2017
ERR2619686	UK [England]	Europe	W	4	11	ST-11 complex	2017
ERR2744292	UK [England]	Europe	W	4	11	ST-11 complex	2018
ERR2744293	UK [England]	Europe	W	4	13920	ST-11 complex	2018
ERR2744294	UK [England]	Europe	W	4	11	ST-11 complex	2018
ERR2744295	UK [England]	Europe	W	4	11	ST-11 complex	2018
ERR278633	UK [England]	Europe	W	4	11	ST-11 complex	2012
ERR278645	UK [England]	Europe	C	4	11	ST-11 complex	2012
ERR278679	UK [England]	Europe	W	4	11	ST-11 complex	2012
ERR278686	UK [Wales]	Europe	W	4	11	ST-11 complex	2012
ERR2820679	UK	Europe	W	4	11	ST-11 complex	2014
ERR2820702	UK	Europe	W	4	11	ST-11 complex	2014
ERR2820707	UK [England]	Europe	C	4	11	ST-11 complex	2018
ERR2820708	UK [England]	Europe	C	4	11	ST-11 complex	2018
ERR2820709	UK [England]	Europe	C	4	11	ST-11 complex	2018
ERR2820710	UK [England]	Europe	C	4	13919	ST-11 complex	2018
ERR2820711	UK [England]	Europe	C	4	11	ST-11 complex	2018
ERR2820712	UK [England]	Europe	C	4	11	ST-11 complex	2018
ERR2820958	UK [England]	Europe	C	4	11	ST-11 complex	2018
ERR2820959	UK [England]	Europe	C	4	11	ST-11 complex	2018
ERR2847381	Ethiopia	Africa	W	4	11	ST-11 complex	2014
ERR2847400	Ethiopia	Africa	W	4	11	ST-11 complex	2014
ERR2847433	Ethiopia	Africa	W	4	11	ST-11 complex	2014
ERR2847438	Ethiopia	Africa	W	4	11	ST-11 complex	2014
ERR2847443	Ethiopia	Africa	W	4	11	ST-11 complex	2014
ERR2847487	Ethiopia	Africa	W	4	11	ST-11 complex	2014
ERR2847560	Ethiopia	Africa	W	4	11	ST-11 complex	2014
ERR2847566	Ethiopia	Africa	W	4	11	ST-11 complex	2014
ERR2847607	Ethiopia	Africa	W	4	11	ST-11 complex	2014
ERR2847633	Ethiopia	Africa	W	4	11	ST-11 complex	2014
ERR2847658	Ethiopia	Africa	W	4	7849	ST-11 complex	2014
ERR2847670	Ethiopia	Africa	W	4	11	ST-11 complex	2014
ERR2847677	Ethiopia	Africa	W	4	11	ST-11 complex	2014
ERR2847688	Ethiopia	Africa	W	4	11	ST-11 complex	2014
ERR2847689	Ethiopia	Africa	W	4	11	ST-11 complex	2014
ERR2847706	Ethiopia	Africa	W	4	11	ST-11 complex	2014
ERR2847715	Ethiopia	Africa	W	4	11	ST-11 complex	2014
ERR2847746	Ethiopia	Africa	W	4	11	ST-11 complex	2014
ERR2847753	Ethiopia	Africa	W	4	11	ST-11 complex	2014
ERR2847763	Ethiopia	Africa	W	4	11	ST-11 complex	2014
ERR2847773	Ethiopia	Africa	W	4	11	ST-11 complex	2014
ERR2847774	Ethiopia	Africa	W	4	11	ST-11 complex	2014
ERR2847777	Ethiopia	Africa	W	4	11	ST-11 complex	2014
ERR2847788	Ethiopia	Africa	W	4	11	ST-11 complex	2014
ERR2847793	Ethiopia	Africa	W	4	11	ST-11 complex	2014
ERR2847800	Ethiopia	Africa	W	4	11	ST-11 complex	2014
ERR2847806	Ethiopia	Africa	W	4	11	ST-11 complex	2014
ERR294389	Malta	Europe	C	4	11	ST-11 complex	2011
ERR294400	UK [England]	Europe	C	4	11	ST-11 complex	2011
ERR294407	UK [Wales]	Europe	W	4	11	ST-11 complex	2011
ERR294410	UK [England]	Europe	W	4	11	ST-11 complex	2011
ERR294412	UK [England]	Europe	C	4	11	ST-11 complex	2011
ERR294418	UK [Wales]	Europe	W	4	11	ST-11 complex	2011
ERR294420	UK [England]	Europe	W	4	11	ST-11 complex	2011
ERR294436	UK [England]	Europe	C	4	11	ST-11 complex	2011
ERR294441	UK [England]	Europe	B	4	11	ST-11 complex	2011
ERR294457	UK [England]	Europe	C	4	11	ST-11 complex	2011
ERR294460	UK [England]	Europe	C	4	11	ST-11 complex	2011
ERR3094358	United Kingdom	Europe	W	4	11	ST-11 complex	2015/2016
ERR3094359	United Kingdom	Europe	W	4	11	ST-11 complex	2015/2016
ERR3094360	United Kingdom	Europe	W	4	11	ST-11 complex	2015/2016
ERR3094361	United Kingdom	Europe	W	4	11	ST-11 complex	2015/2016
ERR3094362	United Kingdom	Europe	W	4	11	ST-11 complex	2015/2016
ERR3094364	United Kingdom	Europe	W	4	11	ST-11 complex	2015/2016
ERR3094366	United Kingdom	Europe	W	4	11	ST-11 complex	2015/2016
ERR3094368	United Kingdom	Europe	W	4	11	ST-11 complex	2015/2016
ERR3094370	United Kingdom	Europe	W	4	11	ST-11 complex	2015/2016
ERR3094372	United Kingdom	Europe	W	4	11	ST-11 complex	2015/2016
ERR3094376	United Kingdom	Europe	W	4	11	ST-11 complex	2015/2016
ERR3094378	United Kingdom	Europe	W	4	11	ST-11 complex	2015/2016
ERR3094380	United Kingdom	Europe	W	4	11	ST-11 complex	2015/2016
ERR3094382	United Kingdom	Europe	W	4	11	ST-11 complex	2015/2016
ERR3094384	United Kingdom	Europe	W	4	11	ST-11 complex	2015/2016
ERR3094386	United Kingdom	Europe	W	4	11	ST-11 complex	2015/2016
ERR3094388	United Kingdom	Europe	W	4	11	ST-11 complex	2015/2016
ERR3094390	United Kingdom	Europe	W	4	11	ST-11 complex	2015/2016
ERR3094410	United Kingdom	Europe	W	4	11	ST-11 complex	2015/2016
ERR3094412	United Kingdom	Europe	W	4	11	ST-11 complex	2015/2016
ERR3094414	United Kingdom	Europe	W	4	11	ST-11 complex	2015/2016
ERR3094416	United Kingdom	Europe	W	4	11	ST-11 complex	2015/2016
ERR3094418	United Kingdom	Europe	W	4	11	ST-11 complex	2015/2016
ERR3094420	United Kingdom	Europe	W	4	11	ST-11 complex	2015/2016
ERR3094422	United Kingdom	Europe	W	4	11	ST-11 complex	2015/2016
ERR3094424	United Kingdom	Europe	W	4	11	ST-11 complex	2015/2016
ERR3094426	United Kingdom	Europe	W	4	11	ST-11 complex	2015/2016
ERR3094428	United Kingdom	Europe	W	4	11	ST-11 complex	2015/2016
ERR3094430	United Kingdom	Europe	W	4	11	ST-11 complex	2015/2016
ERR310516	Czech Republic	Europe	B	4	3537	ST-11 complex	1984
ERR310517	Czech Republic	Europe	B	4	3537	ST-11 complex	1984
ERR310519	Czech Republic	Europe	B	4	4993	ST-11 complex	1995
ERR310520	Czech Republic	Europe	B	4	11	ST-11 complex	1995
ERR310521	Czech Republic	Europe	B	4	11	ST-11 complex	1995
ERR310522	Czech Republic	Europe	B	4	11	ST-11 complex	1995
ERR310523	Czech Republic	Europe	B	4	11	ST-11 complex	1996
ERR310524	Czech Republic	Europe	B	4	11	ST-11 complex	1996
ERR310525	Czech Republic	Europe	B	4	11	ST-11 complex	1996
ERR310526	Czech Republic	Europe	B	4	11	ST-11 complex	1996
ERR310527	Czech Republic	Europe	B	4	11	ST-11 complex	1999
ERR310528	Czech Republic	Europe	B	4	11	ST-11 complex	1999
ERR310529	Czech Republic	Europe	B	4	11	ST-11 complex	2000
ERR310530	Czech Republic	Europe	B	4	3537	ST-11 complex	2000
ERR310531	Czech Republic	Europe	B	4	11	ST-11 complex	2000
ERR310532	Czech Republic	Europe	B	4	2994	ST-11 complex	2000
ERR310533	Czech Republic	Europe	B	4	11	ST-11 complex	2001
ERR310534	Czech Republic	Europe	B	4	11	ST-11 complex	2001
ERR310536	Czech Republic	Europe	B	4	11	ST-11 complex	2002
ERR310537	Czech Republic	Europe	B	4	5756	ST-11 complex	2004
ERR310538	Czech Republic	Europe	B	4	5756	ST-11 complex	2004
ERR310539	Czech Republic	Europe	B	4	5756	ST-11 complex	2004
ERR310540	Czech Republic	Europe	B	4	11	ST-11 complex	2004
ERR310541	Czech Republic	Europe	B	4	11	ST-11 complex	2007
ERR310542	Czech Republic	Europe	B	4	11	ST-11 complex	2011
ERR310543	Czech Republic	Europe	W	4	247	ST-11 complex	1994
ERR310544	Czech Republic	Europe	W	4	11	ST-11 complex	1996
ERR310960	UK [England]	Europe	W	4	11	ST-11 complex	2012
ERR310965	UK [England]	Europe	C	4	11	ST-11 complex	2012
ERR310967	UK [England]	Europe	B	4	11	ST-11 complex	2012
ERR310970	UK [England]	Europe	C	4	11	ST-11 complex	2012
ERR310981	UK [England]	Europe	W	4	11	ST-11 complex	2012
ERR310983	UK [England]	Europe	W	4	11	ST-11 complex	2012
ERR310987	UK [England]	Europe	W	4	11	ST-11 complex	2012
ERR310992	UK [England]	Europe	W	4	10284	ST-11 complex	2012
ERR311011	UK [England]	Europe	C	4			2012
ERR311023	UK [England]	Europe	C	4	11	ST-11 complex	2012
ERR314102	UK [England]	Europe	B	4	10260	ST-11 complex	2011
ERR314115	UK [England]	Europe	W	4	1860	ST-11 complex	2011
ERR314126	UK [England]	Europe	C	4	11	ST-11 complex	2011
ERR314155	UK [England]	Europe	W	4	11	ST-11 complex	2011
ERR314197	UK [Wales]	Europe	W	4	11	ST-11 complex	2012
ERR314207	UK [England]	Europe	W	4	11	ST-11 complex	2012
ERR314211	UK [England]	Europe	W	4	11	ST-11 complex	2012
ERR314214	UK [England]	Europe	W	4	11	ST-11 complex	2012
ERR314220	UK [Wales]	Europe	B	4	11	ST-11 complex	2012
ERR314239	UK [Wales]	Europe	B	4	11	ST-11 complex	2012
ERR314243	UK [England]	Europe	W	4	11	ST-11 complex	2012
ERR314244	UK [England]	Europe	B	4	11	ST-11 complex	2012
ERR315199	South Africa	Africa	W	4	11	ST-11 complex	2008
ERR315204	South Africa	Africa	W	4	11	ST-11 complex	2004
ERR315207	South Africa	Africa	W	4	11	ST-11 complex	2007
ERR315208	South Africa	Africa	W	4	11	ST-11 complex	2010
ERR315209	South Africa	Africa	W	4	11	ST-11 complex	2011
ERR315210	South Africa	Africa	W	4	11	ST-11 complex	2006
ERR315213	South Africa	Africa	W	4	11	ST-11 complex	2003
ERR315214	South Africa	Africa	W	4	11	ST-11 complex	2005
ERR3170369	Czechia	Europe	C	4	11	ST-11 complex	2015
ERR3170373	Czechia	Europe	C	4	5752	ST-11 complex	2015
ERR3184088	Czechia	Europe	W	4	11	ST-11 complex	1996
ERR3184090	Czechia	Europe	W	4	11	ST-11 complex	2016
ERR3184103	Czechia	Europe	W	4	247	ST-11 complex	1994
ERR3184104	Czechia	Europe	W	4	11	ST-11 complex	1995
ERR3201693	Czechia	Europe	C	4	11	ST-11 complex	2016
ERR3201694	Czechia	Europe	C	4	11	ST-11 complex	2017
ERR3201695	Czechia	Europe	C	4	11	ST-11 complex	2016
ERR3201696	Czechia	Europe	C	4	11	ST-11 complex	2017
ERR3201697	Czechia	Europe	C	4	11	ST-11 complex	2016
ERR3201700	Czechia	Europe	C	4	11	ST-11 complex	2016
ERR3201701	Czechia	Europe	C	4	11	ST-11 complex	2016
ERR3201702	Czechia	Europe	C	4	11	ST-11 complex	2016
ERR3201711	Czechia	Europe	C	4	11	ST-11 complex	2017
ERR3201712	Czechia	Europe	C	4	11	ST-11 complex	2017
ERR3201713	Czechia	Europe	C	4	11	ST-11 complex	2017
ERR3201715	Czechia	Europe	C	4	11	ST-11 complex	2017
ERR3201716	Czechia	Europe	C	4	11	ST-11 complex	2017
ERR3201717	Czechia	Europe	C	4	11	ST-11 complex	2017
ERR3201719	Czechia	Europe	C	4	11	ST-11 complex	2017
ERR3201720	Czechia	Europe	C	4	11	ST-11 complex	2017
ERR3201721	Czechia	Europe	C	4	11	ST-11 complex	2017
ERR3201742	Czechia	Europe	C	4	11	ST-11 complex	2017
ERR3201745	Czechia	Europe	C	4	11	ST-11 complex	2017
ERR3201747	Czechia	Europe	C	4	11	ST-11 complex	2017
ERR3201750	Czechia	Europe	C	4	11	ST-11 complex	2017
ERR3201751	Czechia	Europe	C	4	11	ST-11 complex	2017
ERR3201753	Czechia	Europe	C	4	11	ST-11 complex	2017
ERR3255655	UK [England]	Europe	W	4	11	ST-11 complex	2018
ERR3255659	UK [England]	Europe	W	4	11	ST-11 complex	2018
ERR3255660	UK [Northern Ireland]	Europe	C	4	11	ST-11 complex	2018
ERR3255662	UK [England]	Europe	W	4	11	ST-11 complex	2018
ERR3255665	UK [England]	Europe	W	4	11	ST-11 complex	2018
ERR3255666	UK [Wales]	Europe	W	4	11	ST-11 complex	2018
ERR3255667	UK [England]	Europe	W	4	11	ST-11 complex	2018
ERR3255670	UK [England]	Europe	W	4	11	ST-11 complex	2018
ERR3255672	UK [Wales]	Europe	W	4	11	ST-11 complex	2018
ERR3255673	UK [England]	Europe	W	4	11	ST-11 complex	2018
ERR3255674	UK [England]	Europe	C	4	11	ST-11 complex	2018
ERR3255679	UK [England]	Europe	W	4	11	ST-11 complex	2018
ERR3255683	UK [England]	Europe	W	4	11	ST-11 complex	2018
ERR3255689	UK [England]	Europe	W	4	11	ST-11 complex	2018
ERR3255690	UK [England]	Europe	W	4	1287	ST-11 complex	2018
ERR3255696	UK [England]	Europe	W	4	11	ST-11 complex	2018
ERR3255698	UK [England]	Europe	W	4	11	ST-11 complex	2018
ERR3255699	UK [England]	Europe	W	4	11	ST-11 complex	2018
ERR3255701	UK [England]	Europe	W	4	11	ST-11 complex	2018
ERR3255702	UK [England]	Europe	C	4	11	ST-11 complex	2018
ERR3255708	UK [England]	Europe	W	4	11	ST-11 complex	2018
ERR3255713	UK [England]	Europe	W	4	11	ST-11 complex	2018
ERR3255717	UK [England]	Europe	W	4	11	ST-11 complex	2018
ERR3255726	UK [England]	Europe	W	4	11	ST-11 complex	2018
ERR3255734	UK [England]	Europe	C	4	11	ST-11 complex	2019
ERR3255746	Belarus	Europe	W	4	11	ST-11 complex	2016
ERR3255747	Belarus	Europe	W	4	11	ST-11 complex	2017
ERR3293953	Greece	Europe	C	4	11	ST-11 complex	2014
SRR3349876	United Kingdom	Europe	C	4	11	ST-11 complex	2011
ERR3416415	Malta	Europe	C	4	11	ST-11 complex	2008
ERR3416418	Malta	Europe	C	4	8345	ST-11 complex	2009
ERR3416422	Malta	Europe	C	4	52	ST-11 complex	2009
ERR3416424	Malta	Europe	C	4	11	ST-11 complex	2011
ERR3416432	Malta	Europe	C	4	11	ST-11 complex	2013
ERR3416451	Malta	Europe	W	4	11	ST-11 complex	1999
ERR3416453	Malta	Europe	C	4	11	ST-11 complex	1999
ERR3416454	Malta	Europe	W	4	11	ST-11 complex	1999
ERR3416457	Malta	Europe	C	4	11	ST-11 complex	2015
ERR3416465	Malta	Europe	C	45	8	ST-8 complex	2000
ERR3416484	Malta	Europe	C	4	11	ST-11 complex	2003
ERR3416492	Malta	Europe	C	4	11	ST-11 complex	2005
ERR3416496	Malta	Europe	C	4	11	ST-11 complex	2006
ERR3416509	Malta	Europe	C	4	11	ST-11 complex	2008
ERR3446348	UK	Europe	C	4	11	ST-11 complex	2019
ERR3486017	UK [England]	Europe	W	4	11	ST-11 complex	2015
ERR3486018	UK [England]	Europe	W	4	11	ST-11 complex	2018
ERR3486019	UK [England]	Europe	W	4	11	ST-11 complex	2018
ERR3486020	UK [England]	Europe	W	4	11	ST-11 complex	2018
ERR3486021	UK [England]	Europe	W	4	11	ST-11 complex	2018
ERR3486022	UK [England]	Europe	W	4	13920	ST-11 complex	2019
ERR3486023	UK [England]	Europe	W	4	11	ST-11 complex	2019
ERR3486024	UK [England]	Europe	W	4	11	ST-11 complex	2019
ERR3486025	UK [England]	Europe	W	4	11	ST-11 complex	2019
ERR3486027	UK [England]	Europe	W	4	11	ST-11 complex	2019
ERR3486028	Mexico	Latin America	C	4	11	ST-11 complex	2018
ERR3486029	Mexico	Latin America	C	4	11	ST-11 complex	2018
ERR3486039	Mexico	Latin America	C	4	16522	ST-11 complex	2017
ERR3486041	Mexico	Latin America	W	4	11	ST-11 complex	2018
ERR351667	Ireland	Europe	C	4	11	ST-11 complex	2010
ERR351702	Ireland	Europe	C	4	11	ST-11 complex	2011
ERR351724	Ireland	Europe	B	45	8	ST-8 complex	2012
ERR351725	Ireland	Europe	B	45	8	ST-8 complex	2012
ERR351741	Ireland	Europe	W	4	11	ST-11 complex	2013
ERR351742	Ireland	Europe	W	4	11	ST-11 complex	2013
ERR351757	Ireland	Europe	W	4	11	ST-11 complex	2013
ERR3606538	Ireland	Europe	W	4	11	ST-11 complex	2019
ERR3606543	Ireland	Europe	W	4	11	ST-11 complex	2018
ERR3606546	Ireland	Europe	W	4	11	ST-11 complex	2019
ERR3606551	Ireland	Europe	W	4	11	ST-11 complex	2018
ERR3606560	Ireland	Europe	C	4	11	ST-11 complex	2017
ERR3606563	Ireland	Europe	C	4	11	ST-11 complex	2017
ERR3606564	Ireland	Europe	W	4	11	ST-11 complex	2017
ERR3606565	Ireland	Europe	C	4	11	ST-11 complex	2017
ERR3606568	Ireland	Europe	C	4	11	ST-11 complex	2017
ERR3606570	Ireland	Europe	W	4	11	ST-11 complex	2017
ERR3606571	Ireland	Europe	C	4	11	ST-11 complex	2018
ERR3606573	Ireland	Europe	C	4	11	ST-11 complex	2018
ERR3606580	Ireland	Europe	C	4	11	ST-11 complex	2018
ERR3606583	Ireland	Europe	C	4	11	ST-11 complex	2018
ERR3606585	Ireland	Europe	C	4	11	ST-11 complex	2018
ERR3606588	Ireland	Europe	C	4	11	ST-11 complex	2018
ERR3606592	Ireland	Europe	W	4	11	ST-11 complex	2018
ERR3606595	Ireland	Europe	C	4	11	ST-11 complex	2018
ERR3606596	Ireland	Europe	W	4	11	ST-11 complex	2018
ERR3606597	Ireland	Europe	C	4	11	ST-11 complex	2018
ERR3606600	Ireland	Europe	C	4	11	ST-11 complex	2018
ERR3606601	Ireland	Europe	W	4	11	ST-11 complex	2018
ERR3606603	Ireland	Europe	C	4	11	ST-11 complex	2018
ERR3606606	Ireland	Europe	C	4	11	ST-11 complex	2018
ERR3606609	Ireland	Europe	W	4	11	ST-11 complex	2019
ERR3606610	Ireland	Europe	W	4	11	ST-11 complex	2019
ERR3606611	Ireland	Europe	W	4	11	ST-11 complex	2019
ERR3606613	Ireland	Europe	C	4	11	ST-11 complex	2019
ERR3606616	Ireland	Europe	C	4	15207	ST-11 complex	2019
ERR3606622	Ireland	Europe	C	4	11	ST-11 complex	2019
ERR3606625	Ireland	Europe	W	4	11	ST-11 complex	2017
ERR3606627	Ireland	Europe	C	4	11	ST-11 complex	2018
ERR3606628	Ireland	Europe	W	4	10651	ST-11 complex	2018
ERR3664440	UK [England]	Europe	W	4	11	ST-11 complex	2019
ERR3664441	UK [England]	Europe	W	4	11	ST-11 complex	2019
ERR3664443	UK [England]	Europe	W	4	11	ST-11 complex	2019
ERR3664447	UK [England]	Europe	C	4	11	ST-11 complex	2019
ERR3664451	UK [England]	Europe	W	4	11	ST-11 complex	2019
ERR3664458	UK [England]	Europe	W	4	11	ST-11 complex	2018
ERR3664465	UK [England]	Europe	C	4	11	ST-11 complex	2018
ERR3664466	UK [England]	Europe	W	4	11	ST-11 complex	2018
ERR3664469	UK [Wales]	Europe	W	4	11	ST-11 complex	2018
ERR3664471	UK [England]	Europe	C	4	11	ST-11 complex	2018
ERR3664472	UK [England]	Europe	C	4	11	ST-11 complex	2018
ERR3664475	UK [England]	Europe	W	4	11	ST-11 complex	2018
ERR3664478	UK [England]	Europe	W	4	11	ST-11 complex	2018
ERR3664482	UK [England]	Europe	W	4	11	ST-11 complex	2018
ERR3664483	UK [England]	Europe	W	4	11	ST-11 complex	2018
ERR3664489	UK [England]	Europe	W	4	11	ST-11 complex	2018
ERR3664492	UK [England]	Europe	W	4	11	ST-11 complex	2018
ERR3664498	UK [England]	Europe	W	4	11	ST-11 complex	2018
ERR3664501	UK [England]	Europe	W	4	11	ST-11 complex	2018
ERR3664502	UK [Wales]	Europe	C	4	11	ST-11 complex	2018
ERR3664503	UK [England]	Europe	W	4	11	ST-11 complex	2018
ERR3664505	UK [England]	Europe	C	4	11	ST-11 complex	2018
ERR3664508	UK [England]	Europe	C	4	15207	ST-11 complex	2018
ERR3664512	UK [England]	Europe	W	4	10651	ST-11 complex	2018
ERR3664513	UK [England]	Europe	W	4	11	ST-11 complex	2018
ERR3664514	UK [England]	Europe	W	4	11	ST-11 complex	2018
ERR3664519	UK [England]	Europe	W	4	11	ST-11 complex	2018
ERR3664523	UK [England]	Europe	C	4	12227	ST-11 complex	2019
ERR3664525	UK [England]	Europe	W	4	11	ST-11 complex	2019
ERR3664528	UK [England]	Europe	W	4	11	ST-11 complex	2019
ERR3664529	UK [England]	Europe	W	4	11	ST-11 complex	2019
ERR3664530	UK [England]	Europe	W	4	11	ST-11 complex	2019
ERR3664532	UK [England]	Europe	B	4	11	ST-11 complex	2019
ERR3664541	UK [England]	Europe	W	4	11	ST-11 complex	2019
ERR3664543	UK [England]	Europe	W	4	11	ST-11 complex	2019
ERR3664544	UK [England]	Europe	W	4	11	ST-11 complex	2019
ERR3664545	UK [England]	Europe	C	4	11	ST-11 complex	2019
ERR3664546	UK [England]	Europe	C	4	11	ST-11 complex	2019
ERR3664548	UK [England]	Europe	W	4	11	ST-11 complex	2019
ERR3664560	UK [England]	Europe	W	4	11	ST-11 complex	2019
ERR3664562	UK [England]	Europe	W	4	11	ST-11 complex	2018
ERR3664565	UK [England]	Europe	W	4	11	ST-11 complex	2018
ERR3664566	UK [England]	Europe	W	4	11	ST-11 complex	2018
ERR3664570	UK [England]	Europe	W	4	6881	ST-11 complex	2018
ERR3664572	UK [England]	Europe	W	4	11	ST-11 complex	2018
ERR3664575	UK [England]	Europe	W	4	11	ST-11 complex	2018
ERR3664576	UK [England]	Europe	W	4	11	ST-11 complex	2018
ERR3664579	UK [England]	Europe	W	4	10651	ST-11 complex	2018
ERR3664582	UK [England]	Europe	C	4	11	ST-11 complex	2018
ERR3664588	UK [England]	Europe	W	4	11	ST-11 complex	2019
ERR3664590	UK [England]	Europe	W	4	11	ST-11 complex	2018
ERR3664592	UK [Wales]	Europe	W	4	11	ST-11 complex	2018
ERR3664603	UK [England]	Europe	W	4	11	ST-11 complex	2019
ERR3664605	UK [England]	Europe	W	4	11	ST-11 complex	2019
ERR3664607	UK [England]	Europe	W	4	11	ST-11 complex	2018
ERR3664609	UK [England]	Europe	C	4	11	ST-11 complex	2018
ERR3664611	UK [England]	Europe	C	4	11	ST-11 complex	2019
ERR3664614	UK [England]	Europe	W	4	11	ST-11 complex	2019
ERR3664615	UK [England]	Europe	W	4	11	ST-11 complex	2019
ERR3664616	UK [England]	Europe	W	4	11	ST-11 complex	2018
ERR3664617	UK [England]	Europe	W	4	11	ST-11 complex	2019
ERR3664619	UK [England]	Europe	W	4	11	ST-11 complex	2019
ERR3664620	UK [England]	Europe	W	4	11	ST-11 complex	2019
ERR3664628	UK [England]	Europe	W	4	11	ST-11 complex	2019
ERR3664636	UK [England]	Europe	C	4	11	ST-11 complex	2019
ERR3664637	UK [England]	Europe	W	4	11	ST-11 complex	2019
ERR3664638	UK [England]	Europe	W	4	11	ST-11 complex	2019
ERR3664640	UK [England]	Europe	W	4	11	ST-11 complex	2019
ERR3664645	UK [England]	Europe	W	4	11	ST-11 complex	2019
ERR3664647	UK [England]	Europe	W	4	11	ST-11 complex	2019
ERR3664651	UK [England]	Europe	W	4	11	ST-11 complex	2019
ERR3664653	UK [England]	Europe	C	4	11	ST-11 complex	2019
ERR3664658	UK [England]	Europe	W	4	11	ST-11 complex	2018
ERR3664664	UK [England]	Europe	W	4	11	ST-11 complex	2018
ERR3664665	UK [England]	Europe	W	4	11	ST-11 complex	2018
ERR3664666	UK [England]	Europe	W	4	11	ST-11 complex	2018
ERR3664667	UK [England]	Europe	W	4	11	ST-11 complex	2018
ERR3664669	UK [England]	Europe	W	4	11	ST-11 complex	2018
ERR3664670	UK [Wales]	Europe	W	4	11	ST-11 complex	2018
ERR3664671	UK [England]	Europe	W	4	11	ST-11 complex	2018
ERR3664672	UK [England]	Europe	W	4	11	ST-11 complex	2018
ERR3664675	UK [England]	Europe	W	4	11	ST-11 complex	2018
ERR3664676	UK [England]	Europe	W	4	3419	ST-11 complex	2019
ERR3664679	UK [Northern Ireland]	Europe	C	4	11	ST-11 complex	2018
ERR3664680	UK [England]	Europe	W	4	11	ST-11 complex	2018
ERR3664685	UK [England]	Europe	W	4	11	ST-11 complex	2018
ERR3664692	UK [Wales]	Europe	W	4	11	ST-11 complex	2018
ERR3664702	UK [England]	Europe	C	4	11	ST-11 complex	2018
ERR3664703	UK [England]	Europe	W	4	10651	ST-11 complex	2018
ERR3664704	UK [England]	Europe	W	4	11	ST-11 complex	2018
ERR3664705	UK [England]	Europe	W	4	11	ST-11 complex	2018
ERR3664706	UK [England]	Europe	W	4	11	ST-11 complex	2018
ERR3664709	UK [Wales]	Europe	C	4	11	ST-11 complex	2018
ERR3664710	UK [England]	Europe	W	4	11	ST-11 complex	2018
ERR3664711	UK [England]	Europe	C	4	11	ST-11 complex	2018
ERR3664717	UK [England]	Europe	W	4	11	ST-11 complex	2018
ERR3664719	UK [England]	Europe	W	4	11	ST-11 complex	2018
ERR3664720	UK [England]	Europe	W	4	11	ST-11 complex	2018
ERR3664721	UK [Northern Ireland]	Europe	C	4	11	ST-11 complex	2018
ERR3664722	UK [England]	Europe	C	4	11	ST-11 complex	2018
ERR3664723	UK [England]	Europe	C	4	11	ST-11 complex	2018
ERR3664725	UK [England]	Europe	W	4	11	ST-11 complex	2018
ERR3664726	UK [England]	Europe	W	4	11	ST-11 complex	2018
SRR3749630	United States	North America	W	4	10826	ST-11 complex	2015
SRR3749631	United States	North America	W	4	11	ST-11 complex	2015
SRR3749632	United States	North America	-	4	10826	ST-11 complex	2015
SRR3749633	United States	North America	W	4	11	ST-11 complex	2015
SRR3749634	United States	North America	W	4	11	ST-11 complex	2014
SRR3749636	United States	North America	W	4	11	ST-11 complex	2014
SRR3749637	United States	North America	W	4	11	ST-11 complex	2014
SRR3749638	United States	North America	W	4	11	ST-11 complex	2014
SRR3749639	United States	North America	C	4	11	ST-11 complex	2015
SRR3749642	United States	North America	W	4	11	ST-11 complex	2015
SRR3749643	United States	North America	W	4	11	ST-11 complex	2015
SRR3749644	United States	North America	W	4	11	ST-11 complex	2015
SRR3749647	United States	North America	-	4	11	ST-11 complex	2016
SRR3749649	United States	North America	W	4	11	ST-11 complex	2016
ERR3800955	UK [Northern Ireland]	Europe	C	4	11	ST-11 complex	2019
ERR3890156	UK [England]	Europe	-	4	11	ST-11 complex	2019
ERR3890158	UK [England]	Europe	W	4	11	ST-11 complex	2019
ERR3890160	UK [England]	Europe	-	4	11	ST-11 complex	2019
ERR3890161	UK [England]	Europe	C	4	11	ST-11 complex	2019
ERR3890170	UK [England]	Europe	C	4	11	ST-11 complex	2019
ERR3890173	UK	Europe	W	4	10651	ST-11 complex	2018
ERR3890180	UK [England]	Europe	W	4	11	ST-11 complex	2019
ERR3890182	UK [England]	Europe	C	4	11	ST-11 complex	2019
ERR3890184	UK [England]	Europe	C	4	11	ST-11 complex	2019
ERR3890187	UK [England]	Europe	W	4	11	ST-11 complex	2019
ERR3890188	UK	Europe	C	4	11	ST-11 complex	2019
ERR3890193	UK [England]	Europe	C	4	11	ST-11 complex	2019
ERR3890194	UK [England]	Europe	W	4	11	ST-11 complex	2018
ERR3890197	UK [England]	Europe	W	4	11	ST-11 complex	2019
ERR3900212	UK [England]	Europe	W	4	10651	ST-11 complex	2018
ERR3900214	UK [England]	Europe	C	4	11	ST-11 complex	2018
ERR3900217	UK [England]	Europe	W	4	11	ST-11 complex	2019
ERR3900218	UK [England]	Europe	W	4	11	ST-11 complex	2019
ERR3900222	UK [England]	Europe	C	4	11	ST-11 complex	2019
ERR3900223	UK [England]	Europe	W	4	11	ST-11 complex	2019
ERR3900228	UK [England]	Europe	C	4	11	ST-11 complex	2019
ERR3900230	UK [Wales]	Europe	W	4	11	ST-11 complex	2019
ERR3900237	UK [England]	Europe	W	4	11	ST-11 complex	2018
ERR3900240	UK [England]	Europe	W	4	11	ST-11 complex	2018
ERR3900254	UK [England]	Europe	W	4	11	ST-11 complex	2019
ERR3900259	UK [England]	Europe	W	4	11	ST-11 complex	2019
ERR3900260	UK [England]	Europe	C	4	11	ST-11 complex	2019
ERR3900264	UK [England]	Europe	C	4	11	ST-11 complex	2019
ERR3900266	UK [England]	Europe	W	4	1287	ST-11 complex	2019
ERR3900272	UK [England]	Europe	C	4	11	ST-11 complex	2018
ERR3900276	UK [England]	Europe	W	4	11	ST-11 complex	2018
ERR3900277	UK [England]	Europe	C	4	11	ST-11 complex	2018
ERR3900278	UK [England]	Europe	W	4	11	ST-11 complex	2018
ERR3900281	UK [England]	Europe	W	4	11	ST-11 complex	2018
ERR3900284	UK [England]	Europe	W	4	11	ST-11 complex	2018
ERR3900286	UK [England]	Europe	W	4	11	ST-11 complex	2017
ERR3900287	UK [England]	Europe	W	4	11	ST-11 complex	2017
ERR3900290	UK [England]	Europe	W	4	11	ST-11 complex	2018
ERR3900291	UK [England]	Europe	W	4	11	ST-11 complex	2019
ERR3900293	UK [England]	Europe	W	4	11	ST-11 complex	2019
ERR3900294	UK [England]	Europe	W	4	4977	ST-11 complex	2019
ERR3900296	UK [England]	Europe	W	4	11	ST-11 complex	2019
ERR3900299	UK [England]	Europe	C	4	11	ST-11 complex	2019
[truncated: 1,979 more rows]

## Sheet: Figure 6
ID	HC10	HC400	HC760	ST	Clonal complex	Relationship
Figure 6 a
S47	70150	70150	153
S48	70151	31114	4	3789		Patient
S50	70153	70153	5
S51	70154	70154	26061	4830
S53	70151	31114	4	3789		Patient's grandfather
S60	70163	2994	153	5662
S61	70153	70153	5
S62	70151	31114	4	3789		Patient's mother
S63	70151	31114	4	3789		Patient's grandmother
S65	70167	909	5	15770	ST-4821 complex
Figure 6 b
S52	70130	4	4	11	ST-11 complex
S55	70158	70141	22492	12303
S57	70130	4	4	11	ST-11 complex	Patient
S58	70130	4	4	11	ST-11 complex
Figure 6 c
S182	70130	4	4	11	ST-11 complex	Patient
S183	70130	4	4	11	ST-11 complex
S184	70134	2	2	32	ST-32 complex
Figure 6 d
S4	70130	4	4	11	ST-11 complex	Patient
S59	70161	2994	153	5662
Figure 6 e
S186	70135	909	5	5664	ST-4821 complex	Patient
S187	70135	909	5	5664	ST-4821 complex	Patient's mother

## Sheet: Supplementary_Figure 2
Supplementary Figure 2a				Supplementary Figure 2b
Accession	ANI_group	species		ANI	Group
ERR6057798	10	Neisseria uirgultaei		99.7042	NM_ingroup
ERR4791219	10	Neisseria uirgultaei		99.6907	NM_ingroup
ERR2214310	0	Neisseria cinerea		99.6742	NM_ingroup
ERR3900343	0	Neisseria cinerea		99.6674	NM_ingroup
ERR439332	0	Neisseria cinerea		99.6404	NM_ingroup
ERR3900344	0	Neisseria cinerea		99.6374	NM_ingroup
ERR494698	0	Neisseria cinerea		99.615	NM_ingroup
ERR6057708	0	Neisseria cinerea		99.6038	NM_ingroup
ERR3900271	0	Neisseria cinerea		99.4949	NM_ingroup
ERR1863039	0	Neisseria cinerea		99.34	NM_ingroup
ERR1517505	0	Neisseria cinerea		99.2712	NM_ingroup
ERR3938490	0	Neisseria cinerea		98.7448	NM_ingroup
ERR6057827	0	Neisseria cinerea		98.1648	NM_ingroup
ERR1389429	0	Neisseria cinerea		98.1292	NM_ingroup
ERR976848	0	Neisseria cinerea		97.9271	NM_ingroup
ERR351714	0	Neisseria cinerea		97.8804	NM_ingroup
ERR160741	0	Neisseria cinerea		97.8524	NM_ingroup
ERR779757	0	Neisseria cinerea		97.8508	NM_ingroup
ERR439330	0	Neisseria cinerea		97.834	NM_ingroup
ERR1161469	0	Neisseria cinerea		97.8063	NM_ingroup
ERR439300	0	Neisseria cinerea		97.7895	NM_ingroup
ERR439303	0	Neisseria cinerea		97.7856	NM_ingroup
GCA_003044675	0	Neisseria cinerea		97.7844	NM_ingroup
ERR439339	0	Neisseria cinerea		97.7796	NM_ingroup
ERR160744	0	Neisseria cinerea		97.7752	NM_ingroup
GCA_000173895	0	Neisseria cinerea		97.7654	NM_ingroup
ERR1447354	0	Neisseria cinerea		97.7581	NM_ingroup
ERR3938488	0	Neisseria cinerea		97.755	NM_ingroup
GCA_900475315	0	Neisseria cinerea		97.7459	NM_ingroup
GCA_003044745	0	Neisseria cinerea		97.7452	NM_ingroup
ERR107462	0	Neisseria cinerea		97.7408	NM_ingroup
ERR1389263	0	Neisseria cinerea		97.7359	NM_ingroup
GCA_003044855	0	Neisseria cinerea		97.7349	NM_ingroup
SRR15192001	0	Neisseria cinerea		97.7326	NM_ingroup
GCA_003044825	0	Neisseria cinerea		97.7306	NM_ingroup
ERR160745	0	Neisseria cinerea		97.7286	NM_ingroup
ERR3938486	0	Neisseria cinerea		97.7274	NM_ingroup
ERR3900342	0	Neisseria cinerea		97.7215	NM_ingroup
ERR1717595	0	Neisseria cinerea		97.7198	NM_ingroup
GCA_014596375	0	Neisseria cinerea		97.7157	NM_ingroup
ERR439333	0	Neisseria cinerea		97.7104	NM_ingroup
ERR160740	0	Neisseria cinerea		97.6979	NM_ingroup
ERR4189226	10	Neisseria polysaccharea		97.6947	NM_ingroup
ERR4823050	10	Neisseria polysaccharea		97.6898	NM_ingroup
ERR1604226	10	Neisseria polysaccharea		97.6882	NM_ingroup
ERR1674672	10	Neisseria polysaccharea		97.6841	NM_ingroup
ERR1674736	10	Neisseria polysaccharea		97.6793	NM_ingroup
ERR4823040	10	Neisseria polysaccharea		97.6637	NM_ingroup
ERR3339231	10	Neisseria polysaccharea		97.6299	NM_ingroup
ERR1678065	10	Neisseria polysaccharea		96.1702	NM_ingroup
ERR1863036	10	Neisseria polysaccharea		96.1193	NM_ingroup
ERR1554132	10	Neisseria polysaccharea		96.0845	NM_ingroup
ERR3905905	10	Neisseria polysaccharea		99.0633	NM_ingroup
ERR160738	10	Neisseria polysaccharea		97.922	NM_ingroup
ERR1517398	10	Neisseria polysaccharea		97.9178	NM_ingroup
ERR3905890	10	Neisseria polysaccharea		97.8856	NM_ingroup
ERR1517321	10	Neisseria polysaccharea		97.8766	NM_ingroup
GCA_003355195	10	Neisseria polysaccharea		97.8699	NM_ingroup
ERR107400	10	Neisseria polysaccharea		97.8694	NM_ingroup
ERR107440	10	Neisseria polysaccharea		97.8652	NM_ingroup
ERR107435	10	Neisseria polysaccharea		97.8614	NM_ingroup
ERR107389	10	Neisseria polysaccharea		97.8492	NM_ingroup
ERR107439	10	Neisseria polysaccharea		97.846	NM_ingroup
ERR107409	10	Neisseria polysaccharea		97.8453	NM_ingroup
ERR107385	10	Neisseria polysaccharea		97.7865	NM_ingroup
ERR107419	10	Neisseria polysaccharea		97.6548	NM_ingroup
ERR1382223	10	Neisseria polysaccharea		97.5871	NM_ingroup
ERR107381	10	Neisseria polysaccharea		97.5767	NM_ingroup
ERR107427	10	Neisseria polysaccharea		97.553	NM_ingroup
ERR107447	10	Neisseria polysaccharea		97.5298	NM_ingroup
ERR107448	10	Neisseria polysaccharea		97.52	NM_ingroup
ERR107386	10	Neisseria polysaccharea		97.5196	NM_ingroup
ERR107424	10	Neisseria polysaccharea		97.51	NM_ingroup
ERR107422	10	Neisseria polysaccharea		97.5091	NM_ingroup
ERR3890174	10	Neisseria polysaccharea		97.509	NM_ingroup
ERR160746	10	Neisseria polysaccharea		97.5081	NM_ingroup
ERR1292438	10	Neisseria polysaccharea		97.5053	NM_ingroup
ERR1292492	10	Neisseria polysaccharea		97.5005	NM_ingroup
ERR1389457	10	Neisseria polysaccharea		97.4987	NM_ingroup
ERR3293962	10	Neisseria polysaccharea		97.4974	NM_ingroup
ERR1674732	10	Neisseria polysaccharea		97.495	NM_ingroup
ERR1674679	10	Neisseria polysaccharea		97.4948	NM_ingroup
ERR1674709	10	Neisseria polysaccharea		97.4901	NM_ingroup
ERR1604221	10	Neisseria polysaccharea		97.4886	NM_ingroup
ERR1604112	10	Neisseria polysaccharea		97.4856	NM_ingroup
ERR1674733	10	Neisseria polysaccharea		97.4757	NM_ingroup
ERR1674707	10	Neisseria polysaccharea		97.4686	NM_ingroup
ERR1674735	10	Neisseria polysaccharea		97.4612	NM_ingroup
ERR1674722	10	Neisseria polysaccharea		97.4606	NM_ingroup
ERR3001869	10	Neisseria polysaccharea		97.4596	NM_ingroup
ERR1604225	10	Neisseria polysaccharea		97.4594	NM_ingroup
ERR1604222	10	Neisseria polysaccharea		97.4578	NM_ingroup
ERR1604223	10	Neisseria polysaccharea		97.4473	NM_ingroup
ERR3001867	10	Neisseria polysaccharea		97.4444	NM_ingroup
ERR4189027	10	Neisseria polysaccharea		97.4389	NM_ingroup
ERR6057825	10	Neisseria polysaccharea		97.4301	NM_ingroup
ERR976841	10	Neisseria polysaccharea		97.43	NM_ingroup
GCA_003045035	10	Neisseria polysaccharea		97.424	NM_ingroup
ERR3900270	10	Neisseria polysaccharea		97.4046	NM_ingroup
ERR160751	10	Neisseria polysaccharea		97.4005	NM_ingroup
ERR6057754	10	Neisseria polysaccharea		97.3944	NM_ingroup
ERR3938489	10	Neisseria polysaccharea		96.2546	NM_ingroup
ERR3938487	10	Neisseria polysaccharea		96.1452	NM_ingroup
ERR6057849	10	Neisseria polysaccharea		96.0973	NM_ingroup
ERR6057852	10	Neisseria polysaccharea		99.3985	NM_ingroup
ERR160750	10	Neisseria polysaccharea		99.3751	NM_ingroup
ERR6057764	10	Neisseria polysaccharea		99.3727	NM_ingroup
ERR1994730	10	Neisseria polysaccharea		99.3592	NM_ingroup
GCA_015711285	10	Neisseria polysaccharea		99.3394	NM_ingroup
GCA_000193775	10	Neisseria polysaccharea		99.3391	NM_ingroup
ERR976832	10	Neisseria polysaccharea		99.3381	NM_ingroup
ERR976833	10	Neisseria polysaccharea		99.31	NM_ingroup
ERR976854	10	Neisseria polysaccharea		99.2986	NM_ingroup
ERR976838	10	Neisseria polysaccharea		99.2845	NM_ingroup
ERR847123	10	Neisseria polysaccharea		98.9717	NM_ingroup
GCA_003495225	10	Neisseria polysaccharea		98.5683	NM_ingroup
GCA_018224585	10	Neisseria polysaccharea		98.1132	NM_ingroup
ERR1389321	10	Neisseria polysaccharea		98.0182	NM_ingroup
ERR107383	10	Neisseria HC1050_1725		98.0006	NM_ingroup
ERR1600478	10	Neisseria HC1050_1725		97.8042	NM_ingroup
ERR107387	10	Neisseria viridiae		97.79	NM_ingroup
ERR107377	10	Neisseria viridiae		97.7733	NM_ingroup
ERR107438	10	Neisseria viridiae		97.7502	NM_ingroup
ERR107451	10	Neisseria viridiae		97.7446	NM_ingroup
ERR107446	10	Neisseria viridiae		97.7395	NM_ingroup
ERR107401	10	Neisseria viridiae		97.7387	NM_ingroup
ERR107437	10	Neisseria viridiae		97.7318	NM_ingroup
ERR107374	10	Neisseria blantyrii		97.7304	NM_ingroup
ERR107375	10	Neisseria blantyrii		97.7191	NM_ingroup
ERR1674617	10	Neisseria blantyrii		97.7161	NM_ingroup
ERR1604431	10	Neisseria blantyrii		97.7101	NM_ingroup
ERR107420	10	Neisseria blantyrii		97.7053	NM_ingroup
ERR107428	10	Neisseria blantyrii		97.693	NM_ingroup
ERR107382	10	Neisseria blantyrii		97.686	NM_ingroup
ERR1382212	10	Neisseria blantyrii		97.6818	NM_ingroup
ERR107407	10	Neisseria blantyrii		97.6814	NM_ingroup
ERR4188960	10	Neisseria HC1050_27067		97.673	NM_ingroup
ERR4188792	10	Neisseria HC1050_27067		97.6705	NM_ingroup
ERR4188826	10	Neisseria HC1050_27067		97.6695	NM_ingroup
ERR4791204	10	Neisseria HC1050_27067		97.6657	NM_ingroup
ERR4189300	10	Neisseria HC1050_27067		97.6655	NM_ingroup
ERR4188818	10	Neisseria HC1050_27067		97.6646	NM_ingroup
ERR4189258	10	Neisseria HC1050_27067		97.6639	NM_ingroup
ERR4189234	10	Neisseria HC1050_27466		97.6602	NM_ingroup
ERR1674729	10	Neisseria HC1050_5936		97.6554	NM_ingroup
ERR4188801	10	Neisseria HC1050_26900		97.6483	NM_ingroup
ERR4188797	10	Neisseria HC1050_26900		97.6475	NM_ingroup
ERR1730444	10	Neisseria uirgultaei		97.6269	NM_ingroup
ERR3001636	10	Neisseria maigaei		97.6231	NM_ingroup
ERR4188822	10	Neisseria maigaei		97.612	NM_ingroup
ERR6057851	10	Neisseria bergeri		97.5947	NM_ingroup
ERR160726	10	Neisseria bergeri		97.5798	NM_ingroup
GCA_003044485	10	Neisseria bergeri		97.5329	NM_ingroup
ERR4188860	10	Neisseria bergeri		96.138	NM_ingroup
GCA_003493325	10	Neisseria bergeri		96.0982	NM_ingroup
ERR6057775	10	Neisseria bergeri		96.0016	NM_ingroup
ERR4188973	10	Neisseria bergeri		99.889	NM_ingroup
ERR6057719	10	Neisseria bergeri		99.7698	NM_ingroup
ERR1730408	10	Neisseria bergeri		99.7561	NM_ingroup
ERR4188919	10	Neisseria bergeri		99.742	NM_ingroup
ERR1730429	10	Neisseria bergeri		99.7085	NM_ingroup
GCA_003490325	10	Neisseria bergeri		99.6654	NM_ingroup
GCA_003492905	10	Neisseria bergeri		99.6563	NM_ingroup
ERR3001870	10	Neisseria bergeri		99.6531	NM_ingroup
ERR1730441	10	Neisseria bergeri		99.5196	NM_ingroup
ERR1730432	10	Neisseria bergeri		99.3451	NM_ingroup
ERR3001647	10	Neisseria bergeri		99.3337	NM_ingroup
ERR1603993	10	Neisseria bergeri		98.7502	NM_ingroup
ERR1730438	10	Neisseria bergeri		98.1364	NM_ingroup
ERR1730431	10	Neisseria bergeri		98.1017	NM_ingroup
ERR1730437	10	Neisseria bergeri		97.9711	NM_ingroup
ERR3001860	10	Neisseria bergeri		97.8445	NM_ingroup
ERR3001627	10	Neisseria bergeri		97.8182	NM_ingroup
ERR3001648	10	Neisseria bergeri		97.8182	NM_ingroup
ERR1730428	10	Neisseria bergeri		97.8022	NM_ingroup
ERR1730419	10	Neisseria bergeri		97.802	NM_ingroup
ERR1730425	10	Neisseria bergeri		97.7974	NM_ingroup
ERR3001623	10	Neisseria bergeri		97.7967	NM_ingroup
ERR1730440	10	Neisseria bergeri		97.7893	NM_ingroup
ERR1730409	10	Neisseria bergeri		97.7772	NM_ingroup
ERR1730434	10	Neisseria bergeri		97.7766	NM_ingroup
ERR3001645	10	Neisseria bergeri		97.7748	NM_ingroup
ERR3001641	10	Neisseria bergeri		97.7681	NM_ingroup
ERR3001862	10	Neisseria bergeri		97.7673	NM_ingroup
ERR3001835	10	Neisseria bergeri		97.7638	NM_ingroup
ERR3001628	10	Neisseria bergeri		97.7581	NM_ingroup
ERR4791207	10	Neisseria bergeri		97.75	NM_ingroup
ERR4791208	10	Neisseria bergeri		97.7477	NM_ingroup
ERR1674616	10	Neisseria bergeri		97.7463	NM_ingroup
ERR107418	10	Neisseria bergeri		97.7418	NM_ingroup
ERR107378	10	Neisseria bergeri		97.7415	NM_ingroup
ERR107443	10	Neisseria bergeri		97.741	NM_ingroup
ERR107373	10	Neisseria bergeri		97.7353	NM_ingroup
ERR107421	10	Neisseria bergeri		97.7305	NM_ingroup
ERR107442	10	Neisseria bergeri		97.7288	NM_ingroup
ERR107433	10	Neisseria bergeri		97.7261	NM_ingroup
ERR107425	10	Neisseria bergeri		97.7239	NM_ingroup
ERR107423	10	Neisseria bergeri		97.717	NM_ingroup
ERR107432	10	Neisseria bergeri		97.7099	NM_ingroup
ERR107394	10	Neisseria bergeri		97.7023	NM_ingroup
ERR107396	10	Neisseria bergeri		97.6961	NM_ingroup
ERR107376	10	Neisseria bergeri		97.6885	NM_ingroup
ERR107406	10	Neisseria bergeri		97.6841	NM_ingroup
ERR1795718	50	Neisseria HC1050_56		97.6824	NM_ingroup
ERR3339067	50	Neisseria HC1050_56		97.6821	NM_ingroup
ERR4791227	50	Neisseria HC1050_56		96.1993	NM_ingroup
ERR3905734	50	Neisseria HC1050_56		96.1614	NM_ingroup
ERR1682116	50	Neisseria HC1050_56		96.0937	NM_ingroup
GCA_000193795	50	Neisseria HC1050_56		99.8826	NM_ingroup
ERR1761813	50	Neisseria HC1050_56		99.8253	NM_ingroup
ERR3641453	50	Neisseria HC1050_56		99.7906	NM_ingroup
ERR1770830	50	Neisseria HC1050_56		99.7669	NM_ingroup
ERR6057822	50	Neisseria HC1050_56		99.7095	NM_ingroup
ERR1604094	50	Neisseria HC1050_56		99.7074	NM_ingroup
ERR1600523	26	Neisseria lactamica		99.7054	NM_ingroup
ERR1771222	26	Neisseria lactamica		99.6698	NM_ingroup
ERR3623512	26	Neisseria lactamica		99.5288	NM_ingroup
ERR3623516	26	Neisseria lactamica		99.377	NM_ingroup
ERR3641451	26	Neisseria lactamica		99.3701	NM_ingroup
ERR3623515	26	Neisseria lactamica		98.7351	NM_ingroup
ERR1674680	26	Neisseria lactamica		98.1662	NM_ingroup
GCA_003495565	26	Neisseria lactamica		98.1386	NM_ingroup
ERR3339331	26	Neisseria lactamica		98.014	NM_ingroup
GCA_003492425	26	Neisseria lactamica		97.8417	NM_ingroup
ERR3938411	26	Neisseria lactamica		97.818	NM_ingroup
ERR4791222	26	Neisseria lactamica		97.8131	NM_ingroup
ERR1517550	26	Neisseria lactamica		97.8016	NM_ingroup
ERR2215342	26	Neisseria lactamica		97.7878	NM_ingroup
ERR1604187	26	Neisseria lactamica		97.7861	NM_ingroup
ERR4162368	26	Neisseria lactamica		97.7651	NM_ingroup
ERR4162360	26	Neisseria lactamica		97.762	NM_ingroup
ERR4188753	26	Neisseria lactamica		97.7602	NM_ingroup
ERR4189132	26	Neisseria lactamica		97.7581	NM_ingroup
ERR4791221	26	Neisseria lactamica		97.7565	NM_ingroup
ERR1604138	26	Neisseria lactamica		97.7538	NM_ingroup
ERR4188917	26	Neisseria lactamica		97.7536	NM_ingroup
ERR4823042	26	Neisseria lactamica		97.7466	NM_ingroup
ERR4188890	26	Neisseria lactamica		97.7408	NM_ingroup
ERR1771090	26	Neisseria lactamica		97.7373	NM_ingroup
GCA_002318615	26	Neisseria lactamica		97.7347	NM_ingroup
ERR1604195	26	Neisseria lactamica		97.7338	NM_ingroup
ERR107459	26	Neisseria lactamica		97.7307	NM_ingroup
ERR3623518	26	Neisseria lactamica		97.7279	NM_ingroup
ERR1604205	26	Neisseria lactamica		97.7239	NM_ingroup
ERR4162418	26	Neisseria lactamica		97.7231	NM_ingroup
ERR1604180	26	Neisseria lactamica		97.7194	NM_ingroup
ERR1604067	26	Neisseria lactamica		97.7156	NM_ingroup
ERR4162613	26	Neisseria lactamica		97.7149	NM_ingroup
ERR4188784	26	Neisseria lactamica		97.7141	NM_ingroup
ERR4791220	26	Neisseria lactamica		97.6916	NM_ingroup
ERR4823045	26	Neisseria lactamica		97.6869	NM_ingroup
ERR4162282	26	Neisseria lactamica		97.6859	NM_ingroup
ERR4188894	26	Neisseria lactamica		97.6771	NM_ingroup
ERR4188886	26	Neisseria lactamica		97.6669	NM_ingroup
ERR4162617	26	Neisseria lactamica		97.654	NM_ingroup
ERR4162625	26	Neisseria lactamica		97.6525	NM_ingroup
ERR1761674	26	Neisseria lactamica		97.633	NM_ingroup
ERR4162374	26	Neisseria lactamica		96.1422	NM_ingroup
ERR4823044	26	Neisseria lactamica		96.0913	NM_ingroup
ERR1604191	26	Neisseria lactamica		96.0775	NM_ingroup
ERR4189051	26	Neisseria lactamica		99.071	NM_ingroup
ERR1604200	26	Neisseria lactamica		98.0611	NM_ingroup
ERR1604153	26	Neisseria lactamica		98.0288	NM_ingroup
ERR4162573	26	Neisseria lactamica		98.0231	NM_ingroup
ERR4162545	26	Neisseria lactamica		98.0085	NM_ingroup
ERR4188880	26	Neisseria lactamica		98.0023	NM_ingroup
ERR1604190	26	Neisseria lactamica		97.9901	NM_ingroup
ERR1604151	26	Neisseria lactamica		97.9901	NM_ingroup
ERR4162370	26	Neisseria lactamica		97.9811	NM_ingroup
ERR1604062	26	Neisseria lactamica		97.9704	NM_ingroup
ERR4823036	26	Neisseria lactamica		97.9628	NM_ingroup
ERR1604155	26	Neisseria lactamica		97.9595	NM_ingroup
ERR1604134	26	Neisseria lactamica		97.9546	NM_ingroup
ERR1604147	26	Neisseria lactamica		97.7927	NM_ingroup
ERR1604207	26	Neisseria lactamica		97.7355	NM_ingroup
ERR1517606	26	Neisseria lactamica		97.7332	NM_ingroup
ERR1795890	26	Neisseria lactamica		97.7148	NM_ingroup
ERR3674763	26	Neisseria lactamica		97.7094	NM_ingroup
ERR3674671	26	Neisseria lactamica		97.6953	NM_ingroup
ERR2619584	26	Neisseria lactamica		97.6922	NM_ingroup
ERR3339447	26	Neisseria lactamica		97.6884	NM_ingroup
ERR1795891	26	Neisseria lactamica		97.6875	NM_ingroup
ERR1863099	26	Neisseria lactamica		97.6856	NM_ingroup
ERR3905728	26	Neisseria lactamica		97.682	NM_ingroup
ERR3641450	26	Neisseria lactamica		97.6721	NM_ingroup
ERR1770925	26	Neisseria lactamica		97.671	NM_ingroup
ERR1517552	26	Neisseria lactamica		97.6689	NM_ingroup
ERR1600445	26	Neisseria lactamica		97.6528	NM_ingroup
ERR1761734	26	Neisseria lactamica		97.6492	NM_ingroup
GCA_003495575	26	Neisseria lactamica		97.6491	NM_ingroup
ERR1517598	26	Neisseria lactamica		97.6462	NM_ingroup
ERR1517538	26	Neisseria lactamica		97.6458	NM_ingroup
ERR1600485	26	Neisseria lactamica		97.6427	NM_ingroup
GCA_003492765	26	Neisseria lactamica		97.6416	NM_ingroup
ERR1604452	26	Neisseria lactamica		97.6401	NM_ingroup
ERR1604398	26	Neisseria lactamica		97.6366	NM_ingroup
ERR1604334	26	Neisseria lactamica		97.6365	NM_ingroup
ERR1604471	26	Neisseria lactamica		97.6329	NM_ingroup
ERR1604335	26	Neisseria lactamica		97.6283	NM_ingroup
ERR1604443	26	Neisseria lactamica		97.6273	NM_ingroup
ERR1604441	26	Neisseria lactamica		97.6264	NM_ingroup
ERR1604462	26	Neisseria lactamica		97.6215	NM_ingroup
ERR1604363	26	Neisseria lactamica		97.6166	NM_ingroup
ERR1604399	26	Neisseria lactamica		97.614	NM_ingroup
ERR1604405	26	Neisseria lactamica		97.6101	NM_ingroup
ERR1604388	26	Neisseria lactamica		97.6018	NM_ingroup
ERR1604415	26	Neisseria lactamica		97.5864	NM_ingroup
ERR1604395	26	Neisseria lactamica		97.5652	NM_ingroup
ERR1604460	26	Neisseria lactamica		97.5325	NM_ingroup
ERR1604465	26	Neisseria lactamica		96.4207	NM_ingroup
ERR1604382	26	Neisseria lactamica		96.2136	NM_ingroup
ERR1604445	26	Neisseria lactamica		96.2132	NM_ingroup
ERR1604414	26	Neisseria lactamica		99.4466	NM_ingroup
ERR1604439	26	Neisseria lactamica		99.4055	NM_ingroup
ERR1604480	26	Neisseria lactamica		99.3626	NM_ingroup
ERR1604376	26	Neisseria lactamica		99.347	NM_ingroup
ERR1604424	26	Neisseria lactamica		99.343	NM_ingroup
ERR1604440	26	Neisseria lactamica		99.3058	NM_ingroup
ERR1604456	26	Neisseria lactamica		99.2447	NM_ingroup
ERR1674607	26	Neisseria lactamica		99.2344	NM_ingroup
ERR1604411	26	Neisseria lactamica		99.2158	NM_ingroup
ERR1604377	26	Neisseria lactamica		99.1588	NM_ingroup
ERR1604361	26	Neisseria lactamica		98.9798	NM_ingroup
ERR1604410	26	Neisseria lactamica		98.5039	NM_ingroup
ERR1604437	26	Neisseria lactamica		97.9103	NM_ingroup
ERR1604362	26	Neisseria lactamica		97.815	NM_ingroup
ERR1604341	26	Neisseria lactamica		97.6682	NM_ingroup
ERR1604369	26	Neisseria lactamica		97.6193	NM_ingroup
ERR1604348	26	Neisseria lactamica		97.6	NM_ingroup
ERR1677922	26	Neisseria lactamica		97.5922	NM_ingroup
ERR3905805	26	Neisseria lactamica		97.5882	NM_ingroup
ERR3905719	26	Neisseria lactamica		97.5823	NM_ingroup
ERR3339376	26	Neisseria lactamica		97.5672	NM_ingroup
ERR3339272	26	Neisseria lactamica		97.5567	NM_ingroup
ERR2619529	26	Neisseria lactamica		97.5305	NM_ingroup
ERR3938374	26	Neisseria lactamica		97.5237	NM_ingroup
ERR3674722	26	Neisseria lactamica		97.5121	NM_ingroup
ERR3339078	26	Neisseria lactamica		97.5121	NM_ingroup
ERR1761729	26	Neisseria lactamica		97.511	NM_ingroup
ERR3938388	26	Neisseria lactamica		97.5076	NM_ingroup
ERR3905870	26	Neisseria lactamica		97.5034	NM_ingroup
ERR3674691	26	Neisseria lactamica		97.5018	NM_ingroup
ERR3339219	26	Neisseria lactamica		97.4952	NM_ingroup
ERR1761715	26	Neisseria lactamica		97.4909	NM_ingroup
ERR1761738	26	Neisseria lactamica		97.4897	NM_ingroup
ERR976878	26	Neisseria lactamica		97.4897	NM_ingroup
ERR3339222	26	Neisseria lactamica		97.4834	NM_ingroup
ERR1863093	26	Neisseria lactamica		97.4816	NM_ingroup
ERR1761860	26	Neisseria lactamica		97.4811	NM_ingroup
ERR3905816	26	Neisseria lactamica		97.4735	NM_ingroup
ERR3905871	26	Neisseria lactamica		97.4724	NM_ingroup
ERR3905731	26	Neisseria lactamica		97.4723	NM_ingroup
ERR3339202	26	Neisseria lactamica		97.4714	NM_ingroup
ERR3339379	26	Neisseria lactamica		97.4671	NM_ingroup
ERR1678051	26	Neisseria lactamica		97.4659	NM_ingroup
ERR2619534	26	Neisseria lactamica		97.4533	NM_ingroup
ERR3674762	26	Neisseria lactamica		97.4327	NM_ingroup
ERR3339278	26	Neisseria lactamica		97.4308	NM_ingroup
ERR3905897	26	Neisseria lactamica		97.4221	NM_ingroup
ERR3339242	26	Neisseria lactamica		97.4089	NM_ingroup
ERR1677995	26	Neisseria lactamica		97.4073	NM_ingroup
ERR3674682	26	Neisseria lactamica		96.0082	NM_ingroup
ERR3674754	26	Neisseria lactamica		95.9748	NM_ingroup
ERR3938448	26	Neisseria lactamica		95.9691	NM_ingroup
ERR1771061	26	Neisseria lactamica		99.6995	NM_ingroup
ERR3339166	26	Neisseria lactamica		99.6798	NM_ingroup
ERR3339268	26	Neisseria lactamica		99.6775	NM_ingroup
ERR1145112	26	Neisseria lactamica		99.6649	NM_ingroup
ERR1674765	26	Neisseria lactamica		99.6639	NM_ingroup
ERR3339250	26	Neisseria lactamica		99.6503	NM_ingroup
ERR1447188	26	Neisseria lactamica		99.6452	NM_ingroup
GCA_003351565	26	Neisseria lactamica		99.5928	NM_ingroup
ERR3339082	26	Neisseria lactamica		99.4687	NM_ingroup
ERR3339239	26	Neisseria lactamica		99.3453	NM_ingroup
ERR1762000	26	Neisseria lactamica		99.2362	NM_ingroup
ERR1761792	26	Neisseria lactamica		98.7407	NM_ingroup
ERR3674686	26	Neisseria lactamica		98.1822	NM_ingroup
ERR160777	26	Neisseria lactamica		98.1707	NM_ingroup
ERR1771050	26	Neisseria lactamica		97.9615	NM_ingroup
ERR1677967	26	Neisseria lactamica		97.8215	NM_ingroup
ERR1604129	26	Neisseria lactamica		97.8083	NM_ingroup
ERR1604216	26	Neisseria lactamica		97.801	NM_ingroup
ERR160783	26	Neisseria lactamica		97.7997	NM_ingroup
ERR1447227	26	Neisseria lactamica		97.7756	NM_ingroup
ERR2214215	26	Neisseria lactamica		97.7582	NM_ingroup
ERR160778	26	Neisseria lactamica		97.7568	NM_ingroup
GCA_003492625	26	Neisseria lactamica		97.7471	NM_ingroup
GCA_003492155	26	Neisseria lactamica		97.7397	NM_ingroup
SRR12148930	26	Neisseria lactamica		97.7233	NM_ingroup
ERR4993176	26	Neisseria lactamica		97.7201	NM_ingroup
ERR4853281	26	Neisseria lactamica		97.7126	NM_ingroup
ERR1604199	26	Neisseria lactamica		97.7112	NM_ingroup
ERR1674788	26	Neisseria lactamica		97.7073	NM_ingroup
ERR3339237	26	Neisseria lactamica		97.7017	NM_ingroup
ERR3674618	26	Neisseria lactamica		97.6987	NM_ingroup
ERR3674648	26	Neisseria lactamica		97.6968	NM_ingroup
ERR1604194	26	Neisseria lactamica		97.6923	NM_ingroup
ERR4791206	26	Neisseria lactamica		97.6892	NM_ingroup
ERR4823039	26	Neisseria lactamica		97.6783	NM_ingroup
ERR1674697	26	Neisseria lactamica		97.6748	NM_ingroup
ERR1674727	26	Neisseria lactamica		97.6744	NM_ingroup
ERR369533	26	Neisseria lactamica		97.667	NM_ingroup
ERR1604103	26	Neisseria lactamica		97.6607	NM_ingroup
ERR1604120	26	Neisseria lactamica		97.6588	NM_ingroup
ERR1604106	26	Neisseria lactamica		97.6499	NM_ingroup
ERR1604213	26	Neisseria lactamica		97.6485	NM_ingroup
ERR160781	26	Neisseria lactamica		97.6456	NM_ingroup
ERR1682740	26	Neisseria lactamica		97.6415	NM_ingroup
ERR1447375	26	Neisseria lactamica		97.6376	NM_ingroup
ERR3339421	26	Neisseria lactamica		97.631	NM_ingroup
ERR3339213	26	Neisseria lactamica		97.6226	NM_ingroup
ERR1761856	26	Neisseria lactamica		97.6174	NM_ingroup
GCA_003493215	26	Neisseria lactamica		97.6152	NM_ingroup
ERR3339084	26	Neisseria lactamica		96.1937	NM_ingroup
ERR1677892	26	Neisseria lactamica		96.1263	NM_ingroup
ERR3674678	26	Neisseria lactamica		96.0996	NM_ingroup
ERR1682139	26	Neisseria lactamica		99.8065	NM_ingroup
ERR3674670	26	Neisseria lactamica		99.7888	NM_ingroup
ERR957536	26	Neisseria lactamica		99.7824	NM_ingroup
ERR1770967	26	Neisseria lactamica		99.7673	NM_ingroup
ERR3339243	26	Neisseria lactamica		99.7458	NM_ingroup
ERR3339339	26	Neisseria lactamica		99.7212	NM_ingroup
ERR957595	26	Neisseria lactamica		99.7148	NM_ingroup
ERR3339277	26	Neisseria lactamica		99.6622	NM_ingroup
ERR3674597	26	Neisseria lactamica		99.5242	NM_ingroup
ERR1682753	26	Neisseria lactamica		99.449	NM_ingroup
ERR3339253	26	Neisseria lactamica		99.3992	NM_ingroup
ERR1678025	26	Neisseria lactamica		98.7653	NM_ingroup
ERR1761749	26	Neisseria lactamica		98.1554	NM_ingroup
ERR3905724	26	Neisseria lactamica		98.109	NM_ingroup
ERR1795705	26	Neisseria lactamica		97.9159	NM_ingroup
ERR1600493	26	Neisseria lactamica		97.8206	NM_ingroup
ERR1447192	26	Neisseria lactamica		97.7955	NM_ingroup
ERR3339430	26	Neisseria lactamica		97.7541	NM_ingroup
ERR957481	26	Neisseria lactamica		97.7485	NM_ingroup
ERR3674700	26	Neisseria lactamica		97.7412	NM_ingroup
ERR160776	26	Neisseria lactamica		97.7368	NM_ingroup
ERR1761953	26	Neisseria lactamica		97.7329	NM_ingroup
GCA_003496665	26	Neisseria lactamica		97.7289	NM_ingroup
ERR1770989	26	Neisseria lactamica		97.7281	NM_ingroup
ERR3905765	26	Neisseria lactamica		97.7274	NM_ingroup
ERR1863089	26	Neisseria lactamica		97.7229	NM_ingroup
ERR1674770	26	Neisseria lactamica		97.7209	NM_ingroup
ERR3339079	26	Neisseria lactamica		97.7183	NM_ingroup
ERR1770871	26	Neisseria lactamica		97.7157	NM_ingroup
ERR160784	26	Neisseria lactamica		97.7138	NM_ingroup
GCA_003495405	26	Neisseria lactamica		97.7063	NM_ingroup
GCA_003492195	26	Neisseria lactamica		97.7034	NM_ingroup
GCA_003492845	26	Neisseria lactamica		97.7001	NM_ingroup
ERR3339158	26	Neisseria lactamica		97.6952	NM_ingroup
ERR3905881	26	Neisseria lactamica		97.6904	NM_ingroup
ERR3339187	26	Neisseria lactamica		97.6883	NM_ingroup
ERR1447276	26	Neisseria lactamica		97.669	NM_ingroup
ERR3674638	26	Neisseria lactamica		97.6625	NM_ingroup
ERR1761970	26	Neisseria lactamica		97.6604	NM_ingroup
ERR1761991	26	Neisseria lactamica		97.66	NM_ingroup
ERR1677941	26	Neisseria lactamica		97.6593	NM_ingroup
ERR1761728	26	Neisseria lactamica		97.6556	NM_ingroup
ERR1517353	26	Neisseria lactamica		97.6445	NM_ingroup
ERR1762028	26	Neisseria lactamica		97.6317	NM_ingroup
ERR1761810	26	Neisseria lactamica		97.6314	NM_ingroup
ERR1771248	26	Neisseria lactamica		97.631	NM_ingroup
ERR1447226	26	Neisseria lactamica		97.6291	NM_ingroup
ERR3339155	26	Neisseria lactamica		97.6147	NM_ingroup
ERR3339159	26	Neisseria lactamica		97.6086	NM_ingroup
ERR3674612	26	Neisseria lactamica		96.1591	NM_ingroup
ERR1517328	26	Neisseria lactamica		96.1216	NM_ingroup
ERR3905868	26	Neisseria lactamica		96.0699	NM_ingroup
ERR1771026	26	Neisseria lactamica		99.8605	NM_ingroup
ERR3905784	26	Neisseria lactamica		99.7963	NM_ingroup
ERR1761881	26	Neisseria lactamica		99.7902	NM_ingroup
ERR1770693	26	Neisseria lactamica		99.7824	NM_ingroup
ERR1762030	26	Neisseria lactamica		99.7466	NM_ingroup
ERR1600450	26	Neisseria lactamica		99.6771	NM_ingroup
ERR3905722	26	Neisseria lactamica		99.6596	NM_ingroup
ERR3674731	26	Neisseria lactamica		99.6442	NM_ingroup
ERR3905730	26	Neisseria lactamica		99.4403	NM_ingroup
ERR3339245	26	Neisseria lactamica		99.3583	NM_ingroup
ERR1447219	26	Neisseria lactamica		99.3138	NM_ingroup
ERR1517568	26	Neisseria lactamica		98.7339	NM_ingroup
ERR1447193	26	Neisseria lactamica		98.1732	NM_ingroup
ERR957503	26	Neisseria lactamica		98.1056	NM_ingroup
ERR3905907	26	Neisseria lactamica		97.8583	NM_ingroup
ERR3339090	26	Neisseria lactamica		97.8274	NM_ingroup
ERR3339350	26	Neisseria lactamica		97.8261	NM_ingroup
ERR1678053	26	Neisseria lactamica		97.8233	NM_ingroup
ERR1674781	26	Neisseria lactamica		97.8197	NM_ingroup
ERR1761983	26	Neisseria lactamica		97.7854	NM_ingroup
ERR1770998	26	Neisseria lactamica		97.7812	NM_ingroup
ERR3339255	26	Neisseria lactamica		97.7678	NM_ingroup
ERR3339323	26	Neisseria lactamica		97.7672	NM_ingroup
ERR1761878	26	Neisseria lactamica		97.7661	NM_ingroup
ERR3339315	26	Neisseria lactamica		97.7593	NM_ingroup
ERR957450	26	Neisseria lactamica		97.7589	NM_ingroup
ERR1863024	26	Neisseria lactamica		97.7567	NM_ingroup
ERR1941332	26	Neisseria lactamica		97.7547	NM_ingroup
ERR3339095	26	Neisseria lactamica		97.7378	NM_ingroup
ERR1447210	26	Neisseria lactamica		97.7363	NM_ingroup
ERR1447181	26	Neisseria lactamica		97.7363	NM_ingroup
ERR1762003	26	Neisseria lactamica		97.7314	NM_ingroup
ERR3339165	26	Neisseria lactamica		97.7289	NM_ingroup
ERR1447287	26	Neisseria lactamica		97.7256	NM_ingroup
ERR976877	26	Neisseria lactamica		97.7217	NM_ingroup
ERR1795662	26	Neisseria lactamica		97.7209	NM_ingroup
ERR1771207	26	Neisseria lactamica		97.7161	NM_ingroup
ERR3938449	26	Neisseria lactamica		97.7159	NM_ingroup
ERR4162606	26	Neisseria lactamica		97.7104	NM_ingroup
ERR1600476	26	Neisseria lactamica		97.7036	NM_ingroup
ERR1604088	26	Neisseria lactamica		97.6994	NM_ingroup
ERR1604204	26	Neisseria lactamica		97.697	NM_ingroup
ERR1604117	26	Neisseria lactamica		97.6897	NM_ingroup
ERR1604163	26	Neisseria lactamica		97.6825	NM_ingroup
ERR1604192	26	Neisseria lactamica		97.6742	NM_ingroup
ERR1604165	26	Neisseria lactamica		97.6598	NM_ingroup
ERR1604114	26	Neisseria lactamica		97.6501	NM_ingroup
ERR1674705	26	Neisseria lactamica		97.6493	NM_ingroup
ERR1604178	26	Neisseria lactamica		97.5631	NM_ingroup
ERR1604158	26	Neisseria lactamica		96.1362	NM_ingroup
ERR1604126	26	Neisseria lactamica		96.1123	NM_ingroup
ERR1674699	26	Neisseria lactamica		96.1097	NM_ingroup
ERR1674746	26	Neisseria lactamica		99.8515	NM_ingroup
ERR1674745	26	Neisseria lactamica		99.7875	NM_ingroup
ERR3001784	26	Neisseria lactamica		99.7799	NM_ingroup
ERR4188876	26	Neisseria lactamica		99.756	NM_ingroup
ERR4188921	26	Neisseria lactamica		99.7042	NM_ingroup
ERR4188868	26	Neisseria lactamica		99.6831	NM_ingroup
ERR4188943	26	Neisseria lactamica		99.6702	NM_ingroup
ERR957527	26	Neisseria lactamica		99.6542	NM_ingroup
ERR1447241	26	Neisseria lactamica		99.5382	NM_ingroup
ERR3674646	26	Neisseria lactamica		99.4146	NM_ingroup
ERR1770880	26	Neisseria lactamica		99.3562	NM_ingroup
ERR3905788	26	Neisseria lactamica		98.7478	NM_ingroup
ERR1604409	26	Neisseria lactamica		98.1347	NM_ingroup
ERR1604492	26	Neisseria lactamica		98.1267	NM_ingroup
ERR1604422	26	Neisseria lactamica		97.9298	NM_ingroup
ERR1604476	26	Neisseria lactamica		97.8121	NM_ingroup
ERR1604458	26	Neisseria lactamica		97.7873	NM_ingroup
ERR1604420	26	Neisseria lactamica		97.7791	NM_ingroup
ERR1604449	26	Neisseria lactamica		97.7777	NM_ingroup
ERR1604359	26	Neisseria lactamica		97.7711	NM_ingroup
ERR1604418	26	Neisseria lactamica		97.7552	NM_ingroup
ERR1604454	26	Neisseria lactamica		97.7508	NM_ingroup
ERR1674606	26	Neisseria lactamica		97.7416	NM_ingroup
ERR1604367	26	Neisseria lactamica		97.7376	NM_ingroup
ERR1604381	26	Neisseria lactamica		97.7341	NM_ingroup
ERR1604432	26	Neisseria lactamica		97.7285	NM_ingroup
ERR1604483	26	Neisseria lactamica		97.7156	NM_ingroup
ERR1604435	26	Neisseria lactamica		97.7112	NM_ingroup
GCA_901482445	26	Neisseria lactamica		97.7097	NM_ingroup
ERR3905804	26	Neisseria lactamica		97.7029	NM_ingroup
ERR160779	26	Neisseria lactamica		97.7019	NM_ingroup
ERR1761805	26	Neisseria lactamica		97.6988	NM_ingroup
ERR1863018	26	Neisseria lactamica		97.6919	NM_ingroup
ERR1863058	26	Neisseria lactamica		97.687	NM_ingroup
ERR1600518	26	Neisseria lactamica		97.6777	NM_ingroup
ERR1677996	26	Neisseria lactamica		97.6721	NM_ingroup
ERR3339256	26	Neisseria lactamica		97.6689	NM_ingroup
ERR1600442	26	Neisseria lactamica		97.6657	NM_ingroup
ERR1762015	26	Neisseria lactamica		97.6587	NM_ingroup
ERR1761789	26	Neisseria lactamica		97.6584	NM_ingroup
ERR1761760	26	Neisseria lactamica		97.6412	NM_ingroup
ERR1770953	26	Neisseria lactamica		97.6369	NM_ingroup
ERR1447341	26	Neisseria lactamica		97.6309	NM_ingroup
ERR1761898	26	Neisseria lactamica		97.6305	NM_ingroup
GCA_900454145	26	Neisseria lactamica		97.6273	NM_ingroup
ERR3674649	26	Neisseria lactamica		97.6249	NM_ingroup
ERR1863015	26	Neisseria lactamica		97.6232	NM_ingroup
ERR1863179	26	Neisseria lactamica		97.6129	NM_ingroup
ERR1770874	26	Neisseria lactamica		97.6112	NM_ingroup
ERR3674593	26	Neisseria lactamica		96.1431	NM_ingroup
ERR1771202	26	Neisseria lactamica		96.1136	NM_ingroup
ERR3674759	26	Neisseria lactamica		96.0614	NM_ingroup
ERR1762043	26	Neisseria lactamica		99.9999	NM_ingroup
ERR3339260	26	Neisseria lactamica		99.8858	NM_ingroup
ERR3339310	26	Neisseria lactamica		99.7522	NM_ingroup
ERR3674761	26	Neisseria lactamica		99.7503	NM_ingroup
ERR3905723	26	Neisseria lactamica		99.7321	NM_ingroup
ERR1761917	26	Neisseria lactamica		99.7068	NM_ingroup
ERR1761798	26	Neisseria lactamica		99.6499	NM_ingroup
ERR3339287	26	Neisseria lactamica		99.613	NM_ingroup
ERR1677920	26	Neisseria lactamica		99.5971	NM_ingroup
ERR1770936	26	Neisseria lactamica		99.4438	NM_ingroup
ERR3339194	26	Neisseria lactamica		99.3306	NM_ingroup
ERR1447309	26	Neisseria lactamica		99.2811	NM_ingroup
ERR3674753	26	Neisseria lactamica		98.7211	NM_ingroup
ERR1600529	26	Neisseria lactamica		98.1314	NM_ingroup
ERR522763	26	Neisseria lactamica		98.1098	NM_ingroup
ERR1863059	26	Neisseria lactamica		97.9441	NM_ingroup
ERR1761949	26	Neisseria lactamica		97.8611	NM_ingroup
ERR1447133	26	Neisseria lactamica		97.8115	NM_ingroup
ERR1863051	26	Neisseria lactamica		97.7706	NM_ingroup
ERR1771189	26	Neisseria lactamica		97.7675	NM_ingroup
ERR1674738	26	Neisseria lactamica		97.7654	NM_ingroup
ERR3674669	26	Neisseria lactamica		97.7601	NM_ingroup
ERR1761942	26	Neisseria lactamica		97.7584	NM_ingroup
ERR3339241	26	Neisseria lactamica		97.7559	NM_ingroup
ERR1761825	26	Neisseria lactamica		97.7543	NM_ingroup
ERR1941339	26	Neisseria lactamica		97.7525	NM_ingroup
ERR3339244	26	Neisseria lactamica		97.736	NM_ingroup
ERR1447239	26	Neisseria lactamica		97.7246	NM_ingroup
ERR1517296	26	Neisseria lactamica		97.7238	NM_ingroup
ERR3339207	26	Neisseria lactamica		97.7223	NM_ingroup
ERR1674779	26	Neisseria lactamica		97.7143	NM_ingroup
ERR1604084	26	Neisseria lactamica		97.7138	NM_ingroup
ERR4188805	26	Neisseria lactamica		97.7036	NM_ingroup
ERR1604141	26	Neisseria lactamica		97.7035	NM_ingroup
ERR1604182	26	Neisseria lactamica		97.6941	NM_ingroup
ERR1604113	26	Neisseria lactamica		97.6917	NM_ingroup
ERR1604070	26	Neisseria lactamica		97.6916	NM_ingroup
ERR1604099	26	Neisseria lactamica		97.6883	NM_ingroup
ERR1604066	26	Neisseria lactamica		97.6869	NM_ingroup
ERR1604215	26	Neisseria lactamica		97.6803	NM_ingroup
ERR1604161	26	Neisseria lactamica		97.6802	NM_ingroup
ERR1604206	26	Neisseria lactamica		97.6755	NM_ingroup
ERR1604095	26	Neisseria lactamica		97.6733	NM_ingroup
ERR4188765	26	Neisseria lactamica		97.6725	NM_ingroup
ERR1604146	26	Neisseria lactamica		97.6724	NM_ingroup
ERR1604168	26	Neisseria lactamica		97.6545	NM_ingroup
ERR1604131	26	Neisseria lactamica		97.6488	NM_ingroup
GCA_003496195	26	Neisseria lactamica		97.6479	NM_ingroup
ERR1604188	26	Neisseria lactamica		97.6475	NM_ingroup
ERR1604076	26	Neisseria lactamica		97.6197	NM_ingroup
ERR4162400	26	Neisseria lactamica		96.1867	NM_ingroup
ERR1604098	26	Neisseria lactamica		96.172	NM_ingroup
ERR1447144	26	Neisseria lactamica		96.1173	NM_ingroup
ERR1517330	26	Neisseria lactamica		99.7225	NM_ingroup
ERR3938447	26	Neisseria lactamica		99.7023	NM_ingroup
ERR4188800	26	Neisseria lactamica		99.6769	NM_ingroup
ERR1604149	26	Neisseria lactamica		99.6741	NM_ingroup
ERR4162344	26	Neisseria lactamica		99.6646	NM_ingroup
ERR4189302	26	Neisseria lactamica		99.6613	NM_ingroup
ERR4162278	26	Neisseria lactamica		99.6555	NM_ingroup
ERR4188911	26	Neisseria lactamica		99.6041	NM_ingroup
ERR4189021	26	Neisseria lactamica		99.5252	NM_ingroup
ERR4189171	26	Neisseria lactamica		99.3974	NM_ingroup
ERR4823038	26	Neisseria lactamica		99.2555	NM_ingroup
ERR4188907	26	Neisseria lactamica		98.7462	NM_ingroup
ERR4162340	26	Neisseria lactamica		98.1676	NM_ingroup
ERR1771038	26	Neisseria lactamica		98.1545	NM_ingroup
ERR1604078	26	Neisseria lactamica		97.9921	NM_ingroup
ERR4162364	26	Neisseria lactamica		97.8242	NM_ingroup
ERR1604133	26	Neisseria lactamica		97.787	NM_ingroup
ERR1604143	26	Neisseria lactamica		97.7774	NM_ingroup
ERR1604085	26	Neisseria lactamica		97.7669	NM_ingroup
ERR1604086	26	Neisseria lactamica		97.7609	NM_ingroup
ERR6057774	26	Neisseria lactamica		97.7601	NM_ingroup
ERR1604059	26	Neisseria lactamica		97.7565	NM_ingroup
ERR1604054	26	Neisseria lactamica		97.7415	NM_ingroup
ERR1604075	26	Neisseria lactamica		97.7372	NM_ingroup
ERR1604122	26	Neisseria lactamica		97.7349	NM_ingroup
ERR1604130	26	Neisseria lactamica		97.7315	NM_ingroup
ERR1604228	26	Neisseria lactamica		97.722	NM_ingroup
ERR1604208	26	Neisseria lactamica		97.72	NM_ingroup
ERR1604211	26	Neisseria lactamica		97.7162	NM_ingroup
GCA_003493045	26	Neisseria lactamica		97.7152	NM_ingroup
ERR3674601	26	Neisseria lactamica		97.703	NM_ingroup
GCA_003492385	26	Neisseria lactamica		97.7017	NM_ingroup
GCA_003493855	26	Neisseria lactamica		97.7015	NM_ingroup
GCA_003492145	26	Neisseria lactamica		97.6976	NM_ingroup
ERR1941335	26	Neisseria lactamica		97.6926	NM_ingroup
ERR3905764	26	Neisseria lactamica		97.6912	NM_ingroup
ERR3339448	26	Neisseria lactamica		97.6901	NM_ingroup
ERR3339425	26	Neisseria lactamica		97.6899	NM_ingroup
GCA_900454095	26	Neisseria lactamica		97.6813	NM_ingroup
ERR1771115	26	Neisseria lactamica		97.6793	NM_ingroup
ERR3339226	26	Neisseria lactamica		97.679	NM_ingroup
ERR1863173	26	Neisseria lactamica		97.6772	NM_ingroup
ERR1447194	26	Neisseria lactamica		97.6772	NM_ingroup
ERR3339249	26	Neisseria lactamica		97.6767	NM_ingroup
ERR1771235	26	Neisseria lactamica		97.6762	NM_ingroup
ERR160785	26	Neisseria lactamica		97.6646	NM_ingroup
ERR1761911	26	Neisseria lactamica		97.6543	NM_ingroup
ERR3339236	26	Neisseria lactamica		97.6412	NM_ingroup
ERR1762029	26	Neisseria lactamica		97.6362	NM_ingroup
ERR1674758	26	Neisseria lactamica		96.1919	NM_ingroup
GCA_003492865	26	Neisseria lactamica		96.0956	NM_ingroup
GCA_003492955	26	Neisseria lactamica		96.0496	NM_ingroup
GCA_003492775	26	Neisseria lactamica		99.5255	NM_ingroup
ERR1517634	26	Neisseria lactamica		99.5196	NM_ingroup
ERR976884	26	Neisseria lactamica		99.5019	NM_ingroup
ERR654722	26	Neisseria lactamica		99.4999	NM_ingroup
ERR1517558	26	Neisseria lactamica		99.4947	NM_ingroup
ERR3339178	26	Neisseria lactamica		99.4879	NM_ingroup
ERR3293956	26	Neisseria lactamica		99.4877	NM_ingroup
ERR3674605	26	Neisseria lactamica		99.453	NM_ingroup
ERR1678042	26	Neisseria lactamica		99.4217	NM_ingroup
ERR1762037	26	Neisseria lactamica		99.3263	NM_ingroup
ERR1447292	26	Neisseria lactamica		99.1226	NM_ingroup
ERR3641448	26	Neisseria lactamica		98.7148	NM_ingroup
ERR3623514	26	Neisseria lactamica		98.1537	NM_ingroup
ERR3641449	26	Neisseria lactamica		98.1123	NM_ingroup
ERR3623517	26	Neisseria lactamica		98.0489	NM_ingroup
ERR1517545	26	Neisseria lactamica		97.8482	NM_ingroup
ERR1674737	26	Neisseria lactamica		97.7831	NM_ingroup
ERR4188969	26	Neisseria lactamica		97.7693	NM_ingroup
ERR1674711	26	Neisseria lactamica		97.7679	NM_ingroup
ERR1604353	26	Neisseria lactamica		97.7609	NM_ingroup
ERR1604344	26	Neisseria lactamica		97.752	NM_ingroup
ERR1674601	26	Neisseria lactamica		97.7292	NM_ingroup
ERR107379	26	Neisseria lactamica		97.712	NM_ingroup
ERR1604355	26	Neisseria lactamica		97.7013	NM_ingroup
ERR1674644	26	Neisseria lactamica		97.6993	NM_ingroup
ERR1674626	26	Neisseria lactamica		97.6885	NM_ingroup
ERR1674641	26	Neisseria lactamica		97.688	NM_ingroup
ERR1604350	26	Neisseria lactamica		97.6872	NM_ingroup
ERR1674646	26	Neisseria lactamica		97.6869	NM_ingroup
ERR1604347	26	Neisseria lactamica		97.6789	NM_ingroup
ERR3623513	26	Neisseria lactamica		97.6777	NM_ingroup
ERR1795666	26	Neisseria lactamica		97.6713	NM_ingroup
ERR1770928	26	Neisseria lactamica		97.6684	NM_ingroup
ERR1677899	26	Neisseria lactamica		97.668	NM_ingroup
ERR3905778	26	Neisseria lactamica		97.6649	NM_ingroup
ERR3674617	26	Neisseria lactamica		97.6628	NM_ingroup
ERR1677961	26	Neisseria lactamica		97.6472	NM_ingroup
ERR3339076	26	Neisseria lactamica		97.6456	NM_ingroup
ERR3339101	26	Neisseria lactamica		97.6439	NM_ingroup
ERR1447249	26	Neisseria lactamica		97.6412	NM_ingroup
ERR3339225	26	Neisseria lactamica		97.6381	NM_ingroup
ERR1447221	26	Neisseria lactamica		97.636	NM_ingroup
ERR1770866	26	Neisseria lactamica		97.6331	NM_ingroup
ERR1604400	26	Neisseria lactamica		97.6324	NM_ingroup
ERR1604406	26	Neisseria lactamica		97.6319	NM_ingroup
ERR1517391	26	Neisseria lactamica		97.6266	NM_ingroup
ERR1604402	26	Neisseria lactamica		97.6066	NM_ingroup
ERR1517603	26	Neisseria lactamica		97.5959	NM_ingroup
ERR3674616	26	Neisseria lactamica		97.5801	NM_ingroup
ERR4162633	26	Neisseria lactamica		96.2065	NM_ingroup
ERR4188789	26	Neisseria lactamica		96.0852	NM_ingroup
ERR1761875	26	Neisseria lactamica		96.0173	NM_ingroup
ERR1517613	26	Neisseria lactamica		99.7513	NM_ingroup
ERR4596675	26	Neisseria lactamica		99.5766	NM_ingroup
ERR3674683	26	Neisseria lactamica		99.5562	NM_ingroup
GCA_000196295	26	Neisseria lactamica		99.5437	NM_ingroup
ERR1863098	26	Neisseria lactamica		99.5424	NM_ingroup
ERR1863062	26	Neisseria lactamica		99.5392	NM_ingroup
ERR1795842	26	Neisseria lactamica		99.5137	NM_ingroup
ERR3905729	26	Neisseria lactamica		99.4918	NM_ingroup
ERR1604459	26	Neisseria lactamica		99.4769	NM_ingroup
ERR1604442	26	Neisseria lactamica		99.4761	NM_ingroup
ERR1604401	26	Neisseria lactamica		99.4622	NM_ingroup
ERR1604351	26	Neisseria lactamica		99.4571	NM_ingroup
ERR1604340	26	Neisseria lactamica		99.4568	NM_ingroup
ERR1604356	26	Neisseria lactamica		99.446	NM_ingroup
ERR1604457	26	Neisseria lactamica		99.4411	NM_ingroup
ERR1604478	26	Neisseria lactamica		99.4334	NM_ingroup
ERR1674615	26	Neisseria lactamica		99.4235	NM_ingroup
ERR1674608	26	Neisseria lactamica		99.3896	NM_ingroup
ERR1604464	26	Neisseria lactamica		99.3871	NM_ingroup
ERR1604407	26	Neisseria lactamica		99.3785	NM_ingroup
ERR1674647	26	Neisseria lactamica		99.3537	NM_ingroup
ERR1604387	26	Neisseria lactamica		99.3524	NM_ingroup
ERR1604428	26	Neisseria lactamica		99.3392	NM_ingroup
ERR1604352	26	Neisseria lactamica		99.3384	NM_ingroup
ERR1604343	26	Neisseria lactamica		99.3131	NM_ingroup
ERR1604487	26	Neisseria lactamica		99.2086	NM_ingroup
ERR1604384	26	Neisseria lactamica		99.1617	NM_ingroup
ERR1604475	26	Neisseria lactamica		99.1503	NM_ingroup
ERR1674645	26	Neisseria lactamica		99.056	NM_ingroup
ERR1604453	26	Neisseria lactamica		99.0266	NM_ingroup
ERR1604373	26	Neisseria lactamica		99.026	NM_ingroup
ERR1674620	26	Neisseria lactamica		98.9882	NM_ingroup
ERR1674643	26	Neisseria lactamica		97.7685	NM_ingroup
ERR1604485	26	Neisseria lactamica		97.6932	NM_ingroup
ERR1604472	26	Neisseria lactamica		97.6922	NM_ingroup
ERR1604354	26	Neisseria lactamica		97.6755	NM_ingroup
ERR1674624	26	Neisseria lactamica		97.6617	NM_ingroup
ERR1604425	26	Neisseria lactamica		97.6545	NM_ingroup
ERR1604474	26	Neisseria lactamica		97.6411	NM_ingroup
ERR522786	26	Neisseria lactamica		97.6351	NM_ingroup
ERR1604433	26	Neisseria lactamica		97.6314	NM_ingroup
ERR1674613	26	Neisseria lactamica		97.6085	NM_ingroup
ERR1604337	26	Neisseria lactamica		97.6027	NM_ingroup
ERR1604468	26	Neisseria lactamica		97.5934	NM_ingroup
ERR1674642	26	Neisseria lactamica		97.5685	NM_ingroup
ERR1604461	26	Neisseria lactamica		97.5612	NM_ingroup
ERR1604426	26	Neisseria lactamica		97.5324	NM_ingroup
ERR1604436	26	Neisseria lactamica		97.4269	NM_ingroup
ERR1604346	26	Neisseria lactamica		97.3807	NM_ingroup
ERR1604477	26	Neisseria lactamica		96.377	NM_ingroup
ERR522791	26	Neisseria lactamica		96.2071	NM_ingroup
ERR1762019	26	Neisseria lactamica		96.1808	NM_ingroup
ERR1770921	26	Neisseria lactamica		98.9489	NM_ingroup
ERR3674705	26	Neisseria lactamica		98.2226	NM_ingroup
ERR1761909	26	Neisseria lactamica		96.4508	NM_ingroup
ERR1761801	26	Neisseria lactamica		96.4371	NM_ingroup
ERR3339449	26	Neisseria lactamica		96.4335	NM_ingroup
ERR1678059	26	Neisseria lactamica		96.4308	NM_ingroup
ERR1678010	26	Neisseria lactamica		96.4262	NM_ingroup
ERR1678054	26	Neisseria lactamica		96.426	NM_ingroup
ERR3339247	26	Neisseria lactamica		96.4241	NM_ingroup
ERR1517532	26	Neisseria lactamica		96.4217	NM_ingroup
ERR1517610	26	Neisseria lactamica		96.4197	NM_ingroup
ERR1517302	26	Neisseria lactamica		96.4026	NM_ingroup
ERR1761972	26	Neisseria lactamica		96.3922	NM_ingroup
ERR3905732	26	Neisseria lactamica		96.3873	NM_ingroup
GCA_000180595	26	Neisseria lactamica		96.3855	NM_ingroup
GCA_002022745	26	Neisseria lactamica		96.3824	NM_ingroup
ERR1604127	26	Neisseria lactamica		96.377	NM_ingroup
ERR1604357	26	Neisseria lactamica		96.3672	NM_ingroup
ERR3905742	26	Neisseria lactamica		96.3645	NM_ingroup
ERR1389331	26	Neisseria lactamica		96.3621	NM_ingroup
ERR2214283	26	Neisseria lactamica		96.3603	NM_ingroup
ERR107458	26	Neisseria lactamica		96.358	NM_ingroup
ERR1795779	26	Neisseria lactamica		96.357	NM_ingroup
ERR3674582	26	Neisseria lactamica		96.3549	NM_ingroup
ERR1677898	26	Neisseria lactamica		96.3519	NM_ingroup
ERR1678011	26	Neisseria lactamica		96.3515	NM_ingroup
ERR1677905	26	Neisseria lactamica		96.3506	NM_ingroup
ERR1447238	26	Neisseria lactamica		96.3499	NM_ingroup
ERR1863023	26	Neisseria lactamica		96.3337	NM_ingroup
ERR4188903	26	Neisseria lactamica		96.3307	NM_ingroup
ERR4823037	26	Neisseria lactamica		96.3259	NM_ingroup
ERR1762001	26	Neisseria lactamica		96.3202	NM_ingroup
ERR1771069	26	Neisseria lactamica		96.3174	NM_ingroup
ERR957510	26	Neisseria lactamica		96.3145	NM_ingroup
ERR160767	26	Neisseria lactamica		96.249	NM_ingroup
ERR1447250	26	Neisseria lactamica		96.243	NM_ingroup
ERR1677904	26	Neisseria lactamica		96.2298	NM_ingroup
ERR160782	26	Neisseria lactamica		96.2292	NM_ingroup
ERR1447211	26	Neisseria lactamica		96.2262	NM_ingroup
ERR1762040	26	Neisseria lactamica		96.1991	NM_ingroup
ERR1762016	26	Neisseria lactamica		96.1839	NM_ingroup
ERR1674767	26	Neisseria lactamica		96.1829	NM_ingroup
ERR1600503	26	Neisseria lactamica		96.1706	NM_ingroup
ERR3674580	26	Neisseria lactamica		96.1681	NM_ingroup
ERR3674579	26	Neisseria lactamica		96.1675	NM_ingroup
ERR1447164	26	Neisseria lactamica		96.1609	NM_ingroup
ERR3674664	26	Neisseria lactamica		96.1592	NM_ingroup
ERR1770935	26	Neisseria lactamica		96.1427	NM_ingroup
ERR3938416	26	Neisseria lactamica		96.1156	NM_ingroup
ERR1447126	26	Neisseria lactamica		96.0936	NM_ingroup
ERR1795857	26	Neisseria lactamica		96.0819	NM_ingroup
ERR1771204	26	Neisseria lactamica		96.0561	NM_ingroup
ERR1600508	26	Neisseria lactamica		98.799	NM_ingroup
ERR3905721	26	Neisseria lactamica		98.7866	NM_ingroup
ERR1447281	26	Neisseria lactamica		98.7742	NM_ingroup
ERR3674758	26	Neisseria lactamica		98.7642	NM_ingroup
ERR1863012	26	Neisseria lactamica		98.7575	NM_ingroup
ERR160780	26	Neisseria lactamica		98.7502	NM_ingroup
ERR3674677	26	Neisseria lactamica		98.748	NM_ingroup
ERR1447197	26	Neisseria lactamica		98.7358	NM_ingroup
ERR1771019	26	Neisseria lactamica		98.7263	NM_ingroup
ERR3938387	26	Neisseria lactamica		98.7178	NM_ingroup
ERR957591	26	Neisseria lactamica		98.5613	NM_ingroup
ERR3339240	26	Neisseria lactamica		98.4973	NM_ingroup
ERR1517557	26	Neisseria lactamica		98.283	NM_ingroup
ERR1761713	26	Neisseria lactamica		98.2174	NM_ingroup
ERR1771016	26	Neisseria lactamica		97.9505	NM_ingroup
ERR3905756	26	Neisseria lactamica		97.8615	NM_ingroup
GCA_003492465	26	Neisseria lactamica		97.7958	NM_ingroup
ERR1600505	26	Neisseria lactamica		97.7887	NM_ingroup
ERR1771044	26	Neisseria lactamica		97.7777	NM_ingroup
ERR3339450	26	Neisseria lactamica		97.7747	NM_ingroup
ERR4188949	26	Neisseria lactamica		97.7612	NM_ingroup
ERR4791224	26	Neisseria lactamica		97.7567	NM_ingroup
ERR4189123	26	Neisseria lactamica		97.7548	NM_ingroup
ERR4162618	26	Neisseria lactamica		97.7532	NM_ingroup
ERR4791225	26	Neisseria lactamica		97.7474	NM_ingroup
ERR4162553	26	Neisseria lactamica		97.7446	NM_ingroup
ERR6057855	26	Neisseria lactamica		97.7428	NM_ingroup
ERR3339135	26	Neisseria lactamica		97.7331	NM_ingroup
ERR1678069	26	Neisseria lactamica		97.7233	NM_ingroup
ERR1517580	26	Neisseria lactamica		97.7191	NM_ingroup
ERR1600466	26	Neisseria lactamica		97.7188	NM_ingroup
ERR1677888	26	Neisseria lactamica		97.7154	NM_ingroup
ERR1674772	26	Neisseria lactamica		97.709	NM_ingroup
GCA_003493185	26	Neisseria lactamica		97.7087	NM_ingroup
ERR1447213	26	Neisseria lactamica		97.7002	NM_ingroup
ERR1771234	26	Neisseria lactamica		97.6996	NM_ingroup
ERR1761866	26	Neisseria lactamica		97.6946	NM_ingroup
ERR1604128	26	Neisseria lactamica		97.6942	NM_ingroup
ERR1604166	26	Neisseria lactamica		97.6854	NM_ingroup
ERR1604132	26	Neisseria lactamica		97.6852	NM_ingroup
ERR1771006	26	Neisseria lactamica		97.6632	NM_ingroup
ERR1447264	26	Neisseria lactamica		97.6524	NM_ingroup
ERR1517370	26	Neisseria lactamica		97.6497	NM_ingroup
ERR3674578	26	Neisseria lactamica		97.6467	NM_ingroup
ERR1795879	26	Neisseria lactamica		97.6433	NM_ingroup
ERR1447240	26	Neisseria lactamica		97.6404	NM_ingroup
ERR369536	26	Neisseria lactamica		97.6358	NM_ingroup
GCA_003496485	26	Neisseria lactamica		97.6212	NM_ingroup
GCA_003492555	26	Neisseria lactamica		97.6197	NM_ingroup
GCA_003495835	26	Neisseria lactamica		96.2174	NM_ingroup
ERR1447274	26	Neisseria lactamica		96.1314	NM_ingroup
ERR1761912	26	Neisseria lactamica		96.0295	NM_ingroup
ERR1447282	26	Neisseria lactamica		99.2833	NM_ingroup
ERR1600513	26	Neisseria lactamica		99.2793	NM_ingroup
ERR3339252	26	Neisseria lactamica		99.2705	NM_ingroup
ERR1770903	26	Neisseria lactamica		99.2558	NM_ingroup
ERR1770972	26	Neisseria lactamica		99.2438	NM_ingroup
ERR1795850	26	Neisseria lactamica		99.237	NM_ingroup
ERR3339074	26	Neisseria lactamica		99.2364	NM_ingroup
ERR2619596	26	Neisseria lactamica		99.2333	NM_ingroup
ERR3339217	26	Neisseria lactamica		99.2275	NM_ingroup
ERR4189129	26	Neisseria lactamica		99.2124	NM_ingroup
ERR3905737	26	Neisseria lactamica		99.2064	NM_ingroup
ERR3938393	26	Neisseria lactamica		99.2032	NM_ingroup
ERR4162336	26	Neisseria lactamica		99.1936	NM_ingroup
ERR4188899	26	Neisseria lactamica		99.1868	NM_ingroup
ERR1771124	26	Neisseria lactamica		99.185	NM_ingroup
GCA_003496425	26	Neisseria lactamica		99.172	NM_ingroup
GCA_003492345	26	Neisseria lactamica		99.1643	NM_ingroup
ERR1678023	26	Neisseria lactamica		99.162	NM_ingroup
ERR4823041	26	Neisseria lactamica		99.1516	NM_ingroup
ERR4162453	26	Neisseria lactamica		99.1499	NM_ingroup
ERR1677974	26	Neisseria lactamica		99.1405	NM_ingroup
ERR3339228	26	Neisseria lactamica		99.1365	NM_ingroup
ERR351665	26	Neisseria lactamica		99.125	NM_ingroup
ERR2675154	26	Neisseria lactamica		99.1192	NM_ingroup
ERR1517524	26	Neisseria lactamica		99.1128	NM_ingroup
ERR1517357	26	Neisseria lactamica		99.1119	NM_ingroup
ERR1604135	26	Neisseria lactamica		99.1087	NM_ingroup
ERR1604154	26	Neisseria lactamica		99.1064	NM_ingroup
ERR1604104	26	Neisseria lactamica		99.0943	NM_ingroup
ERR1604172	26	Neisseria lactamica		99.0296	NM_ingroup
ERR1604101	26	Neisseria lactamica		99.0291	NM_ingroup
ERR1604167	26	Neisseria lactamica		98.9932	NM_ingroup
ERR1604210	26	Neisseria lactamica		97.7732	NM_ingroup
ERR1604081	26	Neisseria lactamica		97.7647	NM_ingroup
ERR1604077	26	Neisseria lactamica		97.7631	NM_ingroup
ERR1604058	26	Neisseria lactamica		97.7474	NM_ingroup
ERR1604189	26	Neisseria lactamica		97.7388	NM_ingroup
ERR1604115	26	Neisseria lactamica		97.7372	NM_ingroup
ERR1604140	26	Neisseria lactamica		97.7331	NM_ingroup
ERR1604150	26	Neisseria lactamica		97.7186	NM_ingroup
ERR1604074	26	Neisseria lactamica		97.712	NM_ingroup
ERR1604142	26	Neisseria lactamica		97.7096	NM_ingroup
ERR3001872	26	Neisseria lactamica		97.6923	NM_ingroup
ERR1604212	26	Neisseria lactamica		97.6826	NM_ingroup
ERR1604203	26	Neisseria lactamica		97.6561	NM_ingroup
ERR1604183	26	Neisseria lactamica		97.6293	NM_ingroup
ERR1604071	26	Neisseria lactamica		97.6035	NM_ingroup
ERR1604064	26	Neisseria lactamica		97.5131	NM_ingroup
ERR1604175	26	Neisseria lactamica		97.3838	NM_ingroup
ERR1604170	26	Neisseria lactamica		96.3224	NM_ingroup
ERR1604136	26	Neisseria lactamica		96.3198	NM_ingroup
ERR1604152	26	Neisseria lactamica		96.2684	NM_ingroup
ERR1604196	26	Neisseria lactamica		99.6309	NM_ingroup
ERR1604201	26	Neisseria lactamica		99.624	NM_ingroup
ERR1604057	26	Neisseria lactamica		99.5964	NM_ingroup
ERR1604177	26	Neisseria lactamica		99.573	NM_ingroup
ERR1604121	26	Neisseria lactamica		99.5598	NM_ingroup
ERR1604148	26	Neisseria lactamica		99.5562	NM_ingroup
ERR1604080	26	Neisseria lactamica		99.532	NM_ingroup
ERR1604160	26	Neisseria lactamica		99.5032	NM_ingroup
ERR1604181	26	Neisseria lactamica		99.4994	NM_ingroup
ERR1604174	26	Neisseria lactamica		99.4966	NM_ingroup
ERR1604198	26	Neisseria lactamica		99.4833	NM_ingroup
ERR1517345	26	Neisseria lactamica		99.4643	NM_ingroup
ERR1604463	26	Neisseria lactamica		99.4623	NM_ingroup
ERR1674598	26	Neisseria lactamica		99.4592	NM_ingroup
ERR1604466	26	Neisseria lactamica		99.4547	NM_ingroup
ERR1604444	26	Neisseria lactamica		99.439	NM_ingroup
ERR1604450	26	Neisseria lactamica		99.4299	NM_ingroup
ERR1604455	26	Neisseria lactamica		99.4151	NM_ingroup
ERR1604423	26	Neisseria lactamica		99.3863	NM_ingroup
ERR1604372	26	Neisseria lactamica		99.3841	NM_ingroup
ERR1604484	26	Neisseria lactamica		99.3551	NM_ingroup
ERR1674658	2	Neisseria meningitidis		99.3433	NM_ingroup
ERR1674677	2	Neisseria meningitidis		99.3189	NM_ingroup
ERR2258918	2	Neisseria meningitidis		99.2897	NM_ingroup
GCA_900201535	2	Neisseria meningitidis		99.2685	NM_ingroup
ERR3674599	2	Neisseria meningitidis		99.2316	NM_ingroup
SRR11447965	2	Neisseria meningitidis		99.1434	NM_ingroup
ERR2113563	2	Neisseria meningitidis		99.127	NM_ingroup
ERR2113571	2	Neisseria meningitidis		99.0738	NM_ingroup
ERR3674748	2	Neisseria meningitidis		99.0121	NM_ingroup
ERR2113555	2	Neisseria meningitidis		98.9936	NM_ingroup
ERR1770945	2	Neisseria meningitidis		98.9696	NM_ingroup
SRR13407287	2	Neisseria meningitidis		97.7034	NM_ingroup
SRR11454860	2	Neisseria meningitidis		97.6819	NM_ingroup
ERR2214032	2	Neisseria meningitidis		97.6767	NM_ingroup
GCA_900201635	2	Neisseria meningitidis		97.6639	NM_ingroup
ERR4189039	2	Neisseria meningitidis		97.6635	NM_ingroup
ERR2214120	2	Neisseria meningitidis		97.6606	NM_ingroup
ERR2113347	2	Neisseria meningitidis		97.6272	NM_ingroup
ERR1761840	2	Neisseria meningitidis		97.6227	NM_ingroup
SRR11448160	2	Neisseria meningitidis		97.6154	NM_ingroup
ERR3339172	2	Neisseria meningitidis		97.6086	NM_ingroup
ERR2258966	2	Neisseria meningitidis		97.6068	NM_ingroup
ERR3339085	2	Neisseria meningitidis		97.5821	NM_ingroup
ERR3339280	2	Neisseria meningitidis		97.5743	NM_ingroup
ERR170970	2	Neisseria meningitidis		97.5601	NM_ingroup
ERR2113320	2	Neisseria meningitidis		97.5525	NM_ingroup
ERR1389358	2	Neisseria meningitidis		97.4419	NM_ingroup
ERR1770901	2	Neisseria meningitidis		97.3723	NM_ingroup
SRR11447943	2	Neisseria meningitidis		96.3532	NM_ingroup
ERR1771145	2	Neisseria meningitidis		96.1978	NM_ingroup
ERR2113312	2	Neisseria meningitidis		96.1193	NM_ingroup
ERR2113390	2	Neisseria meningitidis		99.7619	NM_ingroup
ERR2113382	2	Neisseria meningitidis		99.6519	NM_ingroup
SRR11448144	2	Neisseria meningitidis		99.6255	NM_ingroup
SRR11447773	2	Neisseria meningitidis		99.5991	NM_ingroup
SRR11448199	2	Neisseria meningitidis		99.5929	NM_ingroup
SRR11448213	2	Neisseria meningitidis		99.5857	NM_ingroup
ERR3905895	2	Neisseria meningitidis		99.5547	NM_ingroup
SRR11447654	2	Neisseria meningitidis		99.5394	NM_ingroup
ERR957608	2	Neisseria meningitidis		99.5378	NM_ingroup
SRR8169286	2	Neisseria meningitidis		99.5257	NM_ingroup
SRR13753776	2	Neisseria meningitidis		99.5166	NM_ingroup
GCA_000240665	2	Neisseria meningitidis		99.5108	NM_ingroup
ERR586041	2	Neisseria meningitidis		99.494	NM_ingroup
GCA_900202695	2	Neisseria meningitidis		99.4862	NM_ingroup
ERR2847727	2	Neisseria meningitidis		99.4841	NM_ingroup
ERR4162533	2	Neisseria meningitidis		99.4829	NM_ingroup
ERR3001801	2	Neisseria meningitidis		99.479	NM_ingroup
GCA_000304435	2	Neisseria meningitidis		99.4746	NM_ingroup
GCA_002318455	2	Neisseria meningitidis		99.4402	NM_ingroup
ERR4993171	2	Neisseria meningitidis		99.4197	NM_ingroup
GCA_003702745	2	Neisseria meningitidis		99.4027	NM_ingroup
GCA_003702685	2	Neisseria meningitidis		99.3937	NM_ingroup
ERR2113329	2	Neisseria meningitidis		99.3813	NM_ingroup
DRR291280	2	Neisseria meningitidis		99.3609	NM_ingroup
ERR4635921	2	Neisseria meningitidis		99.2445	NM_ingroup
ERR4635923	2	Neisseria meningitidis		99.2135	NM_ingroup
ERR4635929	2	Neisseria meningitidis		99.1559	NM_ingroup
ERR4635894	2	Neisseria meningitidis		99.0994	NM_ingroup
DRR291241	2	Neisseria meningitidis		99.0497	NM_ingroup
ERR2113509	2	Neisseria meningitidis		98.9654	NM_ingroup
SRR11448101	2	Neisseria meningitidis		98.9475	NM_ingroup
ERR3094353	2	Neisseria meningitidis		98.9402	NM_ingroup
SRR13407101	2	Neisseria meningitidis		97.7407	NM_ingroup
SRR11447431	2	Neisseria meningitidis		97.7292	NM_ingroup
ERR1678061	2	Neisseria meningitidis		97.7172	NM_ingroup
ERR3674634	2	Neisseria meningitidis		97.6771	NM_ingroup
SRR11448119	2	Neisseria meningitidis		97.6756	NM_ingroup
SRR11455115	2	Neisseria meningitidis		97.6736	NM_ingroup
SRR11447478	2	Neisseria meningitidis		97.6694	NM_ingroup
SRR11447594	2	Neisseria meningitidis		97.6677	NM_ingroup
SRR11447601	2	Neisseria meningitidis		97.6456	NM_ingroup
ERR3905798	2	Neisseria meningitidis		97.6419	NM_ingroup
ERR3905780	2	Neisseria meningitidis		97.6257	NM_ingroup
ERR406677	2	Neisseria meningitidis		97.6221	NM_ingroup
GCA_900202515	2	Neisseria meningitidis		97.5951	NM_ingroup
ERR1600456	2	Neisseria meningitidis		97.5793	NM_ingroup
ERR2113344	2	Neisseria meningitidis		97.5793	NM_ingroup
ERR1447285	2	Neisseria meningitidis		97.4297	NM_ingroup
SRR11447486	2	Neisseria meningitidis		97.4255	NM_ingroup
ERR2113525	2	Neisseria meningitidis		96.4038	NM_ingroup
ERR3890175	2	Neisseria meningitidis		96.1706	NM_ingroup
ERR3905754	2	Neisseria meningitidis		96.145	NM_ingroup
ERR1770859	2	Neisseria meningitidis		99.7351	NM_ingroup
ERR3339443	2	Neisseria meningitidis		99.7163	NM_ingroup
GCA_900202975	2	Neisseria meningitidis		99.6818	NM_ingroup
SRR11455127	2	Neisseria meningitidis		99.6801	NM_ingroup
ERR2259058	2	Neisseria meningitidis		99.6456	NM_ingroup
SRR11455200	2	Neisseria meningitidis		99.6274	NM_ingroup
GCA_002318345	2	Neisseria meningitidis		99.6181	NM_ingroup
SRR13407138	2	Neisseria meningitidis		99.6142	NM_ingroup
SRR11454724	2	Neisseria meningitidis		99.6088	NM_ingroup
SRR11454890	2	Neisseria meningitidis		99.5926	NM_ingroup
SRR13407279	2	Neisseria meningitidis		99.5861	NM_ingroup
ERR1771155	2	Neisseria meningitidis		99.5839	NM_ingroup
SRR11447966	2	Neisseria meningitidis		99.5782	NM_ingroup
SRR11447705	2	Neisseria meningitidis		99.5658	NM_ingroup
ERR2113323	2	Neisseria meningitidis		99.5642	NM_ingroup
SRR11447938	2	Neisseria meningitidis		99.5442	NM_ingroup
ERR2259053	2	Neisseria meningitidis		99.5356	NM_ingroup
ERR986039	2	Neisseria meningitidis		99.5341	NM_ingroup
ERR2113411	2	Neisseria meningitidis		99.5187	NM_ingroup
ERR1761862	2	Neisseria meningitidis		99.481	NM_ingroup
ERR3674650	2	Neisseria meningitidis		99.4606	NM_ingroup
GCA_900202435	2	Neisseria meningitidis		99.459	NM_ingroup
ERR2113484	2	Neisseria meningitidis		99.4542	NM_ingroup
ERR2113307	2	Neisseria meningitidis		99.4109	NM_ingroup
ERR3416528	2	Neisseria meningitidis		99.331	NM_ingroup
ERR2113348	2	Neisseria meningitidis		99.3035	NM_ingroup
ERR1447291	2	Neisseria meningitidis		99.2413	NM_ingroup
ERR2113609	2	Neisseria meningitidis		99.1572	NM_ingroup
ERR3336347	2	Neisseria meningitidis		99.1181	NM_ingroup
SRR11776079	2	Neisseria meningitidis		99.0807	NM_ingroup
SRR11776129	2	Neisseria meningitidis		99.0446	NM_ingroup
ERR4596579	2	Neisseria meningitidis		99.0315	NM_ingroup
ERR3674689	2	Neisseria meningitidis		97.7844	NM_ingroup
ERR2214031	2	Neisseria meningitidis		97.7817	NM_ingroup
ERR4162563	2	Neisseria meningitidis		97.7726	NM_ingroup
GCA_016037415	2	Neisseria meningitidis		97.7691	NM_ingroup
GCA_016049045	2	Neisseria meningitidis		97.7647	NM_ingroup
ERR1604413	2	Neisseria meningitidis		97.7605	NM_ingroup
ERR519863	2	Neisseria meningitidis		97.753	NM_ingroup
ERR5234293	2	Neisseria meningitidis		97.7386	NM_ingroup
ERR2847645	2	Neisseria meningitidis		97.7216	NM_ingroup
ERR2215422	2	Neisseria meningitidis		97.7185	NM_ingroup
ERR2847541	2	Neisseria meningitidis		97.7123	NM_ingroup
ERR2215401	2	Neisseria meningitidis		97.7035	NM_ingroup
ERR2847360	2	Neisseria meningitidis		97.6931	NM_ingroup
ERR2847618	2	Neisseria meningitidis		97.663	NM_ingroup
ERR4188764	2	Neisseria meningitidis		97.6543	NM_ingroup
ERR3001670	2	Neisseria meningitidis		97.4952	NM_ingroup
GCA_016003905	2	Neisseria meningitidis		97.4753	NM_ingroup
ERR3001617	2	Neisseria meningitidis		96.5054	NM_ingroup
GCA_016037305	2	Neisseria meningitidis		96.3774	NM_ingroup
GCA_016002905	2	Neisseria meningitidis		96.326	NM_ingroup
GCA_016001535	2	Neisseria meningitidis		99.7109	NM_ingroup
ERR3200953	2	Neisseria meningitidis		99.5824	NM_ingroup
ERR4661918	2	Neisseria meningitidis		99.5486	NM_ingroup
ERR586035	2	Neisseria meningitidis		99.5158	NM_ingroup
ERR5234572	2	Neisseria meningitidis		99.5123	NM_ingroup
ERR3890168	2	Neisseria meningitidis		99.5114	NM_ingroup
GCA_900200365	2	Neisseria meningitidis		99.5	NM_ingroup
ERR3890192	2	Neisseria meningitidis		99.4821	NM_ingroup
GCA_900203185	2	Neisseria meningitidis		99.48	NM_ingroup
GCA_003995145	2	Neisseria meningitidis		99.4644	NM_ingroup
ERR4993186	2	Neisseria meningitidis		99.4596	NM_ingroup
ERR4635932	2	Neisseria meningitidis		99.4593	NM_ingroup
ERR4635927	2	Neisseria meningitidis		99.4376	NM_ingroup
SRR11776107	2	Neisseria meningitidis		99.4285	NM_ingroup
SRR11776094	2	Neisseria meningitidis		99.4243	NM_ingroup
SRR11776100	2	Neisseria meningitidis		99.4033	NM_ingroup
ERR5646871	2	Neisseria meningitidis		99.3914	NM_ingroup
ERR5234295	2	Neisseria meningitidis		99.3807	NM_ingroup
GCA_003995135	2	Neisseria meningitidis		99.3646	NM_ingroup
ERR982488	2	Neisseria meningitidis		99.3606	NM_ingroup
GCA_003995355	2	Neisseria meningitidis		99.3418	NM_ingroup
ERR4993338	2	Neisseria meningitidis		99.3275	NM_ingroup
GCA_003995425	2	Neisseria meningitidis		99.2993	NM_ingroup
SRR11447624	2	Neisseria meningitidis		99.2889	NM_ingroup
ERR063512	2	Neisseria meningitidis		99.1825	NM_ingroup
GCA_003996155	2	Neisseria meningitidis		99.1694	NM_ingroup
ERR3446349	2	Neisseria meningitidis		99.1403	NM_ingroup
ERR3336382	2	Neisseria meningitidis		99.0247	NM_ingroup
ERR4635902	2	Neisseria meningitidis		99.0141	NM_ingroup
SRR11776087	2	Neisseria meningitidis		98.988	NM_ingroup
SRR11776116	2	Neisseria meningitidis		98.957	NM_ingroup
ERR5234192	2	Neisseria meningitidis		98.8874	NM_ingroup
GCA_003996075	2	Neisseria meningitidis		97.7337	NM_ingroup
ERR4993135	2	Neisseria meningitidis		97.7189	NM_ingroup
ERR4635900	2	Neisseria meningitidis		97.6907	NM_ingroup
[truncated: 36,722 more rows]

## Sheet: Supplementary_Figure 3
Supplementary Figure 3
[truncated: 8,030 more rows]
